# Supplementary material for: CD31 defines a subpopulation of human adipose-derived regenerative cells with potent angiogenic effects
Source: Sci Rep. 2023 Sep 1;13:14401. doi: 10.1038/s41598-023-41535-1 (PMC10474028; doi:10.1038/s41598-023-41535-1)
Supplement: Supplementary file 2 — Supplementary Tables. [file 41598_2023_41535_MOESM2_ESM.xlsx]

## Sheet: READ_ME
OVERVIEW OF SUPPLEMENTARY TABLES 1-8 AND NOTES RELATED TO THESE
Supplementary Table 1. Scheme of Stable Isotope Labeling of Protein Samples for RP‐nanoLC‐MS/MS analysis.
Supplementary Table 2. Primer sequences.
Supplementary Table 3. List of 997 proteins detected in conditioned media from ADRCs, CD31+ or CD31- cells.
	Notes:	Proteins detected at concentrations that enable quantification are indicated with a light blue background.
		Differentially regulated proteins in the CD31+ vs CD31- secretomes are indicated with a light green background color (t test p<0.05). Of these, nominally upregulated are written with black text color, while downregulated are written in red text color.
Supplementary Table 4. Gene Ontology Analyses of 680 quantifiable proteins detected in conditioned media from ADRCs, CD31+, and CD31- cells.
Supplementary Table 5. Single-cell RNA-sequencing CellRanger Output Metrics.
Supplementary Table 6. Single-cell RNA-Sequencing data. Cell distribution in clusters.
	Notes:	The 4 CD31+ selected samples were integrated and clustered at 54 dimensions at resolution 1.0 (D54R10) generating 31 clusters: 1 - 31 (original Seurat cluster numbers: 0 - 30). For translation between cluster numbers and original Seurat cluster numbers see columns R and S).
		This sheet shows cell numbers and percentages for each of the 31 clusters.
Supplementary Table 7. Single-cell RNA-Sequencing data. Cluster marker genes for each of the 31 clusters generated using the “FindMarkers”-function in Seurat.
	Notes:	"Marker genes" are significantly differentially expressed genes in each of the 31 clusters, respectively, when compared with the average expression levels of the remaining 30 clusters (p<0.05).
		SIGNIFICANT GENES WITH "p_val_adj" (FDR)<0.05 ARE IN BOLD.
		UPREGULATED GENES ARE IN RED.
		DOWNREGULATED GENES ARE IN BLUE.
		Column C: "Org. Row #" refers to the original row number of the individual txt-files generated using the “FindMarkers”-function in Seurat. This data-file was sorted based on the p value adjusted for multiple testing (FDR) “p_val_adj”.
		Column F: “avg_log2FC”. Average log2 Fold Change. Average expression level of the gene in cells of the given cluster compared with the average expression level of the gene in cells of all the remaining clusters.
		Column G: “pct.1”. Proportion of cells in the given cluster that express the gene.
		Column H: “pct.2”. Proportion of cells in all the remaining clusters that express the gene.
		Column I: “p_val_adj”. p value adjusted for multiple testin (FDR).
Supplementary Table 8. Single-cell RNA-Sequencing data. Gene Ontology Analyses of Significantly upregulated Cluster Marker Genes.
	Notes:	Lists of significantly upregulated genes (FDR<0.05) in each of the 31 clusters, respectively, compared with the average expression levels of the remaining 30 clusters were analyzed for enrichment of gene ontology (GO) terms using Database for Annotation, Visualization, and Integrated Discovery (DAVID version 6.8; https://david.ncifcrf.gov/).

## Sheet: Supplementary Table 1
Supplementary Table 1. Scheme of Stable Isotope Labelling of Protein Samples for RP‐nanoLC‐MS/MS analysis.
		Donor	Cell Type	Label
		Patient 1	ADRC	127N
			CD31+	129N
			CD31-	128N
		Patient 2	ADRC	128C
			CD31+	130C
			CD31--	129C
		Patient 3	ADRC	130N
			CD31+	127C
			CD31-	131N
		Pool of all protein samples		126

## Sheet: Supplementary Table 2
Supplementary Table 2. Primer sequences:
Target genes	Forward primer sequence	Reverse primer sequence
hANGPT 2	GAACCAAACAGCGGAGCAAA	ATTCACCGTGGCAGTCACTA
hANXA 2	TTCCCGCTTGGTTGAACAC	GTGACCTCATCCACACCTTTG
hCD31	GGGCCACGATGTGGCTTGGAG	GGTGCTGACATCCGCGAAGCA
hDKK3	AGGTTGAGGAACTGATGGAGGACA	ACCTTCGTGTCTGTGTTGGTCTCA
hVIM	GGACCAGCTAACCAACGACA	AAGGTCAAGACGTGCCAGAG
hvWF	ACCTGCCGCTCTCTCTCTTA	GCTCCTTTTGCTGCGATGAG
Housekeeping genes	Forward primer sequence	Reverse primer sequence
hB2M	GCCTGCCGTGTGAACCATGTGA	ATGCGGCATCTTCAAACCTCCATGA
hGAPdh	GCCACATCGCTCAGACACCATGG	TCCCGTTCTCAGCCTTGACGGT
hHPRT1	GGCTCCGTTATGGCGACCCG	CCCCTTGAGCACACAGAGGGCTA
hPGK1	GTCGGCTCCCTCGTTGACCGAA	GGGACAGCAGCCTTAATCCTCTGGT
hRPL13a	GTCGTACGCTGTGAAGGCAT	GGAAAGCCAGGTACTTCAACTT
hTBP	TGGGCCGCCGGCTGTTTAAC	AAACCCTTGCGCTGGAACTCGTC

## Sheet: Supplementary Table 3
Supplementary Table 3. List of 997 proteins detected in conditioned media from ADRCs, CD31+ or CD31- cells.
Notes:	Proteins detected at concentrations that enable quantification are indicated with a light blue background.
	Differentially regulated proteins in the CD31+ vs CD31- secretomes are indicated with a light green background color (t test p<0.05). Of these, nominally upregulated are written in black text color, while downregulated are written in red text color.
																	Sample:	ADRC	ADRC	ADRC	CD31 +	CD31 +	CD31 +	CD31 -	CD31 -	CD31 -
																	Donor:	Patient 1	Patient 2	Patient 3	Patient 1	Patient 2	Patient 3	Patient 1	Patient 2	Patient 3
																	Label:	127N	128C	130N	127C	129N	130C	128N	129C	131N
	Gene Symbol	UniProtKB Accession	Description	Exp. q-value: MSPepSearch	Exp. q-value: Sequest HT	Coverage [%]	# Peptides	# PSMs	# Unique Peptides	# AAs	MW [kDa]	calc. pI	Score MSPepSearch: MSPepSearch	Score Sequest HT: Sequest HT	# Peptides (by Search Engine): MSPepSearch	# Peptides (by Search Engine): Sequest HT		Abundance Ratio: (F10, 127N) / (F10, 126)	Abundance Ratio: (F10, 128C) / (F10, 126)	Abundance Ratio: (F10, 130N) / (F10, 126)	Abundance Ratio: (F10, 127C) / (F10, 126)	Abundance Ratio: (F10, 129N) / (F10, 126)	Abundance Ratio: (F10, 130C) / (F10, 126)	Abundance Ratio: (F10, 128N) / (F10, 126)	Abundance Ratio: (F10, 129C) / (F10, 126)	Abundance Ratio: (F10, 131N) / (F10, 126)	p value (t-test CD31+ vs CD31-)
1	ST3GAL1	Q11201	CMP-N-acetylneuraminate-beta-galactosamide-alpha-2,3-sialyltransferase 1 OS=Homo sapiens OX=9606 GN=ST3GAL1 PE=2 SV=1	0.001		5	1	2	1	340	39.1	9.09	1243		1			0.638	1.059	1.211	1.222	1.222	1.17	0.868	0.795	0.819	0.000165843
2	PARVA	Q9NVD7	Alpha-parvin OS=Homo sapiens OX=9606 GN=PARVA PE=1 SV=1	0.024		4	1	1	1	372	42.2	5.95	652		1			1.034	1.205	1.116	1.425	1.432	1.26	1.021	0.993	1.014	0.00308307
3	DKK3	Q9UBP4	Dickkopf-related protein 3 OS=Homo sapiens OX=9606 GN=DKK3 PE=1 SV=2	0		10	2	4	2	350	38.4	4.65	2304		2			0.563	0.819	1.004	1.44	1.242	1.65	0.877	0.61	0.715	0.00732229
4	ANXA2	P07355	Annexin A2 OS=Homo sapiens OX=9606 GN=ANXA2 PE=1 SV=2	0		40	11	22	11	339	38.6	7.75	11628		11			0.755	0.9	1.146	1.227	1.08	1.276	0.998	0.911	0.889	0.0180186
5	UTP20	O75691	Small subunit processome component 20 homolog OS=Homo sapiens OX=9606 GN=UTP20 PE=1 SV=3	0.041		0	1	1	1	2785	318.2	7.39	300		1			1.5	1.241	1.802	1.358	1.327	1.463	1.747	1.617	1.562	0.0194014
6	ARHGAP20	Q9P2F6	Rho GTPase-activating protein 20 OS=Homo sapiens OX=9606 GN=ARHGAP20 PE=1 SV=2	0.023		2	1	2	1	1191	132.5	7.99	578		1			0.321	0.679	0.873	1.104	0.858	1.09	0.709	0.381	0.604	0.0225381
7	TPM3	P06753-2	Isoform 2 of Tropomyosin alpha-3 chain OS=Homo sapiens OX=9606 GN=TPM3	0	0.011	19	6	10	2	248	29	4.78	3749	9.26	5	1		0.725	0.835	1.697	1.118	1.177	1.447	0.745	0.837	0.927	0.0227111
8	VIM	P08670	Vimentin OS=Homo sapiens OX=9606 GN=VIM PE=1 SV=4	0	0	35	17	59	16	466	53.6	5.12	18880	116.37	14	4		0.767	0.754	1.533	1.364	1.19	1.699	0.897	0.782	0.945	0.0258506
9	ANGPT2	O15123	Angiopoietin-2 OS=Homo sapiens OX=9606 GN=ANGPT2 PE=1 SV=1		0.017	3	1	1	1	496	56.9	5.58		4.39		1		0.674	0.839	0.984	1.727	0.994	1.329	0.671	0.568	0.671	0.0292785
10	WASHC2C	Q9Y4E1-1	Isoform 4 of WASH complex subunit 2C OS=Homo sapiens OX=9606 GN=WASHC2C	0.06		2	1	2	1	1318	144.6	4.79	232		1			0.515	0.849	0.929	1.777	1.172	1.336	0.774	0.819	0.915	0.0330457
11	ACTN4	O43707	Alpha-actinin-4 OS=Homo sapiens OX=9606 GN=ACTN4 PE=1 SV=2	0	0.015	14	10	19	8	911	104.8	5.44	10715	4.06	9	1		0.797	0.932	1.383	1.069	1.404	1.38	0.884	0.845	1	0.0332613
12	FAM193A	P78312	Protein FAM193A OS=Homo sapiens OX=9606 GN=FAM193A PE=1 SV=2	0.046		1	1	1	1	1265	139.9	6.48	294		1			1.007	1.64	1.313	1.46	0.913	1.06	2.4	1.7	1.853	0.0350634
13	OSBPL3	Q9H4L5	Oxysterol-binding protein-related protein 3 OS=Homo sapiens OX=9606 GN=OSBPL3 PE=1 SV=1	0.067		2	1	1	1	887	101.2	6.87	186		1			0.844	0.959	1.443	1.328	1.393	1.566	0.787	1	1.205	0.0368302
14	BPNT1	O95861	3'(2'),5'-bisphosphate nucleotidase 1 OS=Homo sapiens OX=9606 GN=BPNT1 PE=1 SV=1	0.016		4	1	1	1	308	33.4	5.69	858		1			1.438	1.464	1.188	1.339	1.214	1.107	1.598	1.589	1.366	0.0423939
15	PLEC	Q15149	Plectin OS=Homo sapiens OX=9606 GN=PLEC PE=1 SV=3	0		1	4	4	4	4684	531.5	5.96	1993		4			0.89	0.978	1.123	1.231	1.166	1.239	1.116	0.912	0.828	0.0425917
16	FLNB	O75369	Filamin-B OS=Homo sapiens OX=9606 GN=FLNB PE=1 SV=2	0	0.019	5	9	12	9	2602	278	5.73	6542	4.56	8	1		0.889	1.004	1.373	1.256	1.351	1.636	0.971	1.02	1.153	0.0442596
17	MAN1A1	P33908	Mannosyl-oligosaccharide 1,2-alpha-mannosidase IA OS=Homo sapiens OX=9606 GN=MAN1A1 PE=1 SV=3	0		2	1	3	1	653	72.9	6.47	1449		1			0.996	1.4	1.78	1.064	0.86	1.372	1.48	1.72	1.524	0.0456602
18	PEA15	Q15121	Astrocytic phosphoprotein PEA-15 OS=Homo sapiens OX=9606 GN=PEA15 PE=1 SV=2	0.025	0.02	22	2	2	2	130	15	5.02	727	3.83	1	1		0.867	1.018	1.92	2.097	1.345	2.071	1.204	1.133	0.991	0.0457297
19	ENOPH1	Q9UHY7	Enolase-phosphatase E1 OS=Homo sapiens OX=9606 GN=ENOPH1 PE=1 SV=1	0.02		8	1	1	1	261	28.9	4.78	826		1			0.596	0.603	0.836	1.021	1.014	1.021	0.932	0.644	0.582	0.0500561
20	EMILIN2	Q9BXX0	EMILIN-2 OS=Homo sapiens OX=9606 GN=EMILIN2 PE=1 SV=3	0.024	0.012	4	2	3	2	1053	115.6	6.46	702	7.87	1	1		0.962	1.096	1.068	1.615	1.291	1.329	1.127	1.147	0.916	0.0507961
21	LYZ	P61626	Lysozyme C OS=Homo sapiens OX=9606 GN=LYZ PE=1 SV=1	0.016		11	2	2	2	148	16.5	9.16	905		2			2.274	2.5	2.44	0.667	1.321	1.405	1.762	2.31	1.726	0.0557761
22	PRDX5	P30044	Peroxiredoxin-5, mitochondrial OS=Homo sapiens OX=9606 GN=PRDX5 PE=1 SV=4	0.025		7	1	1	1	214	22.1	8.7	733		1			0.857	1.102	1.245	1.459	1.276	1.837	0.888	0.612	1.194	0.0566034
23	WWC3	Q9ULE0	Protein WWC3 OS=Homo sapiens OX=9606 GN=WWC3 PE=1 SV=3	0		1	1	8	1	1092	122.6	6.37	2172		1			1.876	1.273	1.372	1.147	0.999	1.292	1.6	1.619	1.289	0.0590862
24	PARK7	Q99497	Protein/nucleic acid deglycase DJ-1 OS=Homo sapiens OX=9606 GN=PARK7 PE=1 SV=2	0		14	1	3	1	189	19.9	6.79	2294		1			0.723	0.927	1.153	1.557	1.396	1.155	1.112	0.785	1.021	0.0595673
25	WDR1	O75083	WD repeat-containing protein 1 OS=Homo sapiens OX=9606 GN=WDR1 PE=1 SV=4	0	0.022	6	2	3	2	606	66.2	6.65	1686	3.54	1	1		0.82	1.026	1.052	1.284	1.072	1.481	1.026	0.959	0.869	0.0607345
26	MYO1D	O94832	Unconventional myosin-Id OS=Homo sapiens OX=9606 GN=MYO1D PE=1 SV=2	0.025		1	1	1	1	1006	116.1	9.39	504		1			1.215	1.263	1.644	0.844	0.581	1.348	1.459	1.744	1.452	0.0624105
27	SASH1	O94885	SAM and SH3 domain-containing protein 1 OS=Homo sapiens OX=9606 GN=SASH1 PE=1 SV=3	0.061		1	1	1	1	1247	136.6	6.09	204		1			0.48	0.822	0.673	1.52	1.658	0.914	0.851	0.796	0.506	0.0625338
28	MYH9	P35579	Myosin-9 OS=Homo sapiens OX=9606 GN=MYH9 PE=1 SV=4	0	0.05	8	10	15	10	1960	226.4	5.6	8142	3.45	9	1		0.695	0.998	1.618	1.071	1.606	1.803	0.749	0.869	1.055	0.0632359
29	CADM1	Q9BY67	Cell adhesion molecule 1 OS=Homo sapiens OX=9606 GN=CADM1 PE=1 SV=2	0		2	1	2	1	442	48.5	5.07	1345		1			0.965	1.088	1.013	1.024	0.823	1.085	1.401	1.341	1.08	0.078749
30	NUP93	Q8N1F7	Nuclear pore complex protein Nup93 OS=Homo sapiens OX=9606 GN=NUP93 PE=1 SV=2	0.074		3	1	1	1	819	93.4	5.72	106		1			0.454	0.689	0.669	1.421	1.311	0.755	0.808	0.603	0.467	0.0789472
31	SH3BGRL	O75368	SH3 domain-binding glutamic acid-rich-like protein OS=Homo sapiens OX=9606 GN=SH3BGRL PE=1 SV=1	0		26	2	3	2	114	12.8	5.25	2038		2			0.705	1.073	1.046	1.543	1.004	1.439	1.002	0.96	0.865	0.0854702
32	CAPZB	P47756	F-actin-capping protein subunit beta OS=Homo sapiens OX=9606 GN=CAPZB PE=1 SV=4		0.011	5	1	2	1	277	31.3	5.59		10.31		1		0.86	0.91	1.414	1.032	1.162	1.434	0.919	0.891	0.992	0.0873457
33	HSPB1	P04792	Heat shock protein beta-1 OS=Homo sapiens OX=9606 GN=HSPB1 PE=1 SV=2	0		8	1	2	1	205	22.8	6.4	1283		1			0.872	0.931	0.897	1.594	1.555	1.005	1.079	0.889	0.779	0.0886303
34	CAVIN1	Q6NZI2	Caveolae-associated protein 1 OS=Homo sapiens OX=9606 GN=CAVIN1 PE=1 SV=1	0.036	0.019	7	2	2	2	390	43.5	5.6	320	4.66	1	1		0.826	0.821	0.592	1.227	2.359	0.91	0.608	0.514	0.415	0.0901163
35	MYL6	P60660	Myosin light polypeptide 6 OS=Homo sapiens OX=9606 GN=MYL6 PE=1 SV=2	0		10	2	3	2	151	16.9	4.65	1697		2			0.966	1.021	1.679	1.16	1.574	2.015	0.804	1.113	1.066	0.090401
36	GDI2	P50395	Rab GDP dissociation inhibitor beta OS=Homo sapiens OX=9606 GN=GDI2 PE=1 SV=2	0		12	4	5	2	445	50.6	6.47	2232		4			0.917	1.208	1.657	1.535	1.208	1.908	1.08	0.976	1.196	0.0926484
37	SVEP1	Q4LDE5	Sushi, von Willebrand factor type A, EGF and pentraxin domain-containing protein 1 OS=Homo sapiens OX=9606 GN=SVEP1 PE=1 SV=3	0.027	0.02	1	2	2	2	3571	389.9	5.5	480	3.61	1	1		1.019	2.095	1.745	1.091	0.688	1.373	1.236	2.548	2.335	0.0941517
38	EIF3A	Q14152	Eukaryotic translation initiation factor 3 subunit A OS=Homo sapiens OX=9606 GN=EIF3A PE=1 SV=1	0.035		1	1	1	1	1382	166.5	6.79	360		1			1.607	1.809	1.775	1.146	0.775	1.674	1.742	1.685	1.966	0.0944491
39	CCT2	P78371	T-complex protein 1 subunit beta OS=Homo sapiens OX=9606 GN=CCT2 PE=1 SV=4	0.026		3	1	1	1	535	57.5	6.46	442		1			0.833	1.004	1.413	1.938	1.15	1.371	1.121	0.908	0.85	0.10162
40	CORO1A	P31146	Coronin-1A OS=Homo sapiens OX=9606 GN=CORO1A PE=1 SV=4	0.035	0.021	5	2	2	2	461	51	6.68	344	5.21	1	1		1.208	1.631	0.881	0.645	1.055	0.904	1.414	1.581	0.978	0.102151
41	EML5	Q05BV3	Echinoderm microtubule-associated protein-like 5 OS=Homo sapiens OX=9606 GN=EML5 PE=2 SV=3	0.022		0	1	1	1	1969	219.3	7.74	552		1			1.374	0.95	1.126	0.84	0.774	1.192	1.475	1.204	1.151	0.105888
42	TMEM177	Q53S58	Transmembrane protein 177 OS=Homo sapiens OX=9606 GN=TMEM177 PE=1 SV=1	0.046		2	1	1	1	311	33.7	9.61	273		1			1.366	1.098	1.569	1.041	0.829	1.13	1.577	1.407	1.081	0.106102
43	VAT1	Q99536	Synaptic vesicle membrane protein VAT-1 homolog OS=Homo sapiens OX=9606 GN=VAT1 PE=1 SV=2	0		10	3	6	3	393	41.9	6.29	3165		3			0.841	0.839	1.087	1.293	1.135	1.15	1.154	0.911	0.829	0.106459
44	AKR1A1	P14550	Aldo-keto reductase family 1 member A1 OS=Homo sapiens OX=9606 GN=AKR1A1 PE=1 SV=3	0		10	3	4	3	325	36.6	6.79	2141		3			1.081	1.429	1.52	0.861	0.76	1.429	1.412	1.899	1.392	0.107194
45	EHD2	Q9NZN4	EH domain-containing protein 2 OS=Homo sapiens OX=9606 GN=EHD2 PE=1 SV=2	0		5	2	4	2	543	61.1	6.46	2074		2			0.905	0.922	1.26	1.712	1.227	1.16	1.095	0.879	0.98	0.107758
46	RCN3	Q96D15	Reticulocalbin-3 OS=Homo sapiens OX=9606 GN=RCN3 PE=1 SV=1	0		9	2	4	2	328	37.5	4.89	2797		2			0.685	0.927	0.915	1.259	0.954	0.945	0.889	0.816	0.805	0.112477
47	CLIC4	Q9Y696	Chloride intracellular channel protein 4 OS=Homo sapiens OX=9606 GN=CLIC4 PE=1 SV=4	0.066	0.017	7	2	2	2	253	28.8	5.59	182	4.23	1	1		0.648	0.826	1.324	1.19	1.059	1.766	0.844	0.551	1.05	0.11543
48	FBLN1	P23142	Fibulin-1 OS=Homo sapiens OX=9606 GN=FBLN1 PE=1 SV=4	0	0	20	9	20	3	703	77.2	5.22	9635	17.51	7	3		1.048	1.296	1.191	1.149	0.902	1.22	1.204	1.392	1.694	0.119842
49	HNRNPA2B1	P22626	Heterogeneous nuclear ribonucleoproteins A2/B1 OS=Homo sapiens OX=9606 GN=HNRNPA2B1 PE=1 SV=2	0.016	0.022	9	2	3	2	353	37.4	8.95	923	6.81	1	1		0.901	1.135	0.972	1.873	1.511	1.139	1.204	1.113	0.8	0.127946
50	YWHAZ	P63104	14-3-3 protein zeta/delta OS=Homo sapiens OX=9606 GN=YWHAZ PE=1 SV=1	0	0.02	28	6	15	4	245	27.7	4.79	8414	3.8	6	1		0.787	0.962	1.145	1.633	1.204	1.216	1.21	0.965	0.929	0.13007
51	TKT	P29401	Transketolase OS=Homo sapiens OX=9606 GN=TKT PE=1 SV=3	0.036		1	1	1	1	623	67.8	7.66	315		1			0.569	1.382	0.984	1.561	1.764	1.341	1.301	1.382	0.911	0.133004
52	HMBOX1	Q6NT76	Homeobox-containing protein 1 OS=Homo sapiens OX=9606 GN=HMBOX1 PE=1 SV=1	0.023		2	1	1	1	420	47.2	6.06	607		1			0.637	1.18	0.716	0.594	0.603	0.666	0.591	1.507	1.409	0.133057
53	FAH	P16930	Fumarylacetoacetase OS=Homo sapiens OX=9606 GN=FAH PE=1 SV=2	0.024		3	1	1	1	419	46.3	6.95	634		1			1.446	1.191	1.446	0.713	0.879	1.516	1.516	1.503	1.446	0.139412
54	FBLN5	Q9UBX5	Fibulin-5 OS=Homo sapiens OX=9606 GN=FBLN5 PE=1 SV=1	0.025		2	1	1	1	448	50.1	4.73	675		1			0.618	0.818	1.224	1.829	1.123	1.34	0.898	0.886	1.218	0.14177
55	RBP4	P02753	Retinol-binding protein 4 OS=Homo sapiens OX=9606 GN=RBP4 PE=1 SV=3	0		5	2	6	2	201	23	6.07	3789		2			1.469	1.658	1.342	0.396	0.884	1.453	1.351	1.835	1.401	0.144971
56	ASS1	P00966	Argininosuccinate synthase OS=Homo sapiens OX=9606 GN=ASS1 PE=1 SV=2	0.016		3	2	2	2	412	46.5	8.02	950		2			1.14	1.059	0.849	0.634	0.855	1.188	1.226	1.145	1.188	0.145057
57	CDH6	P55285	Cadherin-6 OS=Homo sapiens OX=9606 GN=CDH6 PE=1 SV=1	0.019		2	1	1	1	790	88.3	4.93	805		1			1.044	1.084	0.78	0.983	0.959	1.091	1.101	1.142	1.051	0.146515
58	GAS6	Q14393	Growth arrest-specific protein 6 OS=Homo sapiens OX=9606 GN=GAS6 PE=1 SV=3	0.027		2	1	1	1	678	74.9	5.69	402		1			0.656	0.846	0.891	1.861	1.476	0.893	0.959	0.927	0.822	0.149016
59	ALDOB	P05062	Fructose-bisphosphate aldolase B OS=Homo sapiens OX=9606 GN=ALDOB PE=1 SV=2	0.022	0.016	7	2	2	1	364	39.4	7.87	570	4.1	1	1		1.01	1.479	1.708	1.646	1.156	1.74	1.167	1.302	1	0.149802
60	DAPK1	P53355	Death-associated protein kinase 1 OS=Homo sapiens OX=9606 GN=DAPK1 PE=1 SV=6	0.035		1	1	2	1	1430	159.9	6.83	361		1			0.781	1.219	1.09	1.758	1.404	1.082	1.149	1.105	0.792	0.150947
61	ITIH2	P19823	Inter-alpha-trypsin inhibitor heavy chain H2 OS=Homo sapiens OX=9606 GN=ITIH2 PE=1 SV=2	0	0	7	9	45	9	946	106.4	6.86	19685	52.81	7	4		1.255	1.37	1.39	1.206	0.823	1.325	1.355	1.589	1.319	0.15566
62	SACS	Q9NZJ4	Sacsin OS=Homo sapiens OX=9606 GN=SACS PE=1 SV=2	0.019		0	1	2	1	4579	520.8	7.05	794		1			0.845	1.037	1.221	1.808	1.355	1.163	1.007	1.246	0.991	0.158306
63	RAP1B	P61224	Ras-related protein Rap-1b OS=Homo sapiens OX=9606 GN=RAP1B PE=1 SV=1	0		22	3	5	3	184	20.8	5.78	3609		3			0.94	0.884	1.002	1.37	1.227	1.086	1.191	0.871	0.974	0.159456
64	CAPN1	P07384	Calpain-1 catalytic subunit OS=Homo sapiens OX=9606 GN=CAPN1 PE=1 SV=1	0.067		3	1	1	1	714	81.8	5.67	188		1			0.59	0.546	0.585	0.932	1.16	0.602	0.765	0.495	0.464	0.160708
65	C3	P01024	Complement C3 OS=Homo sapiens OX=9606 GN=C3 PE=1 SV=2	0	0	24	35	78	35	1663	187	6.4	42820	65.13	28	10		0.778	1.241	1.496	0.84	0.778	1.031	0.876	1.351	1.7	0.164418
66	ADH5	P11766	Alcohol dehydrogenase class-3 OS=Homo sapiens OX=9606 GN=ADH5 PE=1 SV=4	0.02		5	2	2	2	374	39.7	7.49	829		2			1.468	1.412	1.427	1.209	0.933	1.31	1.808	1.618	1.159	0.165849
67	PLEKHA6	Q9Y2H5	Pleckstrin homology domain-containing family A member 6 OS=Homo sapiens OX=9606 GN=PLEKHA6 PE=1 SV=4	0.025		1	1	2	1	1048	117.1	9.1	527		1			0.459	0.81	0.944	1.105	1.197	0.758	0.761	0.892	0.642	0.168541
68	CALM3	P0DP25	Calmodulin-3 OS=Homo sapiens OX=9606 GN=CALM3 PE=1 SV=1	0	0	37	5	12	5	149	16.8	4.22	3781	12.81	5	1		0.822	0.804	1.119	1.146	1.065	1.552	0.802	1.023	1.078	0.172193
69	NUDCD3	Q8IVD9	NudC domain-containing protein 3 OS=Homo sapiens OX=9606 GN=NUDCD3 PE=1 SV=3	0.07		6	1	1	1	361	40.8	5.25	142		1			0.53	0.611	0.752	1.573	1.282	0.703	0.906	0.752	0.528	0.175601
70	ALB	P02768	Serum albumin OS=Homo sapiens OX=9606 GN=ALB PE=1 SV=2	0	0	66	46	406	46	609	69.3	6.28	198627	462.87	42	8		0.761	0.934	0.905	0.99	1.138	0.889	0.851	0.948	0.807	0.175971
71	AFP	P02771	Alpha-fetoprotein OS=Homo sapiens OX=9606 GN=AFP PE=1 SV=1	0	0	7	5	24	5	609	68.6	5.68	12796	14.75	4	2		1.193	1.372	1.318	0.709	0.834	1.394	1.281	1.433	1.288	0.17619
72	IGFBP6	P24592	Insulin-like growth factor-binding protein 6 OS=Homo sapiens OX=9606 GN=IGFBP6 PE=1 SV=1	0.025		6	1	2	1	240	25.3	7.81	489		1			1.114	1.199	1.191	1.218	1.009	1.398	1.519	1.482	1.277	0.182871
73	MRPS27	Q92552	28S ribosomal protein S27, mitochondrial OS=Homo sapiens OX=9606 GN=MRPS27 PE=1 SV=3	0		3	1	3	1	414	47.6	6.18	1252		1			1.169	1.291	1.957	1.17	0.897	1.552	1.362	1.596	1.692	0.183148
74	AKR1B1	P15121	Aldo-keto reductase family 1 member B1 OS=Homo sapiens OX=9606 GN=AKR1B1 PE=1 SV=3	0		5	2	3	2	316	35.8	6.98	1504		2			0.889	0.759	1.107	0.84	1.119	1.014	0.885	0.848	0.846	0.185936
75	PRDX3	P30048	Thioredoxin-dependent peroxide reductase, mitochondrial OS=Homo sapiens OX=9606 GN=PRDX3 PE=1 SV=3	0.035		3	1	1	1	256	27.7	7.78	347		1			0.607	0.832	0.791	1.212	0.852	0.85	0.827	0.773	0.72	0.186217
76	PTPRK	Q15262	Receptor-type tyrosine-protein phosphatase kappa OS=Homo sapiens OX=9606 GN=PTPRK PE=1 SV=2	0		3	3	5	3	1439	162	5.9	1890		3			1.112	1.243	1.912	1.61	1.283	1.705	1.367	1.355	1.239	0.188682
77	ARPC2	O15144	Actin-related protein 2/3 complex subunit 2 OS=Homo sapiens OX=9606 GN=ARPC2 PE=1 SV=1	0.026		3	1	1	1	300	34.3	7.36	439		1			0.893	1.374	1.506	1	1.041	1.391	1.432	1.259	1.37	0.19268
78	RPL10A	P62906	60S ribosomal protein L10a OS=Homo sapiens OX=9606 GN=RPL10A PE=1 SV=2	0		6	1	3	1	217	24.8	9.94	2160		1			0.574	0.679	1.201	0.92	0.816	1.421	0.607	0.589	0.939	0.194294
79	AHNAK	Q09666	Neuroblast differentiation-associated protein AHNAK OS=Homo sapiens OX=9606 GN=AHNAK PE=1 SV=2	0		5	10	12	10	5890	628.7	6.15	5077		10			0.828	0.987	1.162	0.903	1.406	1.627	0.971	0.918	1.034	0.194393
80	ZSWIM8	A7E2V4	Zinc finger SWIM domain-containing protein 8 OS=Homo sapiens OX=9606 GN=ZSWIM8 PE=1 SV=1	0.036		1	1	1	1	1837	197.2	6.8	334		1			1.079	1.079	1.352	1.125	1.207	1.076	1.474	1.49	1.082	0.200186
81	TCERG1	O14776	Transcription elongation regulator 1 OS=Homo sapiens OX=9606 GN=TCERG1 PE=1 SV=2	0		2	1	7	1	1098	123.8	8.65	1725		1			0.781	0.799	0.943	1.928	1.536	0.854	1.172	0.905	0.642	0.201518
82	TLN1	Q9Y490	Talin-1 OS=Homo sapiens OX=9606 GN=TLN1 PE=1 SV=3	0	0.019	6	10	14	10	2541	269.6	6.07	7184	3.7	9	1		0.911	1.086	1.129	1.588	1.211	1.15	1.199	1.097	0.932	0.201767
83	SERPIND1	P05546	Heparin cofactor 2 OS=Homo sapiens OX=9606 GN=SERPIND1 PE=1 SV=3	0	0.022	5	4	9	4	499	57	6.9	3755	6.76	3	1		1.44	1.375	1.634	1.218	0.852	1.527	1.515	1.679	1.375	0.204505
84	MDH2	P40926	Malate dehydrogenase, mitochondrial OS=Homo sapiens OX=9606 GN=MDH2 PE=1 SV=3	0.019		4	1	1	1	338	35.5	8.68	761		1			0.772	1.564	1.554	1.149	1.723	1.208	0.941	1.03	1.208	0.204784
85	GDF15	Q99988	Growth/differentiation factor 15 OS=Homo sapiens OX=9606 GN=GDF15 PE=1 SV=3		0.012	8	1	2	1	308	34.1	9.66		7.89		1		0.779	0.844	0.995	1.589	1.034	1.735	0.776	1.029	1.338	0.205727
86	NRP1	O14786	Neuropilin-1 OS=Homo sapiens OX=9606 GN=NRP1 PE=1 SV=3	0	0.02	3	2	3	2	923	103.1	5.88	1402	3.79	1	1		0.849	1.011	1.138	1.389	0.998	1.383	1.17	0.964	0.986	0.209157
87	IGHA1	P01876	Immunoglobulin heavy constant alpha 1 OS=Homo sapiens OX=9606 GN=IGHA1 PE=1 SV=2	0	0.019	13	4	6	4	353	37.6	6.51	2718	4.65	3	1		0.57	1.038	0.738	1.286	2.187	0.73	0.858	0.811	0.602	0.210066
88	CSF1	P09603	Macrophage colony-stimulating factor 1 OS=Homo sapiens OX=9606 GN=CSF1 PE=1 SV=2	0.024		4	1	1	1	554	60.1	5.29	704		1			0.69	1.174	1.234	2.022	1.332	1.076	1.092	1.082	0.984	0.210516
89	GTF2H1	P32780	General transcription factor IIH subunit 1 OS=Homo sapiens OX=9606 GN=GTF2H1 PE=1 SV=1	0.036		2	1	1	1	548	62	8.66	324		1			0.892	1.113	1.483	2.025	2.187	1.266	1.414	1.315	1.468	0.211525
90	IQCD	Q96DY2	Dynein regulatory complex protein 10 OS=Homo sapiens OX=9606 GN=IQCD PE=2 SV=2	0.004		2	1	2	1	449	52.3	9.25	1099		1			1.51	1.143	1.891	0.933	0.71	1.126	1.751	1.144	1.006	0.218107
91	HNRNPA1L2	Q32P51	Heterogeneous nuclear ribonucleoprotein A1-like 2 OS=Homo sapiens OX=9606 GN=HNRNPA1L2 PE=2 SV=2		0.011	5	1	2	1	320	34.2	9		10.95		1		1.163	1.385	1.431	1.708	1.344	1.451	1.358	1.413	1.062	0.219251
92	POSTN	Q15063-5	Isoform 5 of Periostin OS=Homo sapiens OX=9606 GN=POSTN	0	0	42	28	140	1	809	90.4	7.39	24402	475.73	17	17		0.265	0.433	2.188	1.519	0.504	2.53	0.531	0.408	0.959	0.21935
93	KNG1	P01042	Kininogen-1 OS=Homo sapiens OX=9606 GN=KNG1 PE=1 SV=2	0		2	2	4	2	644	71.9	6.81	2169		2			1.026	1.297	1.228	1.114	0.814	1.267	1.414	1.445	1.094	0.220187
94	CDK5RAP2	Q96SN8	CDK5 regulatory subunit-associated protein 2 OS=Homo sapiens OX=9606 GN=CDK5RAP2 PE=1 SV=5	0.073		1	1	1	1	1893	214.9	5.58	124		1			2.308	1.006	0.904	1.795	1.404	1.224	1.487	0.962	0.84	0.220226
95	SEMA3C	Q99985	Semaphorin-3C OS=Homo sapiens OX=9606 GN=SEMA3C PE=2 SV=2	0		3	2	2	2	751	85.2	8.69	1313		2			1.552	1.441	1.745	0.952	1.014	1.407	1.372	1.2	1.593	0.221141
96	TPRG1L	Q5T0D9	Tumor protein p63-regulated gene 1-like protein OS=Homo sapiens OX=9606 GN=TPRG1L PE=1 SV=1	0.07		7	1	1	1	272	30.2	7.34	153		1			0.655	0.89	0.6	1.852	0.977	0.681	0.661	0.672	0.661	0.223976
97	PWP1	Q13610	Periodic tryptophan protein 1 homolog OS=Homo sapiens OX=9606 GN=PWP1 PE=1 SV=1	0.074		5	1	1	1	501	55.8	4.77	128		1			0.527	0.83	0.786	1.518	1.554	0.741	1.107	0.839	0.491	0.224555
98	DNAAF5	Q86Y56	Dynein assembly factor 5, axonemal OS=Homo sapiens OX=9606 GN=DNAAF5 PE=1 SV=4	0.059		2	1	1	1	855	93.5	6.42	223		1			3.308	2.346	3.607	0.262	1.019	2.393	1.449	2.636	2.841	0.226818
99	ATF6B	Q99941	Cyclic AMP-dependent transcription factor ATF-6 beta OS=Homo sapiens OX=9606 GN=ATF6B PE=1 SV=2	0.025		1	1	1	1	703	76.7	6.27	492		1			1.03	1.3	1.2	1.22	0.97	1.16	1.45	1.23	1.16	0.229799
100	SERPINA1	P01009	Alpha-1-antitrypsin OS=Homo sapiens OX=9606 GN=SERPINA1 PE=1 SV=3	0		19	8	10	8	418	46.7	5.59	4716		8			0.984	1.616	1.28	0.938	0.536	1.441	1.155	1.336	1.795	0.230919
101	PSME1	Q06323	Proteasome activator complex subunit 1 OS=Homo sapiens OX=9606 GN=PSME1 PE=1 SV=1	0		4	1	2	1	249	28.7	6.02	1477		1			0.912	1.024	0.989	1.385	1.111	1.181	1.164	1.085	1.053	0.230955
102	S100A10	P60903	Protein S100-A10 OS=Homo sapiens OX=9606 GN=S100A10 PE=1 SV=2	0		28	2	5	2	97	11.2	7.37	1955		2			0.9	0.868	0.653	1.441	1.538	0.754	1.016	0.956	0.555	0.23264
103	FCHSD2	O94868	F-BAR and double SH3 domains protein 2 OS=Homo sapiens OX=9606 GN=FCHSD2 PE=1 SV=3	0		1	1	3	1	740	84.2	5.77	1287		1			0.622	0.86	0.775	0.976	1.525	0.85	0.902	0.891	0.595	0.235854
104	KRT5	P13647	Keratin, type II cytoskeletal 5 OS=Homo sapiens OX=9606 GN=KRT5 PE=1 SV=3	0.015		4	2	2	2	590	62.3	7.74	842		2			0.504	0.51	0.46	0.472	0.311	0.44	0.713	0.669	0.355	0.23603
105	DBI	P07108	Acyl-CoA-binding protein OS=Homo sapiens OX=9606 GN=DBI PE=1 SV=2		0.022	11	1	1	1	87	10	6.57		4.02		1		0.902	1.259	0.857	0.646	0.959	1.117	1.255	1.103	1.013	0.236231
106	RPLP2	P05387	60S acidic ribosomal protein P2 OS=Homo sapiens OX=9606 GN=RPLP2 PE=1 SV=1	0.024		10	1	1	1	115	11.7	4.54	703		1			0.903	1.114	1.519	1.119	1.281	1.665	1.222	0.908	1.151	0.236347
107	DPP7	Q9UHL4	Dipeptidyl peptidase 2 OS=Homo sapiens OX=9606 GN=DPP7 PE=1 SV=3	0.081		8	1	1	1	492	54.3	6.32	72		1			0.971	1.933	0.766	0.604	0.573	0.969	1.112	1.604	0.671	0.237352
108	FBLN2	P98095	Fibulin-2 OS=Homo sapiens OX=9606 GN=FBLN2 PE=1 SV=2	0	0.011	9	6	10	6	1184	126.5	4.82	3402	9.75	4	2		0.567	1.142	1.26	0.795	0.953	1.362	1.071	1.417	1.528	0.238013
109	HBA1	P69905	Hemoglobin subunit alpha OS=Homo sapiens OX=9606 GN=HBA1 PE=1 SV=2	0		33	4	15	4	142	15.2	8.68	9275		4			0.791	1.989	0.634	0.582	0.701	0.789	0.913	1.917	0.766	0.238095
110	FABP4	P15090	Fatty acid-binding protein, adipocyte OS=Homo sapiens OX=9606 GN=FABP4 PE=1 SV=3	0	0	53	5	14	5	132	14.7	7.14	5543	20.62	2	3		1.16	1.049	0.491	1.847	2.077	0.457	0.991	0.816	0.338	0.241343
111	ACTA1	P68133	Actin, alpha skeletal muscle OS=Homo sapiens OX=9606 GN=ACTA1 PE=1 SV=1	0		32	11	45	1	377	42	5.39	28555		11			0.629	0.897	1.119	1.931	1.022	1.187	1.089	0.85	1.013	0.241583
112	LTF	P02788	Lactotransferrin OS=Homo sapiens OX=9606 GN=LTF PE=1 SV=6	0	0.009	5	4	15	2	710	78.1	8.12	9083	8.55	3	1		0.868	1.091	1.184	0.753	0.798	1.146	1.119	1.038	1.057	0.24497
113	DCTN1	Q14203	Dynactin subunit 1 OS=Homo sapiens OX=9606 GN=DCTN1 PE=1 SV=3	0.074		2	1	1	1	1278	141.6	5.81	125		1			0.344	1.143	0.617	2.747	1.526	0.831	1.227	0.844	0.649	0.246015
114	RRAS2	P62070	Ras-related protein R-Ras2 OS=Homo sapiens OX=9606 GN=RRAS2 PE=1 SV=1	0.048		10	1	2	1	204	23.4	6.01	259		1			0.834	0.864	1.07	1.316	0.99	1.103	1.292	1.442	1.173	0.249279
115	AHCY	P23526	Adenosylhomocysteinase OS=Homo sapiens OX=9606 GN=AHCY PE=1 SV=4	0	0.022	16	6	10	6	432	47.7	6.34	6452	5.54	5	1		1.044	1.267	0.923	0.815	0.933	1.027	1.524	1.144	0.887	0.253134
116	ATP6AP1	Q15904	V-type proton ATPase subunit S1 OS=Homo sapiens OX=9606 GN=ATP6AP1 PE=1 SV=2	0		6	2	2	2	470	52	6.14	1501		2			0.509	0.893	0.964	1.656	0.96	1.268	1.152	0.746	1.045	0.253157
117	SERPINC1	P01008	Antithrombin-III OS=Homo sapiens OX=9606 GN=SERPINC1 PE=1 SV=1	0		10	6	10	6	464	52.6	6.71	5842		6			1.004	1.099	1.154	1.096	0.875	1.168	1.116	1.198	1.189	0.257206
118	ADH1B	P00325	All-trans-retinol dehydrogenase [NAD(+)] ADH1B OS=Homo sapiens OX=9606 GN=ADH1B PE=1 SV=2	0.005		3	1	2	1	375	39.8	8.29	1177		1			1.065	1.168	0.591	0.935	0.713	0.538	1.475	1.822	0.509	0.257484
119	HLA-DPA1	P20036	HLA class II histocompatibility antigen, DP alpha 1 chain OS=Homo sapiens OX=9606 GN=HLA-DPA1 PE=1 SV=1	0.069		7	1	1	1	260	29.4	5.21	163		1			1.077	0.97	1.331	2.385	1.142	1.243	1.491	0.769	0.598	0.25784
120	RALGAPA1	Q6GYQ0	Ral GTPase-activating protein subunit alpha-1 OS=Homo sapiens OX=9606 GN=RALGAPA1 PE=1 SV=1	0		0	1	4	1	2036	229.7	6.19	1698		1			0.991	1.408	1.904	0.573	0.523	1.041	0.624	1.202	1.725	0.258585
121	IGKV3D-20	A0A0C4DH25	Immunoglobulin kappa variable 3D-20 OS=Homo sapiens OX=9606 GN=IGKV3D-20 PE=3 SV=1	0.019		8	1	2	1	116	12.5	4.59	801		1			1.044	1.559	1.084	1.252	0.916	1.191	1.403	1.559	1.082	0.260471
122	CDK1	P06493	Cyclin-dependent kinase 1 OS=Homo sapiens OX=9606 GN=CDK1 PE=1 SV=3	0.032		2	1	1	1	297	34.1	8.4	372		1			1.209	1.593	2.14	0.965	1.116	1.837	1.826	2.105	1.349	0.262032
123	HADHB	P55084	Trifunctional enzyme subunit beta, mitochondrial OS=Homo sapiens OX=9606 GN=HADHB PE=1 SV=3	0.025		9	2	4	2	474	51.3	9.41	525		2			0.484	0.84	0.535	3.936	1.267	0.505	0.623	0.623	0.388	0.26288
124	PCLO	Q9Y6V0	Protein piccolo OS=Homo sapiens OX=9606 GN=PCLO PE=1 SV=5	0		1	2	4	2	5142	560.4	6.47	1438		2			1.326	1.134	1.501	1.378	2.112	0.984	1.375	0.418	0.997	0.263711
125	KRT14	P02533	Keratin, type I cytoskeletal 14 OS=Homo sapiens OX=9606 GN=KRT14 PE=1 SV=4	0		6	3	4	1	472	51.5	5.16	2221		3			1.595	2.202	1.584	0.682	1.468	1.41	3.954	1.844	1.168	0.26482
126	TMSB4X	P62328	Thymosin beta-4 OS=Homo sapiens OX=9606 GN=TMSB4X PE=1 SV=2	0.004		30	2	2	2	44	5.1	5.06	1020		2			0.895	0.989	1.067	0.926	1.003	1.591	0.765	0.973	0.931	0.265667
127	KIFAP3	Q92845	Kinesin-associated protein 3 OS=Homo sapiens OX=9606 GN=KIFAP3 PE=1 SV=2	0.016		1	1	3	1	792	91.1	5.08	914		1			0.149	0.231	1.246	0.799	0.918	1.5	0.396	0.493	1.119	0.26791
128	GAPDH	P04406	Glyceraldehyde-3-phosphate dehydrogenase OS=Homo sapiens OX=9606 GN=GAPDH PE=1 SV=3	0	0.019	16	4	7	4	335	36	8.46	4757	3.71	3	1		0.94	0.885	1.313	1.508	1	1.408	1.249	0.928	1.039	0.268321
129	PFN1	P07737	Profilin-1 OS=Homo sapiens OX=9606 GN=PFN1 PE=1 SV=2	0	0.017	42	5	15	5	140	15	8.27	9518	4.15	4	1		0.962	1.183	1.496	1.373	1.27	1.822	1.246	1.327	1.23	0.269043
130	GPC1	P35052	Glypican-1 OS=Homo sapiens OX=9606 GN=GPC1 PE=1 SV=2	0.001		8	3	3	3	558	61.6	7.3	1235		3			0.552	0.989	1.065	2.903	0.981	1.357	1.095	0.838	1.027	0.269119
131	ANPEP	P15144	Aminopeptidase N OS=Homo sapiens OX=9606 GN=ANPEP PE=1 SV=4	0		4	4	5	4	967	109.5	5.48	2929		4			1.308	1.15	1.186	1.733	1.389	1.526	1.587	1.308	0.899	0.271592
132	HSPE1	P61604	10 kDa heat shock protein, mitochondrial OS=Homo sapiens OX=9606 GN=HSPE1 PE=1 SV=2	0.025		12	1	2	1	102	10.9	8.92	668		1			0.561	0.884	1.379	0.951	0.944	1.721	0.727	0.721	1.09	0.276266
133	CHI3L1	P36222	Chitinase-3-like protein 1 OS=Homo sapiens OX=9606 GN=CHI3L1 PE=1 SV=2	0.025	0.019	6	2	2	2	383	42.6	8.46	497	3.71	1	1		1.122	1.785	1.171	1.316	0.932	0.895	1.205	2.046	1.119	0.276543
134	F5	P12259	Coagulation factor V OS=Homo sapiens OX=9606 GN=F5 PE=1 SV=4	0.024	0.018	1	2	2	2	2224	251.5	6.05	643	4.46	1	1		1.223	1.172	1.263	0.669	0.852	1.374	1.236	1.207	1.249	0.277589
135	APP	P05067	Amyloid-beta precursor protein OS=Homo sapiens OX=9606 GN=APP PE=1 SV=3	0		7	5	7	5	770	86.9	4.82	3676		5			0.658	0.833	1.916	2.186	0.624	2.597	0.989	0.924	1.209	0.277965
136	PPP4R3A	Q6IN85	Serine/threonine-protein phosphatase 4 regulatory subunit 3A OS=Homo sapiens OX=9606 GN=PPP4R3A PE=1 SV=1	0.074		4	1	1	1	833	95.3	4.94	126		1			0.552	0.946	0.887	2.21	1.122	0.969	1.076	0.943	0.779	0.278621
137	HSPA8	P11142	Heat shock cognate 71 kDa protein OS=Homo sapiens OX=9606 GN=HSPA8 PE=1 SV=1	0	0.018	16	8	14	6	646	70.9	5.52	7355	4.45	8	1		1.21	1.126	1.281	1.326	1.245	1.442	1.383	1.126	1.106	0.278675
138	SMCHD1	A6NHR9	Structural maintenance of chromosomes flexible hinge domain-containing protein 1 OS=Homo sapiens OX=9606 GN=SMCHD1 PE=1 SV=2	0.036		0	1	1	1	2005	226.2	7.3	323		1			0.727	1.077	0.741	0.902	0.839	0.986	0.483	0.748	0.958	0.2806
139	CRLF3	Q8IUI8	Cytokine receptor-like factor 3 OS=Homo sapiens OX=9606 GN=CRLF3 PE=1 SV=2	0.081		7	1	1	1	442	49.7	5.14	83		1			0.929	1.251	1	2.36	1.397	1.163	1.485	0.895	1.017	0.281367
140	IGLL5	B9A064	Immunoglobulin lambda-like polypeptide 5 OS=Homo sapiens OX=9606 GN=IGLL5 PE=2 SV=2	0		14	3	7	2	214	23	8.84	4843		3			1.123	1.32	1.407	0.537	0.767	1.37	1.036	1.313	1.31	0.282782
141	MUC16	Q8WXI7	Mucin-16 OS=Homo sapiens OX=9606 GN=MUC16 PE=1 SV=3		0.048	0	1	1	1	14507	1518.2	5.26		2.92		1		0.95	1.007	1.271	2.513	1.601	1.08	1.387	1.294	0.838	0.284173
142	SNX6	Q9UNH7	Sorting nexin-6 OS=Homo sapiens OX=9606 GN=SNX6 PE=1 SV=1	0.032		2	1	1	1	406	46.6	6.16	374		1			0.636	1.112	1.126	1.155	1.248	0.99	0.874	1.049	1.097	0.287407
143	CNNM3	Q8NE01	Metal transporter CNNM3 OS=Homo sapiens OX=9606 GN=CNNM3 PE=1 SV=1	0.043		1	1	1	1	707	76.1	6.09	299		1			0.298	0.337	0.255	2.819	0.623	0.362	0.365	0.322	0.279	0.291683
144	PTX3	P26022	Pentraxin-related protein PTX3 OS=Homo sapiens OX=9606 GN=PTX3 PE=1 SV=3	0	0.02	11	4	4	4	381	41.9	5.01	1913	3.62	3	1		0.709	1.927	1.263	0.767	0.497	1.069	0.633	2.094	1.249	0.29468
145	TSHZ3	Q63HK5	Teashirt homolog 3 OS=Homo sapiens OX=9606 GN=TSHZ3 PE=1 SV=2	0.025		1	1	1	1	1081	118.5	7.25	500		1			1.324	1.767	1.529	0.266	0.476	1.76	0.946	1.581	1.986	0.294742
146	NENF	Q9UMX5	Neudesin OS=Homo sapiens OX=9606 GN=NENF PE=1 SV=1	0.025		6	1	1	1	172	18.8	5.69	490		1			3.073	1.409	0.905	0.723	1.46	1.482	2.058	1.431	1.372	0.296378
147	GFPT1	Q06210	Glutamine--fructose-6-phosphate aminotransferase [isomerizing] 1 OS=Homo sapiens OX=9606 GN=GFPT1 PE=1 SV=3	0.024		2	1	1	1	699	78.8	7.11	718		1			1.484	1.308	1.363	1.363	1.264	1.626	1.659	1.418	1.659	0.297741
148	IDI1	Q13907	Isopentenyl-diphosphate Delta-isomerase 1 OS=Homo sapiens OX=9606 GN=IDI1 PE=1 SV=2	0.025		3	1	1	1	227	26.3	6.34	511		1			0.732	0.939	0.87	1.273	0.613	0.89	1.345	0.928	1.354	0.298135
149	EDIL3	O43854	EGF-like repeat and discoidin I-like domain-containing protein 3 OS=Homo sapiens OX=9606 GN=EDIL3 PE=1 SV=1	0		6	2	4	2	480	53.7	7.28	3028		2			0.587	0.785	1.677	1.011	1.146	2.242	0.797	0.715	1.33	0.298623
150	CLN5	O75503	Ceroid-lipofuscinosis neuronal protein 5 OS=Homo sapiens OX=9606 GN=CLN5 PE=1 SV=2	0.026		3	1	1	1	358	41.5	7.4	438		1			0.489	1	1.372	2.33	0.862	1.447	1.128	0.989	0.989	0.299626
151	AMBRA1	Q9C0C7	Activating molecule in BECN1-regulated autophagy protein 1 OS=Homo sapiens OX=9606 GN=AMBRA1 PE=1 SV=2	0.081		2	1	1	1	1298	142.4	7.18	82		1			0.574	1.303	0.832	2.619	1	1.045	0.942	0.865	0.955	0.300077
152	TUBB3	Q13509	Tubulin beta-3 chain OS=Homo sapiens OX=9606 GN=TUBB3 PE=1 SV=2	0		10	4	10	1	450	50.4	4.93	3985		4			0.782	1.05	0.84	2.242	1.888	0.826	1.5	1.005	0.74	0.300678
153	NECTIN2	Q92692-2	Isoform Alpha of Nectin-2 OS=Homo sapiens OX=9606 GN=NECTIN2	0.061		4	1	1	1	479	51.3	5.11	204		1			0.583	0.757	0.772	1.852	1.555	0.642	1.205	0.852	0.527	0.302908
154	SQSTM1	Q13501	Sequestosome-1 OS=Homo sapiens OX=9606 GN=SQSTM1 PE=1 SV=1	0.059		3	1	1	1	440	47.7	5.22	219		1			1.016	1.283	1.226	1.443	1.099	1.838	1.261	1.344	0.857	0.30636
155	CCN5	O76076	WNT1-inducible-signaling pathway protein 2 OS=Homo sapiens OX=9606 GN=WISP2 PE=1 SV=1		0	12	1	4	1	250	26.8	7.88		21.75		1		0.676	0.971	1.238	1.543	1.324	1.143	1.2	0.781	1.324	0.307055
156	UHRF2	Q96PU4	E3 ubiquitin-protein ligase UHRF2 OS=Homo sapiens OX=9606 GN=UHRF2 PE=1 SV=1	0.022		1	1	1	1	802	89.9	8.21	555		1			1.769	1.324	2.185	0.538	0.626	2.013	1.164	2	1.933	0.307578
157	COL5A1	P20908	Collagen alpha-1(V) chain OS=Homo sapiens OX=9606 GN=COL5A1 PE=1 SV=3	0	0	8	12	26	10	1838	183.4	5.06	12838	16.43	9	3		0.47	0.647	1.87	1.072	0.867	2.008	0.71	0.677	1.199	0.308999
158	PSMA8	Q8TAA3	Proteasome subunit alpha-type 8 OS=Homo sapiens OX=9606 GN=PSMA8 PE=2 SV=3	0.015		4	1	1	1	256	28.5	8.98	839		1			0.733	0.884	1.629	1.264	0.715	1.148	0.84	0.843	0.861	0.309706
159	LTBP4	Q8N2S1	Latent-transforming growth factor beta-binding protein 4 OS=Homo sapiens OX=9606 GN=LTBP4 PE=1 SV=2	0		1	2	5	2	1624	173.3	5.43	2239		2			0.738	0.83	0.969	1.405	1.358	0.872	1.165	0.978	0.788	0.310296
160	NOMO2	Q5JPE7	Nodal modulator 2 OS=Homo sapiens OX=9606 GN=NOMO2 PE=1 SV=1	0.023		1	1	1	1	1267	139.4	5.76	596		1			0.66	1.026	1.529	1.333	1.261	2.19	1.288	0.797	1.458	0.31245
161	SETDB2	Q96T68	Histone-lysine N-methyltransferase SETDB2 OS=Homo sapiens OX=9606 GN=SETDB2 PE=1 SV=2		0.019	3	1	1	1	719	81.8	7.5		3.77		1		2.743	1.16	0.845	1.298	0.972	1.207	1.741	1.266	1.166	0.315216
162	CPQ	Q9Y646	Carboxypeptidase Q OS=Homo sapiens OX=9606 GN=CPQ PE=1 SV=1	0.046		4	1	1	1	472	51.9	6.18	292		1			0.413	0.698	1.565	1.345	0.857	1.8	0.915	0.703	1.283	0.316285
163	DMD	P11532	Dystrophin OS=Homo sapiens OX=9606 GN=DMD PE=1 SV=3	0.066		0	1	1	1	3685	426.5	5.88	183		1			0.717	0.701	0.669	1.055	1.898	0.89	1.008	1.024	0.669	0.316658
164	MST1	P26927	Hepatocyte growth factor-like protein OS=Homo sapiens OX=9606 GN=MST1 PE=1 SV=2		0.022	4	2	2	2	711	80.3	7.68		7.03		2		0.77	1.002	0.928	1.449	1.328	0.863	1.173	0.956	0.791	0.317041
165	ACTB	P60709	Actin, cytoplasmic 1 OS=Homo sapiens OX=9606 GN=ACTB PE=1 SV=1	0	0	56	16	56	6	375	41.7	5.48	31776	25.18	15	1		0.667	0.886	1.31	1.186	0.905	1.339	0.922	0.873	1.126	0.317937
166	PLOD1	Q02809	Procollagen-lysine,2-oxoglutarate 5-dioxygenase 1 OS=Homo sapiens OX=9606 GN=PLOD1 PE=1 SV=2	0	0.01	9	5	12	5	727	83.5	6.95	5247	9.16	4	1		0.695	0.836	1.482	2.114	0.91	1.404	1.128	1.045	1.06	0.319052
167	MSN	P26038	Moesin OS=Homo sapiens OX=9606 GN=MSN PE=1 SV=3	0	0	4	3	8	3	577	67.8	6.4	3487	12.28	2	1		0.716	0.904	2.022	0.918	1.063	1.841	0.837	0.763	1.164	0.321427
168	FGB	P02675	Fibrinogen beta chain OS=Homo sapiens OX=9606 GN=FGB PE=1 SV=2	0		12	5	9	5	491	55.9	8.27	4727		5			0.916	1.036	1.106	0.983	0.964	1.045	1.181	1.031	0.992	0.321984
169	RWDD3	Q9Y3V2	RWD domain-containing protein 3 OS=Homo sapiens OX=9606 GN=RWDD3 PE=1 SV=4	0.043		3	1	1	1	267	30.5	6.18	299		1			1.265	1.726	1.889	0.568	0.488	1.654	0.911	1.564	1.785	0.322852
170	CFL1	P23528	Cofilin-1 OS=Homo sapiens OX=9606 GN=CFL1 PE=1 SV=3	0		22	3	10	3	166	18.5	8.09	6052		3			0.812	1.109	1.158	1.192	1.01	1.644	1.235	1.019	0.855	0.323278
171	ALDOA	P04075	Fructose-bisphosphate aldolase A OS=Homo sapiens OX=9606 GN=ALDOA PE=1 SV=2	0	0.02	19	4	5	3	364	39.4	8.09	1899	5.06	3	1		1.197	1.226	1.141	0.973	0.873	1.262	1.282	1.094	1.167	0.323326
172	RHOC	P08134	Rho-related GTP-binding protein RhoC OS=Homo sapiens OX=9606 GN=RHOC PE=1 SV=1	0.015		8	1	1	1	193	22	6.58	835		1			0.84	0.756	1.233	1.684	0.887	1.252	1.127	0.883	1	0.32351
173	ABL2	P42684	Tyrosine-protein kinase ABL2 OS=Homo sapiens OX=9606 GN=ABL2 PE=1 SV=1	0.074		2	1	1	1	1182	128.3	8.07	103		1			0.582	1.138	1.138	1.947	0.836	1.011	0.783	1.005	0.825	0.325485
174	TBCEL	Q5QJ74	Tubulin-specific chaperone cofactor E-like protein OS=Homo sapiens OX=9606 GN=TBCEL PE=1 SV=2	0.024		2	1	2	1	424	48.2	5.38	705		1			0.859	1.254	0.953	0.742	0.948	1.005	0.901	1.15	1.005	0.32635
175	PSMA2	P25787	Proteasome subunit alpha type-2 OS=Homo sapiens OX=9606 GN=PSMA2 PE=1 SV=2	0.023		6	1	1	1	234	25.9	7.43	615		1			0.524	0.806	1.089	2.484	0.685	1.153	0.782	0.968	0.758	0.327825
176	CFI	P05156	Complement factor I OS=Homo sapiens OX=9606 GN=CFI PE=1 SV=2		0.012	2	1	3	1	583	65.7	7.5		11.59		1		0.863	1.213	1.105	1.717	1.262	1.228	1.399	1.139	1.031	0.329635
177	LOX	P28300	Protein-lysine 6-oxidase OS=Homo sapiens OX=9606 GN=LOX PE=1 SV=2	0		13	3	5	3	417	46.9	8.09	2440		3			1.874	1.807	2.554	1.162	1.126	2.148	1.487	2.842	1.85	0.330878
178	QSOX1	O00391	Sulfhydryl oxidase 1 OS=Homo sapiens OX=9606 GN=QSOX1 PE=1 SV=3	0	0	18	10	36	10	747	82.5	8.92	17315	31.63	9	4		0.707	1.095	1.339	1.655	0.945	1.421	1.029	1.123	1.164	0.331168
179	GGH	Q92820	Gamma-glutamyl hydrolase OS=Homo sapiens OX=9606 GN=GGH PE=1 SV=2	0.016		3	1	1	1	318	35.9	7.11	890		1			0.908	1.104	1.432	0.943	0.927	1.464	1.244	1.337	1.347	0.3317
180	MDH1	P40925	Malate dehydrogenase, cytoplasmic OS=Homo sapiens OX=9606 GN=MDH1 PE=1 SV=4	0.024		5	1	1	1	334	36.4	7.36	621		1			0.816	1.028	1.082	1.558	1.233	1.061	1.249	1.073	0.983	0.332
181	GTF3C1	Q12789	General transcription factor 3C polypeptide 1 OS=Homo sapiens OX=9606 GN=GTF3C1 PE=1 SV=4	0.073		1	1	1	1	2109	238.7	7.3	99		1			1.108	1.292	1.669	1.838	1.092	1.477	1.169	1.454	0.892	0.332063
182	PPIA	P62937	Peptidyl-prolyl cis-trans isomerase A OS=Homo sapiens OX=9606 GN=PPIA PE=1 SV=2	0		24	3	4	3	165	18	7.81	1614		3			0.988	1.329	1.082	1.969	1.08	1.417	1.429	1.188	0.812	0.334431
183	DNM1	Q05193	Dynamin-1 OS=Homo sapiens OX=9606 GN=DNM1 PE=1 SV=2	0.071		2	1	1	1	864	97.3	7.17	147		1			1.429	1.243	1.4	2.786	2.021	1.314	1.707	1.586	1.4	0.334645
184	H4-16	P62805	Histone H4 OS=Homo sapiens OX=9606 GN=HIST1H4A PE=1 SV=2	0	0.021	35	5	14	5	103	11.4	11.36	8199	3.94	4	1		0.982	1.208	1.047	2.068	1.548	0.969	1.314	1.332	0.68	0.334774
185	FABP3	P05413	Fatty acid-binding protein, heart OS=Homo sapiens OX=9606 GN=FABP3 PE=1 SV=4	0.025		7	1	1	1	133	14.8	6.8	721		1			0.996	1.294	1.336	0.8	0.887	1.536	1.472	1.491	1.113	0.340051
186	SCFD2	Q8WU76	Sec1 family domain-containing protein 2 OS=Homo sapiens OX=9606 GN=SCFD2 PE=1 SV=2	0.036		2	1	1	1	684	75.1	6.68	313		1			0.789	1.618	1.737	1	1.382	1.605	1.697	1.329	1.645	0.34023
187	CLGN	O14967-2	Isoform 2 of Calmegin OS=Homo sapiens OX=9606 GN=CLGN	0		2	1	6	1	405	46.4	4.55	1555		1			0.88	0.824	0.759	1.12	1.315	0.889	1.028	1.065	0.639	0.343069
188	CXCL12	P48061	Stromal cell-derived factor 1 OS=Homo sapiens OX=9606 GN=CXCL12 PE=1 SV=1	0.023	0.016	24	2	2	2	93	10.7	9.88	559	4.11	1	1		1.06	1.672	1.115	1.724	1.092	0.875	1.487	2.005	1.276	0.343338
189	PSMB3	P49720	Proteasome subunit beta type-3 OS=Homo sapiens OX=9606 GN=PSMB3 PE=1 SV=2	0.028		7	1	1	1	205	22.9	6.55	415		1			1.195	1.171	1.963	2.402	1.183	1.78	1.659	1.378	1.073	0.344365
190	ARHGDIA	P52565	Rho GDP-dissociation inhibitor 1 OS=Homo sapiens OX=9606 GN=ARHGDIA PE=1 SV=3	0		16	2	5	2	204	23.2	5.11	2812		2			1.026	1.057	1.485	1.157	1.162	1.597	1.132	1.185	1.131	0.348201
191	SREBF2	Q12772	Sterol regulatory element-binding protein 2 OS=Homo sapiens OX=9606 GN=SREBF2 PE=1 SV=2	0.005		1	1	2	1	1141	123.6	8.4	1184		1			1.062	1.159	1.903	0.518	0.87	1.259	1.312	0.98	1.101	0.349576
192	GSN	P06396	Gelsolin OS=Homo sapiens OX=9606 GN=GSN PE=1 SV=1	0		13	9	20	9	782	85.6	6.28	12530		9			0.946	1.184	1.355	0.721	0.875	1.367	1.099	1.161	1.375	0.350261
193	SEPTIN9	Q9UHD8	Septin-9 OS=Homo sapiens OX=9606 GN=SEPTIN9 PE=1 SV=2	0.028		6	2	2	2	586	65.4	8.97	418		2			1.079	1.335	2.49	0.676	0.589	1.89	0.741	2.645	1.958	0.354436
194	NCAM1	P13591-1	Isoform 2 of Neural cell adhesion molecule 1 OS=Homo sapiens OX=9606 GN=NCAM1	0	0.016	4	3	7	3	848	93.3	4.87	3902	4.08	2	1		0.876	1.184	1.086	1.111	0.85	1.219	1.186	1.184	1.153	0.357516
195	CCT7	Q99832	T-complex protein 1 subunit eta OS=Homo sapiens OX=9606 GN=CCT7 PE=1 SV=2	0.019		2	1	3	1	543	59.3	7.65	767		1			0.3	0.433	0.214	0.623	1.43	0.28	0.591	0.233	0.401	0.358369
196	RYR1	P21817	Ryanodine receptor 1 OS=Homo sapiens OX=9606 GN=RYR1 PE=1 SV=3	0.024		0	1	1	1	5038	564.8	5.3	705		1			1.225	1.233	1.027	1.069	0.782	1.321	1.145	1.408	1.168	0.359506
197	SPG7	Q9UQ90	Paraplegin OS=Homo sapiens OX=9606 GN=SPG7 PE=1 SV=2	0.07		2	1	1	1	795	88.2	8.69	149		1			0.953	1.056	1.028	0.794	0.794	1.093	0.748	1.252	1.308	0.36364
198	COL4A2	P08572	Collagen alpha-2(IV) chain OS=Homo sapiens OX=9606 GN=COL4A2 PE=1 SV=4	0	0	11	10	33	10	1712	167.4	8.66	9921	52.73	7	5		0.617	0.793	1.565	1.027	0.926	2.546	0.805	0.801	1.232	0.365663
199	C1R	P00736	Complement C1r subcomponent OS=Homo sapiens OX=9606 GN=C1R PE=1 SV=2	0	0	17	9	20	9	705	80.1	6.21	7672	30.16	4	6		0.611	1.199	1.749	0.647	0.72	1.222	0.617	1.267	2.315	0.365791
200	ART4	Q93070	Ecto-ADP-ribosyltransferase 4 OS=Homo sapiens OX=9606 GN=ART4 PE=2 SV=2	0		2	1	11	1	314	35.9	9.22	5194		1			0.656	0.92	0.884	0.541	0.711	0.888	0.715	0.889	0.888	0.367782
201	SHROOM3	Q8TF72	Protein Shroom3 OS=Homo sapiens OX=9606 GN=SHROOM3 PE=1 SV=2	0.035		1	1	1	1	1996	216.7	7.8	307		1			0.795	0.807	1.72	0.932	1.081	1.602	1.273	1.379	1.683	0.36919
202	BRD9	Q9H8M2	Bromodomain-containing protein 9 OS=Homo sapiens OX=9606 GN=BRD9 PE=1 SV=2	0		4	2	5	2	597	67	6.19	2396		2			1.111	1.071	1.33	0.285	0.595	1.529	1.124	1.049	1.414	0.371065
203	ANXA1	P04083	Annexin A1 OS=Homo sapiens OX=9606 GN=ANXA1 PE=1 SV=2	0		14	4	6	4	346	38.7	7.02	3312		4			0.903	0.918	1.162	1.658	0.956	1.164	1.267	0.953	0.814	0.373155
204	MAP1B	P46821	Microtubule-associated protein 1B OS=Homo sapiens OX=9606 GN=MAP1B PE=1 SV=2	0.027		2	3	3	3	2468	270.5	4.81	408		3			0.802	1.095	0.764	1.806	1.304	0.76	1.266	0.719	0.852	0.373516
205	PGM2	Q96G03	Phosphoglucomutase-2 OS=Homo sapiens OX=9606 GN=PGM2 PE=1 SV=4	0		2	1	2	1	612	68.2	6.73	1509		1			0.614	0.823	1.025	1.192	0.859	1.113	0.837	0.839	1.093	0.373661
206	XRCC5	P13010	X-ray repair cross-complementing protein 5 OS=Homo sapiens OX=9606 GN=XRCC5 PE=1 SV=3	0		6	4	5	4	732	82.7	5.81	1619		4			0.959	1.035	1.278	1.222	1.022	1.316	1.111	1	1.155	0.374746
207	ITGB8	P26012	Integrin beta-8 OS=Homo sapiens OX=9606 GN=ITGB8 PE=1 SV=1	0.066		2	1	1	1	769	85.6	7.25	170		1			0.827	0.942	1.5	2.135	0.788	1.635	1.163	1.038	1.173	0.374822
208	PDLIM7	Q9NR12	PDZ and LIM domain protein 7 OS=Homo sapiens OX=9606 GN=PDLIM7 PE=1 SV=1	0		2	1	2	1	457	49.8	8.41	1283		1			0.482	0.827	1.601	0.97	0.905	3.06	0.673	0.881	1.214	0.375527
209	HGFAC	Q04756	Hepatocyte growth factor activator OS=Homo sapiens OX=9606 GN=HGFAC PE=1 SV=1		0.012	3	2	2	2	655	70.6	7.24		7.87		2		1.071	1.384	0.837	1.145	1.015	1.142	1.612	1.282	0.973	0.376338
210	OXSR1	O95747	Serine/threonine-protein kinase OSR1 OS=Homo sapiens OX=9606 GN=OXSR1 PE=1 SV=1	0.025		2	1	2	1	527	58	6.43	666		1			0.854	0.989	0.766	1.697	1.893	0.774	1.36	1.188	0.555	0.376622
211	IGKC	P01834	Immunoglobulin kappa constant OS=Homo sapiens OX=9606 GN=IGKC PE=1 SV=2	0	0.015	43	4	7	4	107	11.8	6.52	2532	4.06	3	1		0.316	0.85	0.536	0.878	3.671	0.559	1.016	0.783	0.301	0.3773
212	DCP1A	Q9NPI6	mRNA-decapping enzyme 1A OS=Homo sapiens OX=9606 GN=DCP1A PE=1 SV=3	0.059		4	1	1	1	582	63.2	6.25	222		1			0.715	0.871	0.934	2.296	0.996	0.993	1.136	0.792	1.033	0.378078
213	NUTF2	P61970	Nuclear transport factor 2 OS=Homo sapiens OX=9606 GN=NUTF2 PE=1 SV=1	0		19	2	3	2	127	14.5	5.38	1381		2			0.878	1.455	1.071	1.093	0.964	1.192	1.292	1.093	1.131	0.378096
214	CBL	P22681	E3 ubiquitin-protein ligase CBL OS=Homo sapiens OX=9606 GN=CBL PE=1 SV=2	0.066		2	1	1	1	906	99.6	6.54	175		1			0.853	0.832	1.1	2.232	1.589	1.095	1.558	1.347	0.853	0.378173
215	ECEL1	O95672	Endothelin-converting enzyme-like 1 OS=Homo sapiens OX=9606 GN=ECEL1 PE=1 SV=3		0.048	4	1	1	1	775	87.7	7.03		3.1		1		0.785	1.093	0.978	1.549	1.104	1.089	1.192	1.069	1.007	0.380346
216	ITIH1	P19827	Inter-alpha-trypsin inhibitor heavy chain H1 OS=Homo sapiens OX=9606 GN=ITIH1 PE=1 SV=3	0	0.021	3	2	4	2	911	101.3	6.79	1942	3.99	1	1		1.286	1.057	1.995	0.255	0.542	1.573	0.984	1.359	1.25	0.381946
217	EIF4A1	P60842	Eukaryotic initiation factor 4A-I OS=Homo sapiens OX=9606 GN=EIF4A1 PE=1 SV=1	0		10	3	5	3	406	46.1	5.48	2705		3			0.785	0.932	0.938	1.823	0.926	1.151	1.234	0.979	0.823	0.384025
218	AHSG	P02765	Alpha-2-HS-glycoprotein OS=Homo sapiens OX=9606 GN=AHSG PE=1 SV=2	0		7	4	13	4	367	39.3	5.72	7296		4			1.072	1.505	1.263	0.571	0.68	1.454	0.876	1.315	1.486	0.384444
219	LOXL2	Q9Y4K0	Lysyl oxidase homolog 2 OS=Homo sapiens OX=9606 GN=LOXL2 PE=1 SV=1	0.016	0	7	4	6	4	774	86.7	6.38	927	17.72	2	2		0.868	1.405	1.602	1.256	1.321	1.974	1.049	1.429	1.326	0.385483
220	ABI3BP	Q7Z7G0	Target of Nesh-SH3 OS=Homo sapiens OX=9606 GN=ABI3BP PE=1 SV=1	0	0.011	5	4	6	4	1075	118.6	9.44	2563	9.17	2	2		1.027	1.651	1.175	0.863	0.841	1.363	0.873	1.854	1.3	0.388676
221	ALDH9A1	P49189	4-trimethylaminobutyraldehyde dehydrogenase OS=Homo sapiens OX=9606 GN=ALDH9A1 PE=1 SV=3	0.023		2	1	1	1	494	53.8	5.87	618		1			1.253	1.477	0.751	1.03	0.857	0.775	1.376	1.295	0.671	0.389524
222	SCN4A	P35499	Sodium channel protein type 4 subunit alpha OS=Homo sapiens OX=9606 GN=SCN4A PE=1 SV=4	0.028		0	1	1	1	1836	207.9	5.1	430		1			1.069	1.562	2.108	0.815	0.508	2.054	0.954	1.723	2.662	0.392851
223	CAPN2	P17655	Calpain-2 catalytic subunit OS=Homo sapiens OX=9606 GN=CAPN2 PE=1 SV=6	0.045		2	1	1	1	700	79.9	4.98	272		1			1.042	1.2	1.127	1.127	1.327	1.255	1.43	1.333	1.2	0.39379
224	DPYS	Q14117	Dihydropyrimidinase OS=Homo sapiens OX=9606 GN=DPYS PE=1 SV=1		0.016	2	1	1	1	519	56.6	7.27		4.14		1		0.802	1.103	0.865	0.805	0.69	0.977	1.115	0.84	0.863	0.395533
225	HMGB1	P09429	High mobility group protein B1 OS=Homo sapiens OX=9606 GN=HMGB1 PE=1 SV=3	0.019		7	1	1	1	215	24.9	5.74	797		1			0.988	1.066	0.73	0.781	2.01	0.886	0.999	0.958	0.516	0.396089
226	SOCS4	Q8WXH5	Suppressor of cytokine signaling 4 OS=Homo sapiens OX=9606 GN=SOCS4 PE=1 SV=1	0.026		2	1	1	1	440	50.6	7.06	446		1			0.914	3.039	0.342	0.908	0.566	0.474	0.961	1.961	0.388	0.396196
227	F10	P00742	Coagulation factor X OS=Homo sapiens OX=9606 GN=F10 PE=1 SV=2	0		4	2	5	2	488	54.7	5.94	2737		2			1.054	1.259	1.563	1.337	0.957	1.338	1.374	1.323	1.301	0.396714
228	CDH13	P55290	Cadherin-13 OS=Homo sapiens OX=9606 GN=CDH13 PE=1 SV=1	0.025	0.01	4	2	3	2	713	78.2	4.98	667	9.03	1	1		0.817	1.107	1.124	1.369	0.949	1.831	1.131	1.086	1.203	0.397891
229	FHOD3	Q2V2M9	FH1/FH2 domain-containing protein 3 OS=Homo sapiens OX=9606 GN=FHOD3 PE=1 SV=2	0.027		1	1	1	1	1422	158.5	5.99	402		1			1.321	2.357	2.56	0.643	0.821	2.488	1.333	2.94	1.821	0.398413
230	ITIH4	Q14624	Inter-alpha-trypsin inhibitor heavy chain H4 OS=Homo sapiens OX=9606 GN=ITIH4 PE=1 SV=4	0	0.023	4	4	11	4	930	103.3	6.98	4491	7.37	4	1		1.005	1.458	1.589	0.548	0.49	1.675	0.983	1.284	1.677	0.398837
231	QDPR	P09417	Dihydropteridine reductase OS=Homo sapiens OX=9606 GN=QDPR PE=1 SV=2	0.005		14	2	2	2	244	25.8	7.37	1208		2			0.784	0.894	0.848	1.699	0.97	0.936	1.113	0.989	0.731	0.399427
232	POSTN	Q15063-4	Isoform 4 of Periostin OS=Homo sapiens OX=9606 GN=POSTN	0	0	41	24	122	2	751	83.8	8.18	19292	433.12	14	15		0.213	0.226	2.783	0.405	0.534	3.507	0.207	0.338	0.966	0.400081
233	COL5A3	P25940	Collagen alpha-3(V) chain OS=Homo sapiens OX=9606 GN=COL5A3 PE=1 SV=3		0.019	1	1	1	1	1745	172	6.87		3.74		1		0.563	1.147	0.984	3.541	1.022	1.175	1.294	1.241	0.872	0.400179
234	LRP2	P98164	Low-density lipoprotein receptor-related protein 2 OS=Homo sapiens OX=9606 GN=LRP2 PE=1 SV=3	0.032		0	1	1	1	4655	521.6	5.08	370		1			1.236	1.897	1.273	0.448	1.382	1.534	1.278	1.441	1.648	0.400825
235	PTBP1	P26599	Polypyrimidine tract-binding protein 1 OS=Homo sapiens OX=9606 GN=PTBP1 PE=1 SV=1	0.036		1	1	1	1	531	57.2	9.17	318		1			0.716	1.817	1.904	0.17	0.133	1.821	0.67	1.197	2.362	0.401394
236	ITM2B	Q9Y287	Integral membrane protein 2B OS=Homo sapiens OX=9606 GN=ITM2B PE=1 SV=1	0.023		5	1	1	1	266	30.3	5.14	603		1			1.293	1.073	1.793	1.427	0.927	1.463	1.293	1.463	1.61	0.402741
237	PKM	P14618	Pyruvate kinase PKM OS=Homo sapiens OX=9606 GN=PKM PE=1 SV=4	0		7	3	8	1	531	57.9	7.84	4020		3			0.792	0.941	0.971	1.571	1.217	1.156	1.499	0.821	0.933	0.403014
238	HP	P00738	Haptoglobin OS=Homo sapiens OX=9606 GN=HP PE=1 SV=1	0	0.017	13	6	9	6	406	45.2	6.58	5097	4.23	5	1		0.908	1.156	1.464	0.945	0.88	1.384	1.231	1.134	1.308	0.404466
239	GOLM1	Q8NBJ4	Golgi membrane protein 1 OS=Homo sapiens OX=9606 GN=GOLM1 PE=1 SV=1	0.022		8	2	2	2	401	45.3	4.97	546		2			0.947	0.883	1.231	0.567	0.635	1.199	0.997	0.775	1.365	0.405412
240	COMP	P49747	Cartilage oligomeric matrix protein OS=Homo sapiens OX=9606 GN=COMP PE=1 SV=2	0.024	0	11	4	7	4	757	82.8	4.6	684	21.03	1	3		0.646	1.061	2.468	1.184	0.95	2.168	1.008	0.996	1.237	0.406168
241	ZNF268	Q14587	Zinc finger protein 268 OS=Homo sapiens OX=9606 GN=ZNF268 PE=1 SV=2	0		3	2	4	2	947	108.3	8.87	1985		2			0.342	4.95	0.33	0.519	0.409	0.438	0.338	6.015	0.273	0.409129
242	C1QC	P02747	Complement C1q subcomponent subunit C OS=Homo sapiens OX=9606 GN=C1QC PE=1 SV=3	0		9	2	3	2	245	25.8	8.41	2141		2			2.227	1.801	1.697	2.184	1.179	1.16	1.683	2.57	1.55	0.411411
243	SOD3	P08294	Extracellular superoxide dismutase [Cu-Zn] OS=Homo sapiens OX=9606 GN=SOD3 PE=1 SV=2	0		12	2	4	2	240	25.8	6.61	3000		2			0.965	1.164	1.263	1.368	0.55	1.52	1.211	1.579	1.532	0.412762
244	APOM	O95445	Apolipoprotein M OS=Homo sapiens OX=9606 GN=APOM PE=1 SV=2	0		7	2	4	2	188	21.2	6.01	2273		2			1.036	1.103	1.18	0.317	0.746	1.388	0.928	1.134	1.285	0.413967
245	VWF	P04275	von Willebrand factor OS=Homo sapiens OX=9606 GN=VWF PE=1 SV=4	0	0.021	4	8	12	8	2813	309.1	5.48	5758	3.91	7	1		0.857	0.894	1.255	1.152	0.888	1.449	1.018	0.921	1.088	0.414017
246	PLS3	P13797	Plastin-3 OS=Homo sapiens OX=9606 GN=PLS3 PE=1 SV=4	0		7	3	4	3	630	70.8	5.6	2553		3			0.633	0.826	1.932	1.163	0.995	2.101	0.73	0.845	1.526	0.414512
247	MYPOP	Q86VE0	Myb-related transcription factor, partner of profilin OS=Homo sapiens OX=9606 GN=MYPOP PE=1 SV=2	0.019		2	1	2	1	399	42.5	10.07	780		1			0.649	1.189	3.74	0.513	0.354	1.814	0.566	1.316	3.49	0.416705
248	PRKCG	P05129	Protein kinase C gamma type OS=Homo sapiens OX=9606 GN=PRKCG PE=1 SV=3	0.072		3	1	1	1	697	78.4	7.46	134		1			0.521	0.508	1.627	1.225	0.568	2.449	0.894	0.996	0.856	0.417981
249	FMOD	Q06828	Fibromodulin OS=Homo sapiens OX=9606 GN=FMOD PE=1 SV=2	0		3	1	6	1	376	43.2	6.04	4627		1			0.62	1.314	1.694	0.447	0.527	1.37	0.54	1.138	2.205	0.418608
250	HGD	Q93099	Homogentisate 1,2-dioxygenase OS=Homo sapiens OX=9606 GN=HGD PE=1 SV=2		0.01	4	1	2	1	445	49.9	6.96		9.1		1		1.024	1.248	1.264	1.232	0.825	1.272	1.581	1.232	1.073	0.420709
251	NAPA	P54920	Alpha-soluble NSF attachment protein OS=Homo sapiens OX=9606 GN=NAPA PE=1 SV=3	0.036		4	1	1	1	295	33.2	5.36	329		1			1.19	1.405	1.578	1.296	1.122	1.333	1.293	1.503	1.235	0.421055
252	PGK1	P00558	Phosphoglycerate kinase 1 OS=Homo sapiens OX=9606 GN=PGK1 PE=1 SV=3	0	0.02	12	4	4	4	417	44.6	8.1	1419	3.84	3	1		0.819	0.874	1.251	0.98	0.891	1.357	0.986	0.886	0.964	0.421434
253	PROS1	P07225	Vitamin K-dependent protein S OS=Homo sapiens OX=9606 GN=PROS1 PE=1 SV=1		0.049	1	1	1	1	676	75.1	5.67		3.41		1		0.767	1.166	1.076	0.827	1.08	1.242	1.455	1.018	1.151	0.421456
254	SPTAN1	Q13813	Spectrin alpha chain, non-erythrocytic 1 OS=Homo sapiens OX=9606 GN=SPTAN1 PE=1 SV=3	0	0.017	2	4	4	4	2472	284.4	5.35	1373	4.38	3	1		1.154	1.027	0.789	1.487	1.177	0.717	0.951	1.067	0.7	0.424114
255	UBE2N	P61088	Ubiquitin-conjugating enzyme E2 N OS=Homo sapiens OX=9606 GN=UBE2N PE=1 SV=1	0.024		10	1	1	1	152	17.1	6.57	636		1			0.753	1.173	0.716	1.37	0.926	1.093	1.309	0.685	0.772	0.425284
256	AMBP	P02760	Protein AMBP OS=Homo sapiens OX=9606 GN=AMBP PE=1 SV=1	0		4	2	3	2	352	39	6.25	1985		2			0.692	1.228	1.452	0.749	0.438	1.542	0.856	1.219	1.778	0.426979
257	SERPINA4	P29622	Kallistatin OS=Homo sapiens OX=9606 GN=SERPINA4 PE=1 SV=3	0		2	1	13	1	427	48.5	7.75	8748		1			0.69	1.359	1.214	0.643	0.34	1.353	0.783	0.93	1.747	0.427094
258	MYL9	P24844	Myosin regulatory light polypeptide 9 OS=Homo sapiens OX=9606 GN=MYL9 PE=1 SV=4	0		23	3	4	3	172	19.8	4.92	1935		3			0.7	0.862	1.391	1.181	1.128	1.502	1.449	0.703	1.009	0.428225
259	LGALSL	Q3ZCW2	Galectin-related protein OS=Homo sapiens OX=9606 GN=LGALSL PE=1 SV=2	0.023		6	1	1	1	172	19	5.35	558		1			0.873	1.14	1.07	1.459	1.066	1.223	1.236	1.175	0.969	0.430056
260	PRDX2	P32119	Peroxiredoxin-2 OS=Homo sapiens OX=9606 GN=PRDX2 PE=1 SV=5	0	0.011	20	3	4	2	198	21.9	5.97	1451	10.91	2	1		0.581	2.606	0.575	0.719	0.795	0.739	0.768	2.418	0.595	0.430483
261	PLG	P00747	Plasminogen OS=Homo sapiens OX=9606 GN=PLG PE=1 SV=2	0.005	0	3	2	8	2	810	90.5	7.24	1111	19.9	1	1		1.122	1.404	1.378	1.332	0.989	1.409	1.394	1.597	1.195	0.430661
262	LIMS1	P48059	LIM and senescent cell antigen-like-containing domain protein 1 OS=Homo sapiens OX=9606 GN=LIMS1 PE=1 SV=4	0.023		4	1	1	1	325	37.2	8.05	558		1			1	1.594	0.767	0.9	0.733	0.867	1.167	1.278	0.611	0.432468
263	TNFAIP6	P98066	Tumor necrosis factor-inducible gene 6 protein OS=Homo sapiens OX=9606 GN=TNFAIP6 PE=1 SV=2	0.019	0.012	19	4	4	4	277	31.2	6.79	805	11.79	1	3		0.726	2.166	1.198	0.616	0.932	0.96	0.679	2.397	0.863	0.439042
264	EPB41	P11171	Protein 4.1 OS=Homo sapiens OX=9606 GN=EPB41 PE=1 SV=4	0.035		1	1	1	1	864	97	5.58	343		1			1.359	1.391	1.086	1.766	0.656	1.25	1.719	1.437	1.383	0.439711
265	CCL18	P55774	C-C motif chemokine 18 OS=Homo sapiens OX=9606 GN=CCL18 PE=1 SV=1		0.02	25	1	1	1	89	9.8	8.75		4.87		1		1.102	0.779	0.798	3.913	0.921	0.688	1.117	0.715	1.006	0.440275
266	C1QTNF5	Q9BXJ0	Complement C1q tumor necrosis factor-related protein 5 OS=Homo sapiens OX=9606 GN=C1QTNF5 PE=1 SV=1	0.019		6	1	1	1	243	25.3	6.54	752		1			0.323	0.624	2	1.389	0.668	1.748	0.611	0.708	1.438	0.443284
267	H2BC18	Q5QNW6	Histone H2B type 2-F OS=Homo sapiens OX=9606 GN=HIST2H2BF PE=1 SV=3	0	0.02	25	4	5	2	126	13.9	10.32	2169	5.04	3	1		0.741	1.239	0.597	0.816	2.108	0.708	0.881	1.1	0.389	0.444531
268	PGAM1	P18669	Phosphoglycerate mutase 1 OS=Homo sapiens OX=9606 GN=PGAM1 PE=1 SV=2	0		34	6	8	6	254	28.8	7.18	4555		6			0.766	0.95	1.1	1.606	0.966	1.064	1.197	1.042	0.822	0.445675
269	BGN	P21810	Biglycan OS=Homo sapiens OX=9606 GN=BGN PE=1 SV=2	0	0	30	8	96	8	368	41.6	7.52	50612	103.52	6	3		0.497	0.54	2.689	1.005	0.649	2.492	0.62	0.639	1.337	0.445902
270	LAMB2	P55268	Laminin subunit beta-2 OS=Homo sapiens OX=9606 GN=LAMB2 PE=1 SV=2	0	0.016	9	12	19	12	1798	195.9	6.52	9205	4.08	11	1		0.669	1.027	1.798	0.408	0.7	1.335	0.553	1.077	2.281	0.446446
271	CKAP5	Q14008	Cytoskeleton-associated protein 5 OS=Homo sapiens OX=9606 GN=CKAP5 PE=1 SV=3	0.07		1	1	1	1	2032	225.4	7.8	147		1			0.411	0.879	0.505	3.794	0.523	0.72	1.145	0.617	0.565	0.448073
272	HBB	P68871	Hemoglobin subunit beta OS=Homo sapiens OX=9606 GN=HBB PE=1 SV=2	0	0	71	12	47	7	147	16	7.28	28587	26.31	11	3		0.54	3.02	0.626	0.922	0.704	0.674	0.745	2.824	0.563	0.449597
273	TCP1	P17987	T-complex protein 1 subunit alpha OS=Homo sapiens OX=9606 GN=TCP1 PE=1 SV=1	0.022		4	1	4	1	556	60.3	6.11	563		1			0.355	0.934	0.31	5.832	0.389	0.376	1.285	0.418	0.263	0.449649
274	ANK2	Q01484	Ankyrin-2 OS=Homo sapiens OX=9606 GN=ANK2 PE=1 SV=4	0.066		0	1	1	1	3957	433.4	5.14	177		1			0.911	0.971	1.06	2.312	1.131	1.044	1.476	1.073	0.803	0.450863
275	HPD	P32754	4-hydroxyphenylpyruvate dioxygenase OS=Homo sapiens OX=9606 GN=HPD PE=1 SV=2		0.016	5	1	1	1	393	44.9	7.01		4.11		1		0.563	0.951	0.766	2.898	0.984	0.912	1.564	0.754	0.707	0.451361
276	XXYLT1	Q8NBI6	Xyloside xylosyltransferase 1 OS=Homo sapiens OX=9606 GN=XXYLT1 PE=1 SV=1	0.071		5	1	1	1	393	43.8	8.13	156		1			0.589	1.109	0.626	3.619	0.758	0.77	1.083	0.921	0.755	0.452038
277	LCP1	P13796	Plastin-2 OS=Homo sapiens OX=9606 GN=LCP1 PE=1 SV=6	0		4	2	4	2	627	70.2	5.43	3017		2			0.733	1.099	0.928	1.299	0.947	0.895	0.985	0.95	0.88	0.452139
278	FGL2	Q14314	Fibroleukin OS=Homo sapiens OX=9606 GN=FGL2 PE=1 SV=1		0.019	3	1	1	1	439	50.2	7.39		4.59		1		0.884	0.742	1.409	1.893	0.85	1.148	1.18	0.946	0.969	0.452289
279	TFCP2	Q12800-3	Isoform 3 of Alpha-globin transcription factor CP2 OS=Homo sapiens OX=9606 GN=TFCP2	0.036		2	1	1	1	451	51.3	5.44	336		1			0.597	1.651	1.352	0.284	1.021	1.242	0.842	1.063	1.504	0.456485
280	CD59	P13987	CD59 glycoprotein OS=Homo sapiens OX=9606 GN=CD59 PE=1 SV=1	0		19	2	3	2	128	14.2	6.48	1992		2			0.885	0.801	1.524	0.851	1.199	1.992	0.911	0.937	1.306	0.458198
281	ENPP2	Q13822	Ectonucleotide pyrophosphatase/phosphodiesterase family member 2 OS=Homo sapiens OX=9606 GN=ENPP2 PE=1 SV=3	0	0	9	8	13	8	863	98.9	7.37	5655	16.63	6	2		0.803	1.379	1.078	0.944	0.96	1.348	1.136	1.308	1.158	0.459531
282	MYOC	Q99972	Myocilin OS=Homo sapiens OX=9606 GN=MYOC PE=1 SV=2	0		1	1	3	1	504	56.9	5.54	1528		1			0.912	1.084	0.94	0.614	0.657	1.309	1.115	0.949	1.081	0.459711
283	SMC3	Q9UQE7	Structural maintenance of chromosomes protein 3 OS=Homo sapiens OX=9606 GN=SMC3 PE=1 SV=2	0		2	2	13	2	1217	141.5	7.18	3248		2			0.957	0.905	1.001	1.111	1.601	0.888	1.036	1.213	0.742	0.4647
284	ICE2	Q659A1	Little elongation complex subunit 2 OS=Homo sapiens OX=9606 GN=ICE2 PE=1 SV=2	0.07		2	1	1	1	982	109.9	7.09	147		1			1.971	1.426	1.596	1.684	0.941	0.993	1.529	2.118	0.963	0.4657
285	INHBA	P08476	Inhibin beta A chain OS=Homo sapiens OX=9606 GN=INHBA PE=1 SV=2		0	10	3	4	3	426	47.4	8.03		15.72		3		0.39	0.434	2.612	0.456	0.487	3.5	0.399	0.489	1.088	0.470343
286	PGM1	P36871	Phosphoglucomutase-1 OS=Homo sapiens OX=9606 GN=PGM1 PE=1 SV=3	0.071	0.012	5	2	3	2	562	61.4	6.76	154	7.91	1	1		0.954	1.102	1.522	0.575	0.764	1.478	1.097	1.011	1.433	0.471193
287	CCT8	P50990	T-complex protein 1 subunit theta OS=Homo sapiens OX=9606 GN=CCT8 PE=1 SV=4	0.016		5	2	2	2	548	59.6	5.6	857		2			0.828	1.796	1.045	1.843	1.416	0.933	1.385	1.215	0.872	0.472749
288	PRDX6	P30041	Peroxiredoxin-6 OS=Homo sapiens OX=9606 GN=PRDX6 PE=1 SV=3	0		5	1	2	1	224	25	6.38	1273		1			1.036	1.058	1.332	1.22	0.807	1.222	1.182	1.193	1.202	0.472906
289	ARPC4	P59998	Actin-related protein 2/3 complex subunit 4 OS=Homo sapiens OX=9606 GN=ARPC4 PE=1 SV=3	0.029		7	1	1	1	168	19.7	8.43	394		1			0.895	1.083	1.093	2.323	0.982	1.156	1.343	1.133	0.954	0.474421
290	DMXL2	Q8TDJ6	DmX-like protein 2 OS=Homo sapiens OX=9606 GN=DMXL2 PE=1 SV=2	0.015	0.021	1	2	3	1	3036	339.4	6.38	849	3.64	1	1		0.929	0.824	1.17	1.069	0.807	1.074	1.437	0.818	1.167	0.474842
291	MMP1	P03956	Interstitial collagenase OS=Homo sapiens OX=9606 GN=MMP1 PE=1 SV=3		0	14	5	9	5	469	54	6.96		34.26		5		1.176	0.858	0.69	2.861	0.857	0.839	1.421	0.811	0.644	0.474929
292	COPB2	P35606	Coatomer subunit beta' OS=Homo sapiens OX=9606 GN=COPB2 PE=1 SV=2	0.036		1	1	1	1	906	102.4	5.27	334		1			0.72	1.4	1.288	0.856	0.408	1.096	0.632	0.856	1.928	0.475849
293	KYAT3	Q6YP21	Kynurenine--oxoglutarate transaminase 3 OS=Homo sapiens OX=9606 GN=KYAT3 PE=1 SV=1	0.032		3	1	2	1	454	51.4	8.19	391		1			0.881	1.152	0.901	2.862	1.268	0.978	1.602	1.229	0.791	0.476232
294	LGALS3	P17931	Galectin-3 OS=Homo sapiens OX=9606 GN=LGALS3 PE=1 SV=5	0.021		5	1	1	1	250	26.1	8.56	542		1			0.906	1.189	1.005	1.49	1.303	1.081	1.135	1.421	0.828	0.476331
295	TFPI2	P48307	Tissue factor pathway inhibitor 2 OS=Homo sapiens OX=9606 GN=TFPI2 PE=1 SV=1		0.021	4	1	1	1	235	26.9	8.53		5.25		1		0.975	1.19	0.285	1.172	2.05	0.402	0.913	1.104	0.375	0.476793
296	CD109	Q6YHK3	CD109 antigen OS=Homo sapiens OX=9606 GN=CD109 PE=1 SV=2	0		2	3	4	3	1445	161.6	5.85	2073		3			0.835	1.274	1.612	0.882	0.576	1.748	1.089	1.207	1.947	0.477789
297	TGFBI	Q15582	Transforming growth factor-beta-induced protein ig-h3 OS=Homo sapiens OX=9606 GN=TGFBI PE=1 SV=1	0	0	28	15	43	15	683	74.6	7.71	17598	47.45	11	4		0.356	0.401	2.414	0.595	0.548	3.167	0.406	0.537	1.252	0.479187
298	SERPING1	P05155	Plasma protease C1 inhibitor OS=Homo sapiens OX=9606 GN=SERPING1 PE=1 SV=2	0	0	8	4	7	4	500	55.1	6.55	1512	18.3	2	3		0.436	0.699	2.094	0.417	0.483	1.509	0.452	0.941	3.003	0.483174
299	RAPGEF5	Q92565	Rap guanine nucleotide exchange factor 5 OS=Homo sapiens OX=9606 GN=RAPGEF5 PE=1 SV=1	0		2	1	6	1	580	67.7	6.3	1750		1			1.814	1.453	1.438	1.422	1.591	1.049	1.872	2.43	0.874	0.484437
300	SPARC	P09486	SPARC OS=Homo sapiens OX=9606 GN=SPARC PE=1 SV=1	0	0	32	8	63	8	303	34.6	4.84	36907	48.31	7	2		0.375	0.421	2.293	0.408	0.514	4.144	0.338	0.617	1.218	0.48517
301	MAPKAP1	Q9BPZ7	Target of rapamycin complex 2 subunit MAPKAP1 OS=Homo sapiens OX=9606 GN=MAPKAP1 PE=1 SV=2	0.035		2	1	1	1	522	59.1	7.55	357		1			1.276	1.647	1.788	1.482	1.412	2	1.824	1.629	1.906	0.487326
302	PRRC2A	P48634	Protein PRRC2A OS=Homo sapiens OX=9606 GN=PRRC2A PE=1 SV=3	0.025		1	1	1	1	2157	228.7	9.45	517		1			1.279	1.513	0.957	0.36	1.129	1.254	1.129	1.47	0.891	0.487702
303	LMNA	P02545	Prelamin-A/C OS=Homo sapiens OX=9606 GN=LMNA PE=1 SV=1	0	0.009	21	12	20	12	664	74.1	7.02	11763	8.64	12	2		1.417	1.155	0.81	1.55	1.516	0.79	1.317	1.212	0.523	0.488099
304	KCNMA1	Q12791	Calcium-activated potassium channel subunit alpha-1 OS=Homo sapiens OX=9606 GN=KCNMA1 PE=1 SV=2	0.067		3	1	2	1	1236	137.5	7.06	189		1			1.547	0.847	1.021	1.447	0.726	0.9	1.368	1.211	1.037	0.488157
305	COTL1	Q14019	Coactosin-like protein OS=Homo sapiens OX=9606 GN=COTL1 PE=1 SV=3	0		24	2	3	2	142	15.9	5.67	1819		2			1.024	1.185	1.522	0.34	0.811	1.572	1.017	1.088	1.512	0.488196
306	DCN	P07585	Decorin OS=Homo sapiens OX=9606 GN=DCN PE=1 SV=1	0	0.01	19	6	13	6	359	39.7	8.54	5896	8.84	5	2		0.493	1.033	2.379	0.675	0.764	1.271	0.63	1.115	1.914	0.491145
307	RAD54L2	Q9Y4B4	Helicase ARIP4 OS=Homo sapiens OX=9606 GN=RAD54L2 PE=1 SV=4	0.027		0	1	1	1	1467	162.7	6.09	407		1			0.827	1.484	1.771	0.264	0.428	1.666	0.662	1.122	1.837	0.493414
308	NAMPT	P43490	Nicotinamide phosphoribosyltransferase OS=Homo sapiens OX=9606 GN=NAMPT PE=1 SV=1	0		13	4	6	4	491	55.5	7.15	3151		4			0.511	0.846	0.966	0.668	0.883	1.151	0.766	0.711	0.889	0.494842
309	ATP10B	O94823	Probable phospholipid-transporting ATPase VB OS=Homo sapiens OX=9606 GN=ATP10B PE=2 SV=2		0.02	1	1	1	1	1461	165.3	6.89		3.84		1		1.02	1.089	1.901	1.741	1.007	1.829	1.297	1.287	1.403	0.496471
310	POSTN	Q15063	Periostin OS=Homo sapiens OX=9606 GN=POSTN PE=1 SV=2	0	0	41	28	137	1	836	93.3	7.53	22978	479.69	16	18		0.91	0.88	1.591	1.908	0.982	1.68	1.568	1.205	1.097	0.497235
311	APOH	P02749	Beta-2-glycoprotein 1 OS=Homo sapiens OX=9606 GN=APOH PE=1 SV=3	0.004		3	1	2	1	345	38.3	7.97	1017		1			0.598	1.598	1.705	0.29	0.363	1.737	0.537	1.095	2.356	0.497565
312	GON4L	Q3T8J9	GON-4-like protein OS=Homo sapiens OX=9606 GN=GON4L PE=1 SV=1	0.046		0	1	1	1	2241	248.5	5.01	289		1			0.779	1.067	0.808	1.096	0.529	1.163	1.298	1.019	0.971	0.500805
313	MDK	P21741	Midkine OS=Homo sapiens OX=9606 GN=MDK PE=1 SV=1	0		16	2	3	2	143	15.6	9.79	1605		2			0.351	1.341	2.395	0.256	0.515	1.575	0.3	0.891	3.51	0.50223
314	MAT2A	P31153	S-adenosylmethionine synthase isoform type-2 OS=Homo sapiens OX=9606 GN=MAT2A PE=1 SV=1	0		4	1	3	1	395	43.6	6.48	2230		1			0.759	1.199	0.646	3.705	0.666	0.79	1.439	0.898	0.579	0.50549
315	CDKN2C	P42773	Cyclin-dependent kinase 4 inhibitor C OS=Homo sapiens OX=9606 GN=CDKN2C PE=1 SV=1	0.027		4	1	1	1	168	18.1	6.52	398		1			0.389	0.889	1.5	0.01	0.302	1.611	0.254	0.921	2.619	0.508042
316	OGN	P20774	Mimecan OS=Homo sapiens OX=9606 GN=OGN PE=1 SV=1	0		6	2	3	2	298	33.9	5.63	2372		2			0.952	1.228	1.26	0.568	0.806	1.369	0.995	1.08	1.201	0.508326
317	AFM	P43652	Afamin OS=Homo sapiens OX=9606 GN=AFM PE=1 SV=1	0		1	1	5	1	599	69	5.9	2509		1			0.811	1.428	1.757	0.205	0.743	1.457	0.58	1.298	1.531	0.508876
318	MTO1	Q9Y2Z2	Protein MTO1 homolog, mitochondrial OS=Homo sapiens OX=9606 GN=MTO1 PE=1 SV=2	0.021		2	1	3	1	717	79.9	8.31	541		1			0.679	1.073	0.815	2.757	0.837	0.967	1.403	0.903	0.861	0.510176
319	CD276	Q5ZPR3	CD276 antigen OS=Homo sapiens OX=9606 GN=CD276 PE=1 SV=1	0.005		3	1	2	1	534	57.2	4.91	1192		1			1.024	1.241	1.048	1.301	0.988	1.59	1.494	1.193	1.675	0.511251
320	TALDO1	P37837	Transaldolase OS=Homo sapiens OX=9606 GN=TALDO1 PE=1 SV=2	0		3	1	4	1	337	37.5	6.81	2279		1			1.096	1.164	0.839	1.6	1.293	0.986	1.282	1.225	0.918	0.511424
321	KRT2	P35908	Keratin, type II cytoskeletal 2 epidermal OS=Homo sapiens OX=9606 GN=KRT2 PE=1 SV=2	0		7	3	4	3	639	65.4	8	2681		3			1.06	2.559	0.679	0.895	0.549	0.583	0.76	0.633	0.938	0.512748
322	COL6A1	P12109	Collagen alpha-1(VI) chain OS=Homo sapiens OX=9606 GN=COL6A1 PE=1 SV=3	0	0	28	22	65	22	1028	108.5	5.43	29896	56.06	19	5		0.568	0.773	1.662	1.037	0.806	1.951	0.759	0.845	1.342	0.512763
323	PZP	P20742	Pregnancy zone protein OS=Homo sapiens OX=9606 GN=PZP PE=1 SV=4	0	0.022	5	6	26	3	1482	163.8	6.38	14951	6.57	6	2		0.777	1.032	0.854	1.016	0.733	1.044	1.173	0.976	0.915	0.513689
324	LOXL1	Q08397	Lysyl oxidase homolog 1 OS=Homo sapiens OX=9606 GN=LOXL1 PE=1 SV=2	0.02		2	1	1	1	574	63.1	7.52	812		1			1.611	1.463	2.481	0.985	0.819	2.16	1.184	1.982	1.846	0.514272
325	FAP	Q12884	Prolyl endopeptidase FAP OS=Homo sapiens OX=9606 GN=FAP PE=1 SV=5		0	7	3	6	3	760	87.7	6.65		28.82		3		0.7	0.983	1.433	1.356	0.885	1.5	1.087	0.825	1.325	0.514588
326	AKNA	Q7Z591	Microtubule organization protein AKNA OS=Homo sapiens OX=9606 GN=AKNA PE=1 SV=2	0.032		1	1	1	1	1439	155	6.32	391		1			0.619	1.278	2.567	0.433	0.701	1.649	0.536	1.113	2.773	0.514736
327	TXN	P10599	Thioredoxin OS=Homo sapiens OX=9606 GN=TXN PE=1 SV=3	0		22	2	3	2	105	11.7	4.92	1733		2			1.041	1.064	1.13	1.234	1.204	1.424	1.296	1.267	1.105	0.516435
328	EIF5B	O60841	Eukaryotic translation initiation factor 5B OS=Homo sapiens OX=9606 GN=EIF5B PE=1 SV=4	0.066		1	1	1	1	1220	138.7	5.49	168		1			0.919	1.851	0.834	0.553	0.523	1.06	0.991	1.128	0.545	0.516514
329	IGLC2	P0DOY2	Immunoglobulin lambda constant 2 OS=Homo sapiens OX=9606 GN=IGLC2 PE=1 SV=1	0		21	2	6	1	106	11.3	7.24	4068		2			0.749	0.706	0.696	0.624	0.841	0.774	0.773	0.645	0.66	0.518084
330	CA1	P00915	Carbonic anhydrase 1 OS=Homo sapiens OX=9606 GN=CA1 PE=1 SV=2	0.025	0.021	15	2	2	2	261	28.9	7.12	523	3.69	1	1		0.421	2.97	0.46	0.567	0.46	0.534	0.43	1.89	0.317	0.518758
331	CAB39	Q9Y376	Calcium-binding protein 39 OS=Homo sapiens OX=9606 GN=CAB39 PE=1 SV=1	0.004		6	2	2	2	341	39.8	6.89	1107		2			0.919	0.825	0.834	1.982	0.996	1.099	1.305	1.121	0.955	0.519407
332	ATP1A2	P50993	Sodium/potassium-transporting ATPase subunit alpha-2 OS=Homo sapiens OX=9606 GN=ATP1A2 PE=1 SV=1	0.024		3	1	4	1	1020	112.2	5.66	641		1			0.37	0.611	0.425	3.76	0.988	0.374	1.775	0.566	0.405	0.521199
333	COL18A1	P39060	Collagen alpha-1(XVIII) chain OS=Homo sapiens OX=9606 GN=COL18A1 PE=1 SV=5	0	0	7	8	15	8	1754	178.1	6.01	6702	14.2	6	2		0.641	0.767	2.1	0.994	0.799	2.165	0.814	0.786	1.374	0.521666
334	PRDX1	Q06830	Peroxiredoxin-1 OS=Homo sapiens OX=9606 GN=PRDX1 PE=1 SV=1	0		20	4	4	3	199	22.1	8.13	2958		4			0.838	1.101	1.094	0.537	1.463	1.543	0.843	1.063	0.95	0.524743
335	TSHZ1	Q6ZSZ6	Teashirt homolog 1 OS=Homo sapiens OX=9606 GN=TSHZ1 PE=1 SV=2	0.059		2	1	1	1	1077	117.8	7.06	225		1			1.632	1.413	2.439	1.252	1.458	2.077	1.877	2.329	1.361	0.5249
336	SART3	Q15020	Squamous cell carcinoma antigen recognized by T-cells 3 OS=Homo sapiens OX=9606 GN=SART3 PE=1 SV=1	0.074		3	1	1	1	963	109.9	5.57	121		1			1.019	1.579	1.112	3.57	1.093	1.131	1.832	1.28	0.879	0.525303
337	HSPA1B	P0DMV9	Heat shock 70 kDa protein 1B OS=Homo sapiens OX=9606 GN=HSPA1B PE=1 SV=1	0	0.049	12	6	6	4	641	70	5.66	2542	3.42	5	1		0.999	1.143	0.96	1.43	1.175	1.022	1.242	1.165	0.887	0.527432
338	KIAA1328	Q86T90	Protein hinderin OS=Homo sapiens OX=9606 GN=KIAA1328 PE=1 SV=2	0.027		2	1	2	1	577	65.3	8.09	459		1			1.293	1.597	0.696	1.257	1.414	0.885	2.021	1.681	0.723	0.527447
339	NDUFS4	O43181	NADH dehydrogenase [ubiquinone] iron-sulfur protein 4, mitochondrial OS=Homo sapiens OX=9606 GN=NDUFS4 PE=1 SV=1	0.054		10	1	1	1	175	20.1	10.3	237		1			0.78	1.18	1.03	2.25	1.11	1.16	1.67	0.98	0.96	0.527697
340	IGHG1	P01857	Immunoglobulin heavy constant gamma 1 OS=Homo sapiens OX=9606 GN=IGHG1 PE=1 SV=1	0	0.009	19	6	12	1	330	36.1	8.19	6836	8.63	5	1		0.642	0.798	0.624	1.527	1.76	0.637	1.409	1.171	0.391	0.527816
341	PRSS1	P07477	Trypsin-1 OS=Homo sapiens OX=9606 GN=PRSS1 PE=1 SV=1	0		3	1	4	1	247	26.5	6.51	2066		1			0.727	1.233	1.794	0.835	0.72	1.413	0.642	1.236	2.029	0.529666
342	ANXA6	P08133	Annexin A6 OS=Homo sapiens OX=9606 GN=ANXA6 PE=1 SV=3	0.015		4	2	2	2	673	75.8	5.6	833		2			0.937	0.9	1.606	0.76	1.169	1.594	1.066	1	0.957	0.530237
343	EEF1A1	P68104	Elongation factor 1-alpha 1 OS=Homo sapiens OX=9606 GN=EEF1A1 PE=1 SV=1	0		12	4	6	4	462	50.1	9.01	4510		4			0.885	1.021	1.266	1.419	1.018	1.265	1.31	1.118	0.955	0.531534
344	DPT	Q07507	Dermatopontin OS=Homo sapiens OX=9606 GN=DPT PE=1 SV=2	0.005		5	1	2	1	201	24	4.82	1172		1			0.376	0.639	2.774	0.244	0.44	1.643	0.508	0.692	2.985	0.533024
345	PODN	Q7Z5L7	Podocan OS=Homo sapiens OX=9606 GN=PODN PE=1 SV=2	0		4	2	3	2	613	68.9	6.99	2212		2			0.936	1.26	2.029	1.071	1.074	1.788	1.074	1.625	1.939	0.536024
346	C1S	P09871	Complement C1s subcomponent OS=Homo sapiens OX=9606 GN=C1S PE=1 SV=1	0	0	14	6	10	6	688	76.6	4.96	2424	19.64	4	3		0.584	1.121	2.1	0.993	0.833	1.523	0.752	1.225	2.504	0.539635
347	PXDN	Q92626	Peroxidasin homolog OS=Homo sapiens OX=9606 GN=PXDN PE=1 SV=2	0	0	16	20	40	20	1479	165.2	7.17	22258	19.11	18	3		0.547	0.906	1.801	0.891	0.833	2.128	0.647	0.951	1.32	0.53982
348	CNTN1	Q12860	Contactin-1 OS=Homo sapiens OX=9606 GN=CNTN1 PE=1 SV=1	0.004	0.018	5	3	4	3	1018	113.2	5.9	1027	4.46	2	1		0.991	0.899	1.11	0.817	0.972	1.128	1.211	0.807	1.229	0.540153
349	ASL	P04424	Argininosuccinate lyase OS=Homo sapiens OX=9606 GN=ASL PE=1 SV=4	0		3	1	4	1	464	51.6	6.48	1857		1			0.793	0.888	1.138	0.983	0.922	1.112	1.034	0.948	0.897	0.540413
350	A1BG	P04217	Alpha-1B-glycoprotein OS=Homo sapiens OX=9606 GN=A1BG PE=1 SV=4	0		1	1	7	1	495	54.2	5.86	3454		1			0.99	1.261	0.783	1.242	0.764	1.127	1.404	1.215	0.918	0.541243
351	IGFBP7	Q16270	Insulin-like growth factor-binding protein 7 OS=Homo sapiens OX=9606 GN=IGFBP7 PE=1 SV=1	0	0	32	7	30	7	282	29.1	7.9	16833	23.16	5	2		0.456	0.617	1.968	0.693	0.653	3.015	0.393	0.753	1.532	0.545338
352	PIK3R4	Q99570	Phosphoinositide 3-kinase regulatory subunit 4 OS=Homo sapiens OX=9606 GN=PIK3R4 PE=1 SV=3	0.071		2	1	1	1	1358	153	7.17	138		1			0.753	0.786	0.617	1.662	0.792	0.851	1.11	0.994	0.552	0.545755
353	RARRES2	Q99969	Retinoic acid receptor responder protein 2 OS=Homo sapiens OX=9606 GN=RARRES2 PE=1 SV=1	0		25	3	9	3	163	18.6	9.09	5875		3			0.224	1.102	2.274	0.202	0.665	1.453	0.167	1.152	2.541	0.546142
354	NEMP2	A6NFY4	Nuclear envelope integral membrane protein 2 OS=Homo sapiens OX=9606 GN=NEMP2 PE=2 SV=3	0.034		2	1	1	1	417	48.6	8.34	365		1			0.617	0.679	0.784	0.957	0.648	1.019	0.877	0.537	0.889	0.546735
355	LONP1	P36776	Lon protease homolog, mitochondrial OS=Homo sapiens OX=9606 GN=LONP1 PE=1 SV=2	0.069		4	1	1	1	959	106.4	6.39	161		1			0.594	0.979	0.885	3.219	0.75	1.104	1.781	1	0.635	0.5475
356	FABP1	P07148	Fatty acid-binding protein, liver OS=Homo sapiens OX=9606 GN=FABP1 PE=1 SV=1		0.048	8	1	1	1	127	14.2	7.18		3.15		1		0.633	1.426	1.304	0.191	0.523	1.592	0.753	0.974	1.526	0.547592
357	MMP2	P08253	72 kDa type IV collagenase OS=Homo sapiens OX=9606 GN=MMP2 PE=1 SV=2	0	0	32	17	54	17	660	73.8	5.47	18701	103.95	6	12		0.644	1.232	1.535	0.778	0.823	1.531	0.708	1.446	1.755	0.547695
358	B2M	P61769	Beta-2-microglobulin OS=Homo sapiens OX=9606 GN=B2M PE=1 SV=1	0	0	38	4	21	4	119	13.7	6.52	11829	11.95	3	1		0.431	1.001	1.681	0.215	0.613	1.422	0.307	0.917	2.464	0.549167
359	THBS3	P49746	Thrombospondin-3 OS=Homo sapiens OX=9606 GN=THBS3 PE=1 SV=1	0	0.017	5	3	7	3	956	104.1	4.65	4147	4.26	3	1		0.435	0.622	1.991	0.892	0.837	2.107	0.804	0.699	1.413	0.550053
360	SPTBN1	Q01082	Spectrin beta chain, non-erythrocytic 1 OS=Homo sapiens OX=9606 GN=SPTBN1 PE=1 SV=2	0.022		1	2	2	2	2364	274.4	5.57	563		2			0.752	0.802	0.601	2.191	1.307	0.611	1.54	1.045	0.433	0.550218
361	HEXA	P06865	Beta-hexosaminidase subunit alpha OS=Homo sapiens OX=9606 GN=HEXA PE=1 SV=2	0		5	3	6	3	529	60.7	5.16	3097		3			0.632	0.788	1.744	1.199	0.801	1.762	0.836	0.893	1.389	0.550236
362	HYOU1	Q9Y4L1	Hypoxia up-regulated protein 1 OS=Homo sapiens OX=9606 GN=HYOU1 PE=1 SV=1	0		3	2	3	2	999	111.3	5.22	1745		2			0.762	0.988	1.28	1.298	0.793	1.6	1.09	1.044	1.101	0.554686
363	TNC	P24821	Tenascin OS=Homo sapiens OX=9606 GN=TNC PE=1 SV=3	0	0	16	23	66	23	2201	240.7	4.89	38168	26.76	21	4		0.609	0.836	1.975	0.721	1.039	1.056	0.623	0.91	2.312	0.554948
364	RGN	Q15493	Regucalcin OS=Homo sapiens OX=9606 GN=RGN PE=1 SV=1		0	9	2	8	2	299	33.2	6.25		36.9		2		0.899	1.245	1.017	2.113	1.028	1.073	1.375	1.164	0.959	0.558282
365	TPM2	P07951-2	Isoform 2 of Tropomyosin beta chain OS=Homo sapiens OX=9606 GN=TPM2	0	0.01	25	8	12	2	284	33	4.67	5081	9.08	7	1		0.296	0.54	3.395	0.585	0.605	3.035	0.424	0.553	1.55	0.55843
366	EXT2	Q93063	Exostosin-2 OS=Homo sapiens OX=9606 GN=EXT2 PE=1 SV=1	0.05		3	1	1	1	718	82.2	6.55	254		1			0.864	1.015	1.045	1.568	1.091	0.894	1.265	0.909	0.939	0.558813
367	SUPT6H	Q7KZ85	Transcription elongation factor SPT6 OS=Homo sapiens OX=9606 GN=SUPT6H PE=1 SV=2	0.081		1	1	1	1	1726	198.9	4.91	77		1			0.477	0.307	2.876	0.601	0.301	2.739	0.248	0.314	1.438	0.558979
368	LGALS1	P09382	Galectin-1 OS=Homo sapiens OX=9606 GN=LGALS1 PE=1 SV=2	0	0.009	39	5	9	5	135	14.7	5.5	4106	8.52	4	1		0.745	0.876	1.399	1.011	0.887	1.757	1.016	0.913	1.186	0.559481
369	ATP1A3	P13637	Sodium/potassium-transporting ATPase subunit alpha-3 OS=Homo sapiens OX=9606 GN=ATP1A3 PE=1 SV=3	0.028		3	1	3	1	1013	111.7	5.38	415		1			0.747	1.027	0.604	1.791	1.901	0.648	1.698	1.165	0.456	0.561642
370	NDRG2	Q9UN36	Protein NDRG2 OS=Homo sapiens OX=9606 GN=NDRG2 PE=1 SV=2	0.019		4	1	1	1	371	40.8	5.21	760		1			0.795	0.937	1.042	1.051	0.743	1.015	1.353	0.934	0.864	0.562998
371	IFIT1	P09914	Interferon-induced protein with tetratricopeptide repeats 1 OS=Homo sapiens OX=9606 GN=IFIT1 PE=1 SV=2	0		2	1	4	1	478	55.3	7.2	1443		1			1.054	2.301	1.477	2.043	2.18	1.422	1.851	1.924	1.29	0.563532
372	CP	P00450	Ceruloplasmin OS=Homo sapiens OX=9606 GN=CP PE=1 SV=1	0.008	0.022	4	3	4	3	1065	122.1	5.72	992	7.04	1	2		0.999	1.174	1.256	1.107	0.724	1.311	1.096	1.189	1.186	0.56432
373	H2BC21	Q16778	Histone H2B type 2-E OS=Homo sapiens OX=9606 GN=HIST2H2BE PE=1 SV=3	0	0.009	25	3	5	1	126	13.9	10.32	1349	8.31	2	1		0.978	1.213	0.493	0.891	2.065	0.672	1.093	1.182	0.425	0.565207
374	RAN	P62826	GTP-binding nuclear protein Ran OS=Homo sapiens OX=9606 GN=RAN PE=1 SV=3	0.027		6	1	1	1	216	24.4	7.49	405		1			1.137	1.188	1.096	1.427	1.218	0.97	1.337	1.084	0.824	0.56793
375	CACNA1E	Q15878	Voltage-dependent R-type calcium channel subunit alpha-1E OS=Homo sapiens OX=9606 GN=CACNA1E PE=1 SV=3	0.046		0	1	1	1	2313	261.6	8.24	279		1			1.164	1.029	1.921	2.186	0.521	0.986	2.214	1.507	1.079	0.56952
376	PPIB	P23284	Peptidyl-prolyl cis-trans isomerase B OS=Homo sapiens OX=9606 GN=PPIB PE=1 SV=2	0	0.009	24	5	11	5	216	23.7	9.41	6106	8.66	4	1		0.47	0.625	2.504	0.537	0.745	2.169	0.478	0.675	1.253	0.569684
377	VTN	P04004	Vitronectin OS=Homo sapiens OX=9606 GN=VTN PE=1 SV=1	0.069	0.012	9	2	4	2	478	54.3	5.8	163	11.82	1	1		1.199	1.265	1.563	0.661	0.953	1.909	1.322	1.287	1.641	0.571173
378	C4A	P0C0L4	Complement C4-A OS=Homo sapiens OX=9606 GN=C4A PE=1 SV=2	0	0	6	9	23	9	1744	192.7	7.08	11996	13.84	7	2		0.92	1.164	0.886	1.359	0.85	0.951	1.422	1.166	0.953	0.571584
379	TAGLN	Q01995	Transgelin OS=Homo sapiens OX=9606 GN=TAGLN PE=1 SV=4	0	0.009	47	8	16	7	201	22.6	8.84	7958	8.42	8	1		0.491	0.581	2.347	0.75	0.588	2.887	0.678	0.703	1.408	0.571901
380	GDPD5	Q8WTR4	Glycerophosphodiester phosphodiesterase domain-containing protein 5 OS=Homo sapiens OX=9606 GN=GDPD5 PE=1 SV=2	0.022		1	1	1	1	605	68.5	7.72	567		1			0.526	1.621	2.052	0.211	0.328	1.776	0.349	0.931	2.569	0.5728
381	TJP1	Q07157	Tight junction protein ZO-1 OS=Homo sapiens OX=9606 GN=TJP1 PE=1 SV=3	0.005		1	1	4	1	1748	195.3	6.7	1128		1			0.988	1.325	1.225	2.088	1.45	1.388	1.263	1.925	1.125	0.572849
382	LIMCH1	Q9UPQ0-3	Isoform 3 of LIM and calponin homology domains-containing protein 1 OS=Homo sapiens OX=9606 GN=LIMCH1	0.025		1	1	2	1	1467	164.3	6.27	509		1			1.234	1.489	1.489	2.255	1.511	1.383	1.798	1.543	1.223	0.573709
383	APOB	P04114	Apolipoprotein B-100 OS=Homo sapiens OX=9606 GN=APOB PE=1 SV=2	0		1	4	6	4	4563	515.3	7.05	3893		4			0.896	1.087	1.274	1.157	0.839	0.995	1.432	0.961	0.938	0.573861
384	PATJ	Q8NI35	InaD-like protein OS=Homo sapiens OX=9606 GN=PATJ PE=1 SV=3		0.047	0	1	1	1	1801	196.2	4.94		2.86		1		1.072	1.751	1.552	0.697	0.887	2.081	1.33	1.828	1.348	0.57741
385	HSPA5	P11021	Endoplasmic reticulum chaperone BiP OS=Homo sapiens OX=9606 GN=HSPA5 PE=1 SV=2	0	0.032	18	10	17	10	654	72.3	5.16	10971	3.51	9	1		0.589	0.798	2.078	0.828	0.905	1.902	0.812	0.844	1.291	0.577632
386	THBS2	P35442	Thrombospondin-2 OS=Homo sapiens OX=9606 GN=THBS2 PE=1 SV=2	0	0	19	15	26	14	1172	129.9	4.83	5615	76.71	7	8		0.265	0.557	2.57	0.475	0.533	3	0.345	0.674	1.384	0.578872
387	COL11A1	P12107	Collagen alpha-1(XI) chain OS=Homo sapiens OX=9606 GN=COL11A1 PE=1 SV=4	0	0.019	5	6	8	4	1806	181	5.17	3787	4.62	5	1		0.43	0.538	2.623	0.876	0.616	2.363	0.604	0.672	1.474	0.579553
388	GC	P02774	Vitamin D-binding protein OS=Homo sapiens OX=9606 GN=GC PE=1 SV=2	0	0	19	11	46	10	474	52.9	5.45	17179	62.51	9	4		0.987	1.045	0.861	1.064	0.867	1.056	1.224	1.039	0.921	0.579952
389	SPON1	Q9HCB6	Spondin-1 OS=Homo sapiens OX=9606 GN=SPON1 PE=1 SV=2	0		6	3	7	3	807	90.9	6.11	4636		3			0.897	0.996	2.204	1.37	1.128	1.249	1.003	1.328	1.903	0.583093
390	PHGDH	O43175	D-3-phosphoglycerate dehydrogenase OS=Homo sapiens OX=9606 GN=PHGDH PE=1 SV=4	0.022	0.017	5	2	2	2	533	56.6	6.71	563	4.15	1	1		0.827	0.971	1	0.798	0.717	1.15	1.016	0.824	1.104	0.584367
391	PFDN4	Q9NQP4	Prefoldin subunit 4 OS=Homo sapiens OX=9606 GN=PFDN4 PE=1 SV=1	0.06		8	1	1	1	134	15.3	4.53	231		1			0.939	1.078	1.548	1.287	0.991	1.67	1.496	1.357	1.452	0.585273
392	KPTN	Q9Y664	KICSTOR complex protein kaptin OS=Homo sapiens OX=9606 GN=KPTN PE=1 SV=2		0.049	6	1	1	1	436	48.1	5.26		3.44		1		0.755	1.232	1.002	1.473	1.857	0.956	1.492	1.38	0.824	0.586409
393	FLNA	P21333	Filamin-A OS=Homo sapiens OX=9606 GN=FLNA PE=1 SV=4	0	0	11	21	33	21	2647	280.6	6.06	16767	14.12	20	1		0.677	0.792	1.845	1.006	0.836	2.041	0.804	0.885	1.439	0.586567
394	COL28A1	Q2UY09	Collagen alpha-1(XXVIII) chain OS=Homo sapiens OX=9606 GN=COL28A1 PE=2 SV=2	0.037		2	1	2	1	1125	116.6	6.4	336		1			2.123	1.323	1.918	1.978	1.251	1.374	1.845	2.463	1.098	0.587242
395	HSP90AA1	P07900	Heat shock protein HSP 90-alpha OS=Homo sapiens OX=9606 GN=HSP90AA1 PE=1 SV=5	0	0.016	14	8	9	4	732	84.6	5.02	5214	4.11	7	1		0.761	1.08	1.079	1.506	1.165	1.021	1.346	1.053	0.977	0.594906
396	URGCP	Q8TCY9	Up-regulator of cell proliferation OS=Homo sapiens OX=9606 GN=URGCP PE=1 SV=2	0.036		1	1	1	1	931	104.9	6.42	322		1			1.238	1.286	1.929	0.365	0.492	1.405	0.706	1.206	0.968	0.595801
397	GRN	P28799	Progranulin OS=Homo sapiens OX=9606 GN=GRN PE=1 SV=2	0.027		1	1	1	1	593	63.5	6.83	453		1			1.25	1.309	3	0.382	0.662	2.75	0.897	1.588	2.956	0.598489
398	SERPINH1	P50454	Serpin H1 OS=Homo sapiens OX=9606 GN=SERPINH1 PE=1 SV=2	0		18	5	14	5	418	46.4	8.69	9766		5			0.744	0.837	1.585	1.121	0.771	1.752	1.006	0.933	1.196	0.599032
399	CXCL1	P09341	Growth-regulated alpha protein OS=Homo sapiens OX=9606 GN=CXCL1 PE=1 SV=1		0	41	4	11	3	107	11.3	10.43		53.69		4		1.181	1.758	0.627	1.093	1.277	0.602	1.355	1.692	0.583	0.599481
400	IGHG2	P01859	Immunoglobulin heavy constant gamma 2 OS=Homo sapiens OX=9606 GN=IGHG2 PE=1 SV=2	0		17	6	9	1	326	35.9	7.59	5082		6			0.594	0.735	0.643	0.531	0.667	0.665	0.537	0.678	0.537	0.600028
401	COL15A1	P39059	Collagen alpha-1(XV) chain OS=Homo sapiens OX=9606 GN=COL15A1 PE=1 SV=2	0	0.02	5	5	5	5	1388	141.6	5	2970	3.89	4	1		0.897	0.786	1.946	1.273	0.727	1.526	0.845	0.87	1.328	0.600159
402	ITPR2	Q14571	Inositol 1,4,5-trisphosphate receptor type 2 OS=Homo sapiens OX=9606 GN=ITPR2 PE=1 SV=2	0.059		0	1	1	1	2701	307.9	6.43	216		1			0.797	1.19	1.456	0.557	1.025	2.127	0.924	1.709	2.051	0.600656
403	OLFML3	Q9NRN5	Olfactomedin-like protein 3 OS=Homo sapiens OX=9606 GN=OLFML3 PE=2 SV=1	0	0	15	4	9	4	406	46	6.57	1361	25.76	2	2		0.624	0.804	1.602	1.353	0.715	1.564	0.883	0.882	1.358	0.602405
404	BASP1	P80723	Brain acid soluble protein 1 OS=Homo sapiens OX=9606 GN=BASP1 PE=1 SV=2	0.036		28	2	3	2	227	22.7	4.63	315		2			0.762	0.563	0.508	2.444	1.167	0.532	1.635	0.762	0.659	0.602546
405	NID2	Q14112	Nidogen-2 OS=Homo sapiens OX=9606 GN=NID2 PE=1 SV=3	0		8	7	12	7	1375	151.2	5.29	7198		7			0.562	0.856	1.564	1.13	0.811	1.522	0.769	0.787	1.411	0.604671
406	TOR3A	Q9H497	Torsin-3A OS=Homo sapiens OX=9606 GN=TOR3A PE=1 SV=1	0.067		4	1	1	1	397	46.2	6.01	187		1			0.936	0.904	1.256	1.944	1.496	0.512	1.224	1.296	0.64	0.605171
407	LAMB1	P07942	Laminin subunit beta-1 OS=Homo sapiens OX=9606 GN=LAMB1 PE=1 SV=2	0	0	13	18	36	18	1786	197.9	4.94	20093	12.28	15	3		0.54	0.789	1.947	0.744	0.807	2.163	0.629	0.835	1.385	0.605389
408	LIF	P15018	Leukemia inhibitory factor OS=Homo sapiens OX=9606 GN=LIF PE=1 SV=1		0.049	4	1	1	1	202	22	9.35		3.3		1		1.437	1.323	0.86	1.281	1.352	0.801	1.166	1.152	0.745	0.606208
409	VCAN	P13611	Versican core protein OS=Homo sapiens OX=9606 GN=VCAN PE=1 SV=3	0	0.018	4	14	27	14	3396	372.6	4.51	15768	4.56	14	1		0.493	0.703	2.292	0.739	0.784	2.719	0.535	0.892	1.602	0.606334
410	AGRN	O00468	Agrin OS=Homo sapiens OX=9606 GN=AGRN PE=1 SV=6	0		3	4	8	1	2068	217.2	6.39	4908		4			0.154	0.268	0.646	0.176	0.529	0.207	0.187	0.127	0.373	0.608076
411	SERPINE1	P05121	Plasminogen activator inhibitor 1 OS=Homo sapiens OX=9606 GN=SERPINE1 PE=1 SV=1	0	0	30	10	28	10	402	45	7.2	4377	90.33	3	9		0.695	1.293	1.086	1.251	1.09	1.451	0.757	1.416	1.247	0.608593
412	PIK3CA	P42336	Phosphatidylinositol 4,5-bisphosphate 3-kinase catalytic subunit alpha isoform OS=Homo sapiens OX=9606 GN=PIK3CA PE=1 SV=2	0.066		2	1	1	1	1068	124.2	7.23	170		1			1.429	1.483	1.834	1.012	1.589	1.407	1.558	2.157	0.939	0.610865
413	RPS6KA2	Q15349	Ribosomal protein S6 kinase alpha-2 OS=Homo sapiens OX=9606 GN=RPS6KA2 PE=1 SV=2	0.025		1	1	2	1	733	83.2	8.68	528		1			0.44	1.16	0.475	1.265	2.716	0.44	2.019	0.525	0.51	0.613253
414	KHNYN	O15037	Protein KHNYN OS=Homo sapiens OX=9606 GN=KHNYN PE=1 SV=3	0.046		2	1	1	1	678	74.5	7.02	277		1			0.61	1.308	0.945	1.511	0.912	1.253	0.632	1.407	1.17	0.616954
415	PSMA6	P60900	Proteasome subunit alpha type-6 OS=Homo sapiens OX=9606 GN=PSMA6 PE=1 SV=1	0.015		5	1	1	1	246	27.4	6.76	851		1			0.663	0.741	1.249	0.835	0.895	1.188	0.856	0.663	1.121	0.61825
416	LGALS3BP	Q08380	Galectin-3-binding protein OS=Homo sapiens OX=9606 GN=LGALS3BP PE=1 SV=1	0	0.049	14	6	12	6	585	65.3	5.27	6405	3.42	6	1		0.507	0.867	2.294	0.658	0.75	1.799	0.684	1.015	2.656	0.619032
417	ATP6AP2	O75787	Renin receptor OS=Homo sapiens OX=9606 GN=ATP6AP2 PE=1 SV=2	0		9	2	2	2	350	39	6.1	1629		2			0.49	0.635	2.085	0.855	0.637	2.279	0.517	0.704	1.572	0.62074
418	FNDC1	Q4ZHG4	Fibronectin type III domain-containing protein 1 OS=Homo sapiens OX=9606 GN=FNDC1 PE=2 SV=4	0	0.022	2	4	4	4	1894	205.4	9.32	1289	6.9	2	2		0.353	0.645	3.057	0.411	0.588	1.7	0.372	0.737	3.115	0.620916
419	SERPINF1	P36955	Pigment epithelium-derived factor OS=Homo sapiens OX=9606 GN=SERPINF1 PE=1 SV=4	0	0	26	11	26	11	418	46.3	6.38	12303	30.08	9	3		0.609	0.827	1.779	0.939	0.593	1.446	0.793	0.851	2.135	0.623769
420	COL5A2	P05997	Collagen alpha-2(V) chain OS=Homo sapiens OX=9606 GN=COL5A2 PE=1 SV=3	0	0	18	17	41	16	1499	144.8	6.46	14872	60	12	6		0.458	0.765	1.921	0.831	0.754	2.225	0.526	0.816	1.563	0.624139
421	MROH7	Q68CQ1	Maestro heat-like repeat-containing protein family member 7 OS=Homo sapiens OX=9606 GN=MROH7 PE=2 SV=4		0.05	2	1	1	1	1323	145.6	6.96		3.49		1		0.781	1.386	1.064	1.505	1.93	0.897	1.496	1.456	0.777	0.62469
422	VCAM1	P19320	Vascular cell adhesion protein 1 OS=Homo sapiens OX=9606 GN=VCAM1 PE=1 SV=1	0.025		2	1	1	1	739	81.2	5.22	661		1			0.763	0.892	1.086	2.817	0.849	0.882	1.301	1.484	0.656	0.624709
423	IGF2R	P11717	Cation-independent mannose-6-phosphate receptor OS=Homo sapiens OX=9606 GN=IGF2R PE=1 SV=3	0	0.021	2	5	8	5	2491	274.2	5.94	3678	3.93	4	1		0.983	1.115	1.271	1.243	0.805	1.345	1.257	1.151	1.251	0.627886
424	STK4	Q13043	Serine/threonine-protein kinase 4 OS=Homo sapiens OX=9606 GN=STK4 PE=1 SV=2	0.07		3	1	1	1	487	55.6	5.07	138		1			1.18	1.252	0.734	3.018	1.302	0.82	2.005	1.131	0.82	0.628977
425	OLFML2B	Q68BL8	Olfactomedin-like protein 2B OS=Homo sapiens OX=9606 GN=OLFML2B PE=2 SV=2		0.009	2	1	2	1	750	83.9	5.2		8.34		1		0.375	0.722	1.702	0.808	0.862	1.986	0.64	0.636	1.597	0.628998
426	LAMC1	P11047	Laminin subunit gamma-1 OS=Homo sapiens OX=9606 GN=LAMC1 PE=1 SV=3	0	0	20	23	40	23	1609	177.5	5.12	16869	28.54	19	6		0.815	0.827	1.824	0.959	0.801	1.947	0.644	0.876	1.501	0.631113
427	CSTF2	P33240	Cleavage stimulation factor subunit 2 OS=Homo sapiens OX=9606 GN=CSTF2 PE=1 SV=1	0		1	1	5	1	577	60.9	6.83	3832		1			0.366	1.388	1.586	0.71	0.812	1.075	0.543	0.581	2.479	0.632257
428	HSPA2	P54652	Heat shock-related 70 kDa protein 2 OS=Homo sapiens OX=9606 GN=HSPA2 PE=1 SV=1	0.005		4	3	3	1	639	70	5.74	1149		3			0.695	1.005	1.019	2.234	0.87	0.742	1.423	0.818	0.804	0.634186
429	INPP4B	O15327	Inositol polyphosphate 4-phosphatase type II OS=Homo sapiens OX=9606 GN=INPP4B PE=1 SV=4	0		1	1	4	1	924	104.7	6.27	2374		1			1.164	1.022	1.229	2.265	0.815	1.236	2.965	1.378	1.086	0.636004
430	IGHG4	P01861	Immunoglobulin heavy constant gamma 4 OS=Homo sapiens OX=9606 GN=IGHG4 PE=1 SV=1	0		17	6	9	1	327	35.9	7.36	5071		6			0.65	0.895	0.817	0.703	0.861	0.706	0.771	0.653	0.749	0.637518
431	C5	P01031	Complement C5 OS=Homo sapiens OX=9606 GN=C5 PE=1 SV=4	0	0.008	1	2	4	2	1676	188.2	6.52	1338	8.11	1	1		0.653	1.065	1.579	0.458	0.563	1.513	0.703	0.886	1.608	0.637883
432	ADAM12	O43184	Disintegrin and metalloproteinase domain-containing protein 12 OS=Homo sapiens OX=9606 GN=ADAM12 PE=1 SV=3	0.015		1	1	1	1	909	99.5	8.4	840		1			1.22	1.232	4.512	0.695	1.317	3.402	1.537	2.195	3.11	0.638214
433	PGLS	O95336	6-phosphogluconolactonase OS=Homo sapiens OX=9606 GN=PGLS PE=1 SV=2	0.027		6	1	1	1	258	27.5	6.05	400		1			0.866	1.152	1.079	1.738	1.079	1.256	1.463	1.128	1.14	0.639644
434	CD44	P16070	CD44 antigen OS=Homo sapiens OX=9606 GN=CD44 PE=1 SV=3	0		3	2	3	2	742	81.5	5.33	2225		2			1.123	0.98	1.051	1.492	0.855	1.137	1.201	1.003	0.981	0.639716
435	DDX46	Q7L014	Probable ATP-dependent RNA helicase DDX46 OS=Homo sapiens OX=9606 GN=DDX46 PE=1 SV=2	0.071		2	1	1	1	1031	117.3	9.29	139		1			0.577	0.913	0.796	2.725	0.762	0.691	1.604	0.808	0.668	0.641309
436	FBP1	P09467	Fructose-1,6-bisphosphatase 1 OS=Homo sapiens OX=9606 GN=FBP1 PE=1 SV=5	0.015		4	1	3	1	338	36.8	6.99	832		1			0.86	1.101	0.682	2.721	1.016	0.504	1.659	0.907	0.55	0.641439
437	COL6A3	P12111	Collagen alpha-3(VI) chain OS=Homo sapiens OX=9606 GN=COL6A3 PE=1 SV=5	0	0	21	50	107	50	3177	343.5	6.68	54680	62.9	44	8		0.581	0.734	2.21	1.098	0.789	2.136	0.687	0.873	1.699	0.645341
438	AEBP2	Q6ZN18	Zinc finger protein AEBP2 OS=Homo sapiens OX=9606 GN=AEBP2 PE=1 SV=2	0.074		5	1	1	1	517	54.4	5.21	118		1			1.003	1.039	2.556	1.268	0.601	1.631	1.078	1.222	1.739	0.645958
439	PCBP1	Q15365	Poly(rC)-binding protein 1 OS=Homo sapiens OX=9606 GN=PCBP1 PE=1 SV=2	0.024		4	1	1	1	356	37.5	7.09	641		1			0.642	1	1.451	1.017	0.786	1.451	0.821	1.046	1.075	0.647632
440	GPI	P06744	Glucose-6-phosphate isomerase OS=Homo sapiens OX=9606 GN=GPI PE=1 SV=4	0		5	2	2	2	558	63.1	8.32	1323		2			1.108	1.257	1.388	1.09	0.965	1.466	1.17	1.409	1.19	0.650154
441	SNX2	O60749	Sorting nexin-2 OS=Homo sapiens OX=9606 GN=SNX2 PE=1 SV=2	0.023		2	1	1	1	519	58.4	5.12	604		1			0.776	0.603	0.75	0.991	0.707	0.879	1.569	0.888	0.569	0.650642
442	NUCB2	P80303	Nucleobindin-2 OS=Homo sapiens OX=9606 GN=NUCB2 PE=1 SV=3	0.024		4	1	1	1	420	50.2	5.12	715		1			0.24	0.644	1.909	0.64	0.634	2.197	0.344	0.511	1.65	0.652321
443	NAGLU	P54802	Alpha-N-acetylglucosaminidase OS=Homo sapiens OX=9606 GN=NAGLU PE=1 SV=2	0.046		3	1	1	1	743	82.2	6.65	292		1			0.787	1.033	0.936	1.436	0.68	1.046	1.206	0.825	0.757	0.65562
444	ITPR1	Q14643	Inositol 1,4,5-trisphosphate receptor type 1 OS=Homo sapiens OX=9606 GN=ITPR1 PE=1 SV=3	0.067	0.021	1	2	2	2	2758	313.7	6.04	189	4.02	1	1		0.928	1.161	1.38	1.249	1.779	1.186	1.356	1.45	1.097	0.65582
445	MMP3	P08254	Stromelysin-1 OS=Homo sapiens OX=9606 GN=MMP3 PE=1 SV=2	0	0	11	6	9	5	477	53.9	6.16	2710	16.66	2	4		1.187	1.01	0.642	1.97	1.677	0.491	1.766	0.935	0.621	0.656298
446	MYO18A	Q92614	Unconventional myosin-XVIIIa OS=Homo sapiens OX=9606 GN=MYO18A PE=1 SV=3	0.034		1	1	2	1	2054	233	6.3	364		1			1.077	0.89	1.128	1.803	0.954	0.997	1.479	1.138	0.595	0.657203
447	RAI1	Q7Z5J4	Retinoic acid-induced protein 1 OS=Homo sapiens OX=9606 GN=RAI1 PE=1 SV=2	0.071		1	1	1	1	1906	203.2	8.79	141		1			0.788	1.522	1.062	2.363	0.858	1.088	1.451	1.257	0.894	0.659294
448	CALU	O43852	Calumenin OS=Homo sapiens OX=9606 GN=CALU PE=1 SV=2	0		10	3	7	3	315	37.1	4.64	3485		3			0.307	0.468	2.669	0.218	0.361	3.264	0.363	0.573	1.42	0.659595
449	MMP10	P09238	Stromelysin-2 OS=Homo sapiens OX=9606 GN=MMP10 PE=1 SV=1	0.005		5	2	3	1	476	54.1	5.8	1175		2			0.772	1.065	1.398	0.301	0.577	1.65	0.707	1.146	1.309	0.662399
450	RAB2B	Q8WUD1	Ras-related protein Rab-2B OS=Homo sapiens OX=9606 GN=RAB2B PE=1 SV=1	0.024		6	1	1	1	216	24.2	7.83	713		1			0.676	0.741	0.942	1.46	1.122	1.345	1.165	1.043	2.302	0.662464
451	PDIA3	P30101	Protein disulfide-isomerase A3 OS=Homo sapiens OX=9606 GN=PDIA3 PE=1 SV=4	0		11	5	5	5	505	56.7	6.35	3254		5			0.498	0.623	2.7	0.505	0.856	2.417	0.524	0.74	1.573	0.663592
452	TP53BP1	Q12888	TP53-binding protein 1 OS=Homo sapiens OX=9606 GN=TP53BP1 PE=1 SV=2	0.061		1	1	1	1	1972	213.4	4.7	201		1			0.271	0.5	2.818	0.8	0.604	3.033	0.524	0.612	2.014	0.664077
453	FGG	P02679	Fibrinogen gamma chain OS=Homo sapiens OX=9606 GN=FGG PE=1 SV=3	0	0.012	11	4	6	4	453	51.5	5.62	1498	7.91	3	2		0.803	1.205	1.215	1.16	0.899	1.336	1.272	1.195	1.115	0.667803
454	S100A6	P06703	Protein S100-A6 OS=Homo sapiens OX=9606 GN=S100A6 PE=1 SV=1	0.035		9	1	1	1	90	10.2	5.48	347		1			0.815	0.747	0.687	1.366	0.92	1.044	1.236	1.133	0.652	0.669163
455	MOV10	Q9HCE1	Helicase MOV-10 OS=Homo sapiens OX=9606 GN=MOV10 PE=1 SV=2	0.074		3	1	1	1	1003	113.6	8.82	113		1			1.267	1.167	6.2	0.01	0.367	3.783	0.767	1.717	3.683	0.674204
456	PTPA	Q15257	Serine/threonine-protein phosphatase 2A activator OS=Homo sapiens OX=9606 GN=PTPA PE=1 SV=3	0.066		6	1	1	1	358	40.6	5.94	173		1			0.896	1.096	1.068	1.912	0.74	0.984	1.32	1.032	0.756	0.676996
457	TUBB1	Q9H4B7	Tubulin beta-1 chain OS=Homo sapiens OX=9606 GN=TUBB1 PE=1 SV=1	0.023		4	1	1	1	451	50.3	5.17	608		1			0.661	0.843	0.563	1.39	0.717	0.563	1.264	1.012	0.783	0.677345
458	LDHA	P00338	L-lactate dehydrogenase A chain OS=Homo sapiens OX=9606 GN=LDHA PE=1 SV=2	0		3	1	2	1	332	36.7	8.27	1800		1			0.467	0.324	1.838	0.592	0.437	1.691	0.36	0.423	1.276	0.678065
459	CHL1	O00533	Neural cell adhesion molecule L1-like protein OS=Homo sapiens OX=9606 GN=CHL1 PE=1 SV=4	0.022		1	1	1	1	1208	135	5.76	563		1			0.993	0.796	0.901	1.092	0.691	0.868	0.868	1.046	0.908	0.678992
460	TRIP12	Q14669	E3 ubiquitin-protein ligase TRIP12 OS=Homo sapiens OX=9606 GN=TRIP12 PE=1 SV=1	0		1	1	10	1	1992	220.3	8.48	3043		1			0.646	0.751	0.906	0.533	1.305	0.615	1.28	1.218	0.441	0.679635
461	DENND5A	Q6IQ26	DENN domain-containing protein 5A OS=Homo sapiens OX=9606 GN=DENND5A PE=1 SV=2	0.08		2	1	1	1	1287	147	6.65	86		1			1.004	1.246	0.894	1.547	1.127	0.737	1.254	1.089	0.686	0.681629
462	MAD1L1	Q9Y6D9	Mitotic spindle assembly checkpoint protein MAD1 OS=Homo sapiens OX=9606 GN=MAD1L1 PE=1 SV=2	0.025		3	2	2	2	718	83	5.92	498		2			1.206	1.711	1.371	0.753	1.124	1.433	1.041	1.412	1.155	0.681834
463	LRP1	Q07954	Prolow-density lipoprotein receptor-related protein 1 OS=Homo sapiens OX=9606 GN=LRP1 PE=1 SV=2	0		4	14	17	14	4544	504.3	5.39	7848		14			0.948	1.155	1.442	1.459	1.065	1.603	1.333	1.347	1.229	0.682488
464	CALR	P27797	Calreticulin OS=Homo sapiens OX=9606 GN=CALR PE=1 SV=1	0		9	3	4	3	417	48.1	4.44	3079		3			0.734	0.757	2.301	0.742	0.956	2.116	0.661	0.909	1.576	0.683084
465	LTBP1	Q14766	Latent-transforming growth factor beta-binding protein 1 OS=Homo sapiens OX=9606 GN=LTBP1 PE=1 SV=4		0.048	1	1	1	1	1721	186.7	5.96		2.88		1		1.093	1.061	1.704	1.055	1.093	2.469	0.92	1.585	1.444	0.683337
466	HPS1	Q92902	Hermansky-Pudlak syndrome 1 protein OS=Homo sapiens OX=9606 GN=HPS1 PE=1 SV=2	0.067		2	1	1	1	700	79.2	5.91	185		1			0.833	1.357	0.935	1.607	1.851	0.857	1.554	1.381	0.917	0.685702
467	SIRPB1	Q5TFQ8	Signal-regulatory protein beta-1 isoform 3 OS=Homo sapiens OX=9606 GN=SIRPB1 PE=1 SV=1	0.019		6	1	1	1	398	43.3	7.83	759		1			0.651	0.833	0.651	1.167	0.929	0.778	1.159	1.238	0.73	0.686555
468	FUCA2	Q9BTY2	Plasma alpha-L-fucosidase OS=Homo sapiens OX=9606 GN=FUCA2 PE=1 SV=2	0		7	3	5	3	467	54	6.25	3082		3			0.859	1.129	2.024	0.718	1.565	2.106	0.835	1.341	1.612	0.68797
469	CCN2	P29279	CCN family member 2 OS=Homo sapiens OX=9606 GN=CCN2 PE=1 SV=2	0		11	3	4	3	349	38.1	8	2684		3			0.688	0.848	1.718	0.688	1.029	2.416	0.858	0.921	1.603	0.68815
470	ITIH3	Q06033	Inter-alpha-trypsin inhibitor heavy chain H3 OS=Homo sapiens OX=9606 GN=ITIH3 PE=1 SV=2	0	0.021	4	4	11	4	890	99.8	5.74	4912	5.37	3	1		0.554	0.859	1.045	0.327	0.711	1.287	0.8	0.724	1.212	0.688345
471	RCOR2	Q8IZ40	REST corepressor 2 OS=Homo sapiens OX=9606 GN=RCOR2 PE=1 SV=2	0.066		5	1	1	1	523	58	9.01	179		1			1.697	1.963	0.479	2.397	0.753	0.712	1.978	2.404	0.506	0.690704
472	ALDH2	P05091	Aldehyde dehydrogenase, mitochondrial OS=Homo sapiens OX=9606 GN=ALDH2 PE=1 SV=2	0.032		2	1	1	1	517	56.3	7.05	381		1			1.049	1.099	1.958	2.035	1.018	1.769	1.307	1.39	1.707	0.692832
473	LAP3	P28838	Cytosol aminopeptidase OS=Homo sapiens OX=9606 GN=LAP3 PE=1 SV=3	0.026		3	1	1	1	519	56.1	7.93	453		1			1.353	1.728	1	2.566	1.294	0.853	1.515	1.515	0.993	0.693245
474	LDHB	P07195	L-lactate dehydrogenase B chain OS=Homo sapiens OX=9606 GN=LDHB PE=1 SV=2	0		3	1	2	1	334	36.6	6.05	1440		1			0.843	0.974	1.183	1.485	0.953	1.238	1.265	1.003	1.189	0.693563
475	LAMA2	P24043	Laminin subunit alpha-2 OS=Homo sapiens OX=9606 GN=LAMA2 PE=1 SV=4	0	0.016	3	7	10	7	3122	343.7	6.4	4740	4.12	6	1		0.424	0.769	1.938	0.488	0.647	1.981	0.453	0.735	1.263	0.69703
476	SUMO4	Q6EEV6	Small ubiquitin-related modifier 4 OS=Homo sapiens OX=9606 GN=SUMO4 PE=1 SV=2	0.019		13	1	1	1	95	10.7	7.18	808		1			1.25	1.237	1.181	0.631	1.519	1.531	1.05	0.919	1.313	0.698789
477	SMCR8	Q8TEV9	Guanine nucleotide exchange protein SMCR8 OS=Homo sapiens OX=9606 GN=SMCR8 PE=1 SV=2	0.035		3	1	2	1	937	105	5.58	353		1			0.772	1.767	0.651	1.205	0.916	0.963	1.586	1.079	0.744	0.69897
478	SSB	P05455	Lupus La protein OS=Homo sapiens OX=9606 GN=SSB PE=1 SV=2	0.019		2	1	2	1	408	46.8	7.12	764		1			0.872	1.137	0.397	1.451	1.72	0.399	1.426	0.765	0.812	0.699693
479	IL6	P05231	Interleukin-6 OS=Homo sapiens OX=9606 GN=IL6 PE=1 SV=1		0.008	8	1	2	1	212	23.7	6.57		8.15		1		1.101	2.403	0.537	0.753	1.336	0.578	0.803	2.219	0.387	0.701299
480	RIOK3	O14730	Serine/threonine-protein kinase RIO3 OS=Homo sapiens OX=9606 GN=RIOK3 PE=1 SV=2	0.026		1	1	1	1	519	59.1	5.76	438		1			0.01	0.218	0.175	4.226	0.246	0.231	2.493	0.169	0.155	0.703949
481	SOGA3	Q5TF21	Protein SOGA3 OS=Homo sapiens OX=9606 GN=SOGA3 PE=3 SV=1	0.008		1	1	2	1	947	103.1	6.06	1000		1			0.536	1.943	1.186	0.097	0.21	1.735	0.306	0.843	1.708	0.704914
482	PYGL	P06737	Glycogen phosphorylase, liver form OS=Homo sapiens OX=9606 GN=PYGL PE=1 SV=4	0		4	4	5	4	847	97.1	7.17	2503		4			1.236	1.08	0.966	1.25	1.095	1.065	1.662	1.132	0.9	0.704945
483	TPM1	P09493	Tropomyosin alpha-1 chain OS=Homo sapiens OX=9606 GN=TPM1 PE=1 SV=2	0	0.02	18	6	10	2	284	32.7	4.74	4264	3.84	5	1		0.447	0.706	2.237	0.534	0.719	1.868	0.447	0.543	1.486	0.707259
484	ACTR2	P61160	Actin-related protein 2 OS=Homo sapiens OX=9606 GN=ACTR2 PE=1 SV=1	0.023		4	1	1	1	394	44.7	6.74	586		1			1.184	0.932	1.483	1.058	1.483	1.507	1.382	1.522	1.333	0.707756
485	H1-3	P16402	Histone H1.3 OS=Homo sapiens OX=9606 GN=HIST1H1D PE=1 SV=2	0.024	0.021	11	2	2	2	221	22.3	11.02	634	5.28	1	1		0.905	1.725	0.807	0.375	1.162	1.157	0.879	1.699	0.62	0.707844
486	DSP	P15924	Desmoplakin OS=Homo sapiens OX=9606 GN=DSP PE=1 SV=3	0.046		0	1	1	1	2871	331.6	6.81	273		1			1.034	0.97	1	1.798	1.129	0.875	1.148	1.403	0.871	0.708368
487	TPM4	P67936	Tropomyosin alpha-4 chain OS=Homo sapiens OX=9606 GN=TPM4 PE=1 SV=3	0	0	27	9	15	4	248	28.5	4.69	5622	14.63	7	2		0.645	0.541	3.101	0.151	0.544	2.994	0.334	0.541	1.639	0.70907
488	NID1	P14543	Nidogen-1 OS=Homo sapiens OX=9606 GN=NID1 PE=1 SV=3	0	0	13	12	21	12	1247	136.3	5.29	12092	12.59	10	3		0.735	1.006	1.513	1.144	0.931	1.468	0.921	1.09	1.303	0.710229
489	COL6A2	P12110	Collagen alpha-2(VI) chain OS=Homo sapiens OX=9606 GN=COL6A2 PE=1 SV=4	0	0	21	16	34	3	1019	108.5	6.21	16410	15.36	15	2		0.289	0.361	2.44	0.817	0.53	2.028	0.408	0.408	1.795	0.715808
490	CXCL8	P10145	Interleukin-8 OS=Homo sapiens OX=9606 GN=CXCL8 PE=1 SV=1		0	16	1	7	1	99	11.1	8.84		32.02		1		1.106	2.24	0.273	0.56	1.421	0.225	0.866	1.787	0.226	0.716923
491	MEIOC	A2RUB1	Meiosis-specific coiled-coil domain-containing protein MEIOC OS=Homo sapiens OX=9606 GN=MEIOC PE=2 SV=3	0.032		1	1	1	1	952	107.5	7.12	389		1			0.253	0.588	3.035	0.176	0.206	3.771	0.259	0.359	2	0.718056
492	CST3	P01034	Cystatin-C OS=Homo sapiens OX=9606 GN=CST3 PE=1 SV=1	0.019		18	2	2	2	146	15.8	8.75	768		2			0.721	0.975	2.085	0.721	1.507	2.239	1.134	1.104	1.682	0.721644
493	GALNT7	Q86SF2	N-acetylgalactosaminyltransferase 7 OS=Homo sapiens OX=9606 GN=GALNT7 PE=1 SV=1	0.024		2	1	1	1	657	75.3	7.11	689		1			0.838	1.351	1.185	1.126	0.743	1.635	1.189	1.212	1.41	0.721711
494	RASAL2	Q9UJF2	Ras GTPase-activating protein nGAP OS=Homo sapiens OX=9606 GN=RASAL2 PE=1 SV=2	0.066		2	1	1	1	1139	128.5	8.24	168		1			1.028	1.626	0.888	2.093	0.85	1.533	1.346	1.579	1.112	0.722427
495	TPP1	O14773	Tripeptidyl-peptidase 1 OS=Homo sapiens OX=9606 GN=TPP1 PE=1 SV=2	0	0.017	10	3	3	3	563	61.2	6.48	1518	4.37	2	1		0.894	1.021	1.649	1.249	0.881	1.66	0.857	1.182	1.433	0.724277
496	CLU	P10909	Clusterin OS=Homo sapiens OX=9606 GN=CLU PE=1 SV=1	0	0	14	6	8	6	449	52.5	6.27	1936	18.52	3	3		0.397	0.829	1.838	0.701	0.515	1.828	0.58	0.951	2.253	0.724558
497	TRAPPC8	Q9Y2L5	Trafficking protein particle complex subunit 8 OS=Homo sapiens OX=9606 GN=TRAPPC8 PE=1 SV=2	0.073		2	1	1	1	1435	160.9	6.87	133		1			0.578	0.723	1.85	1.558	0.471	1.612	0.85	0.864	1.451	0.725484
498	SNX7	Q9UNH6	Sorting nexin-7 OS=Homo sapiens OX=9606 GN=SNX7 PE=1 SV=1	0.036		4	1	1	1	387	45.3	5.11	332		1			1.183	1.037	1.768	0.829	1	2.012	0.915	1.768	1.671	0.727335
499	FXR1	P51114-2	Isoform 2 of Fragile X mental retardation syndrome-related protein 1 OS=Homo sapiens OX=9606 GN=FXR1	0.07		5	1	1	1	539	60.8	6.39	158		1			0.232	0.595	3.161	0.601	0.685	2.792	0.28	0.542	2.22	0.731872
500	CTSD	P07339	Cathepsin D OS=Homo sapiens OX=9606 GN=CTSD PE=1 SV=1	0	0.032	13	4	11	4	412	44.5	6.54	6189	3.51	4	1		0.858	1.267	0.989	2.239	0.982	0.934	1.365	1.202	1.11	0.731936
501	CFH	P08603	Complement factor H OS=Homo sapiens OX=9606 GN=CFH PE=1 SV=4	0		9	7	17	7	1231	139	6.61	8595		7			0.547	0.704	2.436	0.463	0.611	1.801	0.621	0.859	2.065	0.735177
502	APOA1	P02647	Apolipoprotein A-I OS=Homo sapiens OX=9606 GN=APOA1 PE=1 SV=1	0		19	5	9	5	267	30.8	5.76	5796		5			0.755	0.842	1.125	0.883	0.837	1.304	0.901	0.924	1.034	0.739284
503	NEU1	Q99519	Sialidase-1 OS=Homo sapiens OX=9606 GN=NEU1 PE=1 SV=1	0.005		3	1	2	1	415	45.4	5.88	1177		1			1.011	1.326	2.292	0.348	0.831	1.697	0.764	1.067	1.528	0.740143
504	LAMA4	Q16363	Laminin subunit alpha-4 OS=Homo sapiens OX=9606 GN=LAMA4 PE=1 SV=4	0	0	11	15	32	15	1823	202.4	6.28	10928	62	10	8		0.434	0.828	1.899	0.599	0.785	2.123	0.443	0.792	1.636	0.740238
505	NUCB1	Q02818	Nucleobindin-1 OS=Homo sapiens OX=9606 GN=NUCB1 PE=1 SV=4	0	0.021	34	12	23	12	461	53.8	5.25	14178	3.98	12	1		0.745	0.96	1.811	1.174	0.843	2.127	0.968	1.089	1.624	0.740358
506	MMP14	P50281	Matrix metalloproteinase-14 OS=Homo sapiens OX=9606 GN=MMP14 PE=1 SV=3	0.024		2	1	1	1	582	65.9	7.77	701		1			0.925	1.15	1.756	0.936	0.925	2.854	1.13	1.343	1.571	0.749454
507	CFB	P00751	Complement factor B OS=Homo sapiens OX=9606 GN=CFB PE=1 SV=2	0		4	3	9	3	764	85.5	7.06	4909		3			1.676	11.174	2.079	0.942	8.954	2.05	2.008	4.705	2.552	0.751848
508	HBD	P02042	Hemoglobin subunit delta OS=Homo sapiens OX=9606 GN=HBD PE=1 SV=2	0	0	35	6	20	1	147	16	8.05	10834	26.31	5	3		0.541	2.618	0.439	1.691	0.679	0.346	0.837	2.228	0.354	0.751979
509	KANK1	Q14678	KN motif and ankyrin repeat domain-containing protein 1 OS=Homo sapiens OX=9606 GN=KANK1 PE=1 SV=3	0.035		1	1	1	1	1352	147.2	5.3	350		1			0.709	1.109	0.973	1.3	0.855	1.309	0.873	1.436	1.391	0.754334
510	TF	P02787	Serotransferrin OS=Homo sapiens OX=9606 GN=TF PE=1 SV=3	0	0.049	20	14	31	12	698	77	7.12	17196	3.44	14	1		0.66	0.902	1.003	0.81	0.679	0.99	0.806	0.767	1.028	0.754436
511	ANGPTL3	Q9Y5C1	Angiopoietin-related protein 3 OS=Homo sapiens OX=9606 GN=ANGPTL3 PE=1 SV=1		0.017	3	1	1	1	460	53.6	6.7		4.4		1		0.928	1.188	1.199	1.491	0.962	1.495	1.332	1.329	1.092	0.754468
512	HTRA1	Q92743	Serine protease HTRA1 OS=Homo sapiens OX=9606 GN=HTRA1 PE=1 SV=1	0	0	12	5	13	5	480	51.3	7.83	6399	12.55	3	2		0.504	0.657	2.643	0.578	0.572	2.795	0.515	0.776	1.813	0.755201
513	FBLN1	P23142-4	Isoform C of Fibulin-1 OS=Homo sapiens OX=9606 GN=FBLN1	0	0.022	17	7	14	1	683	74.4	5.24	7464	4.03	6	1		0.75	0.825	1.015	1.582	1.011	0.94	1.056	0.993	1.265	0.755837
514	S100A9	P06702	Protein S100-A9 OS=Homo sapiens OX=9606 GN=S100A9 PE=1 SV=1	0	0.018	26	2	6	2	114	13.2	6.13	2063	4.5	2	1		1.379	1.147	0.672	1.589	0.902	0.599	1.777	1.225	0.547	0.756508
515	THBS1	P07996	Thrombospondin-1 OS=Homo sapiens OX=9606 GN=THBS1 PE=1 SV=2	0	0	18	17	43	16	1170	129.3	4.94	22793	38.94	14	6		0.807	0.981	1.998	1.038	0.797	1.929	0.963	1.134	1.315	0.760153
516	EIF5AL1	Q6IS14	Eukaryotic translation initiation factor 5A-1-like OS=Homo sapiens OX=9606 GN=EIF5AL1 PE=2 SV=2	0.005		16	2	2	2	154	16.8	5	1183		2			0.813	1.049	1.122	1.01	0.899	1.491	1.178	1.036	1.004	0.764752
517	FN1	P02751	Fibronectin OS=Homo sapiens OX=9606 GN=FN1 PE=1 SV=4	0	0	51	82	401	82	2386	262.5	5.71	172301	518.3	62	34		0.544	0.666	2.333	0.805	0.635	2.387	0.656	0.753	1.781	0.765096
518	FSTL1	Q12841	Follistatin-related protein 1 OS=Homo sapiens OX=9606 GN=FSTL1 PE=1 SV=1	0	0.012	15	5	8	5	308	35	5.52	3372	7.81	4	1		0.782	1.067	1.993	0.797	0.811	2.526	0.735	1.33	1.477	0.765184
519	GANAB	Q14697-2	Isoform 2 of Neutral alpha-glucosidase AB OS=Homo sapiens OX=9606 GN=GANAB	0		3	2	3	2	966	109.4	6.24	1635		2			0.81	0.917	2.361	1.249	1.254	2.268	1.634	1.224	1.566	0.765203
520	PCDH1	Q08174	Protocadherin-1 OS=Homo sapiens OX=9606 GN=PCDH1 PE=1 SV=2	0		2	2	4	2	1060	114.7	5.03	2942		2			0.971	1.173	1.161	0.929	0.922	1.454	1.16	1.135	1.179	0.765747
521	PSAP	P07602	Prosaposin OS=Homo sapiens OX=9606 GN=PSAP PE=1 SV=2	0	0	16	7	15	7	524	58.1	5.17	5995	28.9	5	3		0.86	1.212	1.052	1.086	0.944	1.238	1.042	1.191	1.126	0.765988
522	PI16	Q6UXB8	Peptidase inhibitor 16 OS=Homo sapiens OX=9606 GN=PI16 PE=1 SV=1	0		4	2	2	2	463	49.4	5.39	1286		2			0.461	0.656	1.804	0.818	0.516	2.188	0.805	0.601	2.992	0.767336
523	IGF1	P05019	Insulin-like growth factor I OS=Homo sapiens OX=9606 GN=IGF1 PE=1 SV=1	0.022		7	1	1	1	195	21.8	9.72	577		1			0.816	1.003	1.955	0.354	1.438	1.41	0.792	1.149	1.677	0.768264
524	PTPRS	Q13332	Receptor-type tyrosine-protein phosphatase S OS=Homo sapiens OX=9606 GN=PTPRS PE=1 SV=3	0.07		1	1	1	1	1948	216.9	6.46	151		1			1.411	1.726	1.63	3.26	1.315	1.096	1.822	1.89	1.288	0.769615
525	CLIC1	O00299	Chloride intracellular channel protein 1 OS=Homo sapiens OX=9606 GN=CLIC1 PE=1 SV=4	0	0.021	19	3	3	3	241	26.9	5.17	1350	3.67	2	1		0.979	1.069	1.24	1.28	1.044	1.201	1.409	1.064	0.9	0.774452
526	PLAC9	Q5JTB6	Placenta-specific protein 9 OS=Homo sapiens OX=9606 GN=PLAC9 PE=1 SV=1	0.053		11	1	1	1	97	10.3	4.92	250		1			0.832	1.041	1.049	0.374	1.884	0.959	1.224	0.852	0.722	0.77868
527	NTNG1	Q9Y2I2	Netrin-G1 OS=Homo sapiens OX=9606 GN=NTNG1 PE=1 SV=3	0.068		4	1	1	1	539	60.5	6.27	164		1			1.105	0.962	1.01	1.619	1.248	0.914	1.448	1.467	0.533	0.778774
528	FTL	P02792	Ferritin light chain OS=Homo sapiens OX=9606 GN=FTL PE=1 SV=2		0.019	9	1	1	1	175	20	5.78		4.58		1		1.011	1.15	0.836	1.146	0.854	0.697	1.464	0.96	0.54	0.77989
529	SPOCK1	Q08629	Testican-1 OS=Homo sapiens OX=9606 GN=SPOCK1 PE=1 SV=1	0.019	0.019	6	2	2	2	439	49.1	6.1	754	3.73	1	1		0.475	0.455	2.556	0.179	0.291	3.101	0.345	0.691	1.623	0.782415
530	SERPINF2	P08697	Alpha-2-antiplasmin OS=Homo sapiens OX=9606 GN=SERPINF2 PE=1 SV=3	0		2	1	2	1	491	54.5	6.29	1530		1			1.047	1.124	1.133	1.41	0.869	1.182	1.327	1.222	1.066	0.782879
531	NAXE	Q8NCW5	NAD(P)H-hydrate epimerase OS=Homo sapiens OX=9606 GN=NAXE PE=1 SV=2	0.019		6	1	1	1	288	31.7	7.66	776		1			1.096	1.056	0.964	1.083	0.804	1.171	1.109	1.134	0.928	0.783609
532	PRSS23	O95084	Serine protease 23 OS=Homo sapiens OX=9606 GN=PRSS23 PE=1 SV=1		0.017	6	1	1	1	383	43	9.42		4.35		1		0.139	0.093	3.019	0.3	0.265	3.468	0.101	0.295	2.489	0.784593
533	COL1A1	P02452	Collagen alpha-1(I) chain OS=Homo sapiens OX=9606 GN=COL1A1 PE=1 SV=5	0	0	58	58	271	57	1464	138.9	5.8	108642	347.09	40	28		0.351	0.529	2.46	0.523	0.569	2.54	0.407	0.601	1.911	0.785208
534	SOD1	P00441	Superoxide dismutase [Cu-Zn] OS=Homo sapiens OX=9606 GN=SOD1 PE=1 SV=2	0.028		5	1	1	1	154	15.9	6.13	431		1			0.235	0.327	0.01	2.088	0.364	0.217	1.295	0.585	0.194	0.785544
535	YWHAE	P62258	14-3-3 protein epsilon OS=Homo sapiens OX=9606 GN=YWHAE PE=1 SV=1	0	0.009	16	5	9	3	255	29.2	4.74	4311	8.44	3	2		1.09	1.116	1.612	0.92	1.177	1.57	1.164	1.159	1.182	0.789424
536	ARHGEF16	Q5VV41	Rho guanine nucleotide exchange factor 16 OS=Homo sapiens OX=9606 GN=ARHGEF16 PE=1 SV=1	0.045		2	1	1	1	709	80.1	7.36	283		1			0.954	1.458	0.832	1.321	0.824	1.321	1.443	1.321	0.901	0.790204
537	PHLDB2	Q86SQ0	Pleckstrin homology-like domain family B member 2 OS=Homo sapiens OX=9606 GN=PHLDB2 PE=1 SV=2	0.032		2	1	1	1	1253	142.1	7.43	368		1			1.233	1.217	1.633	1.883	1.075	1.792	1.85	1.258	1.375	0.790349
538	SEMA7A	O75326	Semaphorin-7A OS=Homo sapiens OX=9606 GN=SEMA7A PE=1 SV=1	0		2	1	2	1	666	74.8	7.64	1489		1			1.328	1.562	2.75	1.125	0.859	3.484	1.813	2.109	2.266	0.790419
539	FGFR1	P11362	Fibroblast growth factor receptor 1 OS=Homo sapiens OX=9606 GN=FGFR1 PE=1 SV=3		0.015	2	1	1	1	822	91.8	6.21		4.07		1		0.8	1.069	1.222	1.179	0.787	1.15	1.095	1.05	1.079	0.790564
540	BHMT2	Q9H2M3	S-methylmethionine--homocysteine S-methyltransferase BHMT2 OS=Homo sapiens OX=9606 GN=BHMT2 PE=1 SV=1	0.004		7	2	2	2	363	40.3	5.87	1082		2			0.672	0.962	0.985	1.288	0.902	1.188	1.333	0.912	0.985	0.790751
541	EFEMP1	Q12805	EGF-containing fibulin-like extracellular matrix protein 1 OS=Homo sapiens OX=9606 GN=EFEMP1 PE=1 SV=2	0	0	23	9	25	9	493	54.6	5.07	12370	20.02	6	3		0.595	0.973	1.824	0.808	0.82	1.786	0.758	1.073	2.004	0.790811
542	MINPP1	Q9UNW1	Multiple inositol polyphosphate phosphatase 1 OS=Homo sapiens OX=9606 GN=MINPP1 PE=1 SV=1	0.019		3	1	1	1	487	55	7.81	803		1			0.624	0.817	1.549	1.327	0.709	1.737	1.074	1.054	1.379	0.793408
543	MASTL	Q96GX5	Serine/threonine-protein kinase greatwall OS=Homo sapiens OX=9606 GN=MASTL PE=1 SV=1	0.032		1	1	1	1	879	97.3	5.99	383		1			0.883	1.409	1.289	1.705	0.938	1.117	1.552	1.471	0.981	0.794666
544	ZMYND11	Q15326	Zinc finger MYND domain-containing protein 11 OS=Homo sapiens OX=9606 GN=ZMYND11 PE=1 SV=2	0.024		1	1	2	1	602	70.9	8.53	709		1			0.807	1.047	0.54	1.493	1.1	0.693	1.067	0.973	1.053	0.795974
545	PCOLCE	Q15113	Procollagen C-endopeptidase enhancer 1 OS=Homo sapiens OX=9606 GN=PCOLCE PE=1 SV=2	0	0	32	9	36	9	449	47.9	7.43	18175	32.55	7	4		0.711	0.883	2.055	1.091	0.84	1.953	0.885	1.004	1.656	0.798197
546	IL1RAP	Q9NPH3	Interleukin-1 receptor accessory protein OS=Homo sapiens OX=9606 GN=IL1RAP PE=1 SV=2	0		3	2	3	2	570	65.4	8.12	1558		2			1.06	1.175	1.188	1.306	0.956	1.062	1.152	1.218	1.048	0.798462
547	SOD2	P04179	Superoxide dismutase [Mn], mitochondrial OS=Homo sapiens OX=9606 GN=SOD2 PE=1 SV=3	0		17	3	3	3	222	24.7	8.25	1687		3			0.788	0.877	1.45	0.877	0.905	1.313	0.947	0.819	1.54	0.802377
548	EMILIN1	Q9Y6C2	EMILIN-1 OS=Homo sapiens OX=9606 GN=EMILIN1 PE=1 SV=3	0	0.017	10	6	11	6	1016	106.6	5.17	6442	4.15	6	1		0.357	0.498	2.514	0.402	0.495	2.076	0.385	0.574	2.763	0.802998
549	SHMT1	P34896	Serine hydroxymethyltransferase, cytosolic OS=Homo sapiens OX=9606 GN=SHMT1 PE=1 SV=1	0.028		3	1	1	1	483	53	7.71	418		1			1.117	1.246	1.098	1.535	1.071	1.111	1.523	1.335	1.025	0.803045
550	NEO1	Q92859	Neogenin OS=Homo sapiens OX=9606 GN=NEO1 PE=1 SV=2	0	0.018	2	2	4	2	1461	159.9	6.54	1480	4.43	2	1		0.721	0.93	1.378	1.218	0.818	1.252	1.077	1.016	1.33	0.803514
551	CLSTN1	O94985	Calsyntenin-1 OS=Homo sapiens OX=9606 GN=CLSTN1 PE=1 SV=1	0	0	5	4	11	4	981	109.7	4.91	4145	17.84	3	2		0.615	1.13	1.589	0.861	0.927	1.812	0.724	1.106	1.472	0.804189
552	NRP2	O60462	Neuropilin-2 OS=Homo sapiens OX=9606 GN=NRP2 PE=1 SV=3	0.015		1	1	1	1	931	104.8	5.17	850		1			0.664	0.867	1.356	1.077	0.766	1.358	0.914	1.025	1.119	0.80523
553	PDIA4	P13667	Protein disulfide-isomerase A4 OS=Homo sapiens OX=9606 GN=PDIA4 PE=1 SV=2	0		6	3	4	3	645	72.9	5.07	1618		3			0.788	0.913	1.885	0.625	1.029	2.067	1.135	1.024	1.221	0.805999
554	NME2	P22392-2	Isoform 3 of Nucleoside diphosphate kinase B OS=Homo sapiens OX=9606 GN=NME2	0		23	4	8	4	267	30.1	8.92	5356		4			0.795	0.949	1.725	0.849	0.802	1.589	1.005	0.973	1.061	0.806577
555	UBA1	P22314	Ubiquitin-like modifier-activating enzyme 1 OS=Homo sapiens OX=9606 GN=UBA1 PE=1 SV=3	0		3	2	3	2	1058	117.8	5.76	1755		2			0.837	0.974	0.854	0.764	1.7	0.917	1.449	0.86	0.796	0.809187
556	KRT9	P35527	Keratin, type I cytoskeletal 9 OS=Homo sapiens OX=9606 GN=KRT9 PE=1 SV=3	0	0.021	12	5	9	5	623	62	5.24	4846	5.41	4	1		0.854	1.563	1.259	0.668	1.535	1.031	1.33	1.064	1.047	0.809221
557	KIF13B	Q9NQT8	Kinesin-like protein KIF13B OS=Homo sapiens OX=9606 GN=KIF13B PE=1 SV=2	0.019		0	1	2	1	1826	202.7	5.88	787		1			1.022	1.073	1.147	1.327	0.57	1.336	1.209	1.167	1.053	0.812636
558	PCBP3	P57721	Poly(rC)-binding protein 3 OS=Homo sapiens OX=9606 GN=PCBP3 PE=2 SV=2	0.024		4	1	1	1	371	39.4	8.07	628		1			1.031	1.177	1.167	1.49	1.307	1.078	1.609	1.385	1.036	0.81338
559	PPP1R12B	O60237	Protein phosphatase 1 regulatory subunit 12B OS=Homo sapiens OX=9606 GN=PPP1R12B PE=1 SV=2	0.035		2	1	3	1	982	110.3	5.67	361		1			1.11	1.058	1.124	1.832	1.099	1.207	1.68	1.292	0.931	0.815625
560	CCDC85B	Q15834	Coiled-coil domain-containing protein 85B OS=Homo sapiens OX=9606 GN=CCDC85B PE=1 SV=2	0.036		6	1	1	1	202	22.1	5.08	305		1			0.566	0.928	2.191	0.704	0.776	2.046	0.539	0.625	1.901	0.816331
561	IGF2	P01344	Insulin-like growth factor II OS=Homo sapiens OX=9606 GN=IGF2 PE=1 SV=1		0.019	9	1	1	1	180	20.1	9.32		3.78		1		1.058	1.14	1.698	1.948	0.785	1.233	1.366	0.884	1.436	0.818315
562	HSPG2	P98160	Basement membrane-specific heparan sulfate proteoglycan core protein OS=Homo sapiens OX=9606 GN=HSPG2 PE=1 SV=4	0	0	16	48	110	48	4391	468.5	6.51	57944	33.16	46	5		0.601	0.834	2.556	0.809	0.761	2.111	0.694	1.013	1.6	0.82087
563	FLJ44635	Q56UQ5	TPT1-like protein OS=Homo sapiens OX=9606 PE=2 SV=2	0		9	1	3	1	140	15.7	6.19	2175		1			1.019	0.952	1.488	1.072	0.842	1.58	1.174	1.117	1.043	0.821401
564	AEBP1	Q8IUX7	Adipocyte enhancer-binding protein 1 OS=Homo sapiens OX=9606 GN=AEBP1 PE=1 SV=1	0	0	10	10	29	10	1158	130.8	5.11	14818	14.3	8	2		0.914	0.887	3.13	0.894	0.701	2.278	0.915	1.197	2.205	0.826459
565	SAR1A	Q9NR31	GTP-binding protein SAR1a OS=Homo sapiens OX=9606 GN=SAR1A PE=1 SV=1	0.032		6	1	1	1	198	22.4	6.68	389		1			1.04	1.044	1.236	1.175	0.967	1.12	1.036	0.975	1.189	0.827799
566	ABCB5	Q2M3G0	ATP-binding cassette sub-family B member 5 OS=Homo sapiens OX=9606 GN=ABCB5 PE=1 SV=4	0.015		1	1	2	1	1257	138.6	7.53	838		1			1.022	1.05	0.885	1.44	0.873	1.269	1.548	0.929	0.92	0.828806
567	PRKDC	P78527	DNA-dependent protein kinase catalytic subunit OS=Homo sapiens OX=9606 GN=PRKDC PE=1 SV=3	0.035		0	1	1	1	4128	468.8	7.12	345		1			1.133	1.151	0.854	1.088	1.586	0.799	1.664	1.406	0.655	0.835887
568	HMCN1	Q96RW7	Hemicentin-1 OS=Homo sapiens OX=9606 GN=HMCN1 PE=1 SV=2	0	0.016	1	5	9	5	5635	613	6.49	4028	4.09	4	1		0.734	0.96	1.151	1.357	0.853	1.018	1.179	0.909	1.029	0.836142
569	SHROOM1	Q2M3G4	Protein Shroom1 OS=Homo sapiens OX=9606 GN=SHROOM1 PE=1 SV=1	0.02		1	1	2	1	852	90.7	6.15	745		1			0.602	0.896	2.075	1.339	0.698	2.331	0.743	1.037	2.164	0.836736
570	MXRA5	Q9NR99	Matrix-remodeling-associated protein 5 OS=Homo sapiens OX=9606 GN=MXRA5 PE=1 SV=3	0.025		0	1	1	1	2828	312	8.32	522		1			0.541	1.182	2.595	0.959	0.588	2.189	0.865	0.757	2.622	0.837587
571	TIMP1	P01033	Metalloproteinase inhibitor 1 OS=Homo sapiens OX=9606 GN=TIMP1 PE=1 SV=1	0	0	34	5	13	5	207	23.2	8.1	5593	18.76	4	2		0.48	0.704	1.412	0.651	0.557	1.899	0.542	0.721	1.501	0.837717
572	C7	P10643	Complement component C7 OS=Homo sapiens OX=9606 GN=C7 PE=1 SV=2	0		3	3	3	3	843	93.5	6.48	2218		3			0.961	1.176	1.191	1.32	0.852	1.28	1.219	1.224	1.109	0.839645
573	SDF4	Q9BRK5	45 kDa calcium-binding protein OS=Homo sapiens OX=9606 GN=SDF4 PE=1 SV=1	0	0.008	23	6	9	6	362	41.8	4.86	4319	8.28	4	2		0.379	0.919	1.825	0.515	0.71	2.205	0.385	0.896	1.722	0.839999
574	COL12A1	Q99715	Collagen alpha-1(XII) chain OS=Homo sapiens OX=9606 GN=COL12A1 PE=1 SV=2	0	0	21	50	114	50	3063	332.9	5.53	46576	148.27	35	18		0.449	0.626	2.897	0.702	0.582	2.131	0.524	0.751	1.744	0.842511
575	CNNM2	Q9H8M5	Metal transporter CNNM2 OS=Homo sapiens OX=9606 GN=CNNM2 PE=1 SV=2	0.054		2	1	1	1	875	96.6	6.38	249		1			0.625	1.257	1.164	0.908	1.013	1.086	0.658	0.908	1.316	0.844076
576	AMY1A	P04745	Alpha-amylase 1 OS=Homo sapiens OX=9606 GN=AMY1A PE=1 SV=2	0		4	2	2	2	511	57.7	6.93	1287		2			0.891	1.087	0.847	1.353	0.958	0.912	1.606	0.978	0.81	0.848501
577	PROCR	Q9UNN8	Endothelial protein C receptor OS=Homo sapiens OX=9606 GN=PROCR PE=1 SV=1	0.004	0.022	11	2	3	2	238	26.7	7.18	1044	5.54	2	1		1.107	1.494	1.384	1.84	1.198	1.431	1.588	1.642	1.082	0.849659
578	HSPA4L	O95757	Heat shock 70 kDa protein 4L OS=Homo sapiens OX=9606 GN=HSPA4L PE=1 SV=3	0.025		2	1	1	1	839	94.5	5.88	677		1			1.089	1.321	1.114	1.915	0.849	1.122	1.631	1.369	1.1	0.850364
579	IL6ST	P40189	Interleukin-6 receptor subunit beta OS=Homo sapiens OX=9606 GN=IL6ST PE=1 SV=2	0.037		4	2	2	2	918	103.5	5.95	341		2			0.995	1.29	2.065	1.21	0.849	2.258	1.048	1.323	1.672	0.852143
580	ARID3A	Q99856	AT-rich interactive domain-containing protein 3A OS=Homo sapiens OX=9606 GN=ARID3A PE=1 SV=2	0.073		4	1	1	1	593	62.9	4.91	130		1			1.096	1.712	1.192	2.89	1.479	1.301	2.74	1.712	0.767	0.852795
581	MFGE8	Q08431	Lactadherin OS=Homo sapiens OX=9606 GN=MFGE8 PE=1 SV=3	0		21	6	6	6	387	43.1	8.15	3676		6			0.764	1.169	1.804	1.054	0.866	1.694	1.024	1.043	1.383	0.852873
582	A2M	P01023	Alpha-2-macroglobulin OS=Homo sapiens OX=9606 GN=A2M PE=1 SV=3	0	0	11	14	40	11	1474	163.2	6.46	23340	15.04	13	4		0.743	0.961	1.814	0.652	0.689	1.718	0.837	0.916	1.55	0.854478
583	NRXN1	Q9ULB1	Neurexin-1 OS=Homo sapiens OX=9606 GN=NRXN1 PE=2 SV=1	0.025		1	1	1	1	1477	161.8	5.9	661		1			0.875	1.266	1.048	1.697	0.808	1.137	1.362	1.203	0.908	0.856227
584	LUM	P51884	Lumican OS=Homo sapiens OX=9606 GN=LUM PE=1 SV=2	0	0	33	9	22	9	338	38.4	6.61	8479	31.97	6	4		0.37	0.474	2.744	0.504	0.446	2.108	0.477	0.62	2.436	0.85853
585	CBR1	P16152	Carbonyl reductase [NADPH] 1 OS=Homo sapiens OX=9606 GN=CBR1 PE=1 SV=3	0		10	2	4	2	277	30.4	8.32	2743		2			1.153	1.917	1.653	1.681	1.458	1.722	1.778	1.944	1.264	0.859329
586	AKAP11	Q9UKA4	A-kinase anchor protein 11 OS=Homo sapiens OX=9606 GN=AKAP11 PE=1 SV=1	0.035		0	1	1	1	1901	210.4	5.39	308		1			0.992	0.939	2.123	0.656	0.947	1.639	0.967	0.967	1.5	0.860424
587	CTSB	P07858	Cathepsin B OS=Homo sapiens OX=9606 GN=CTSB PE=1 SV=3	0	0.012	14	3	8	3	339	37.8	6.3	3560	7.77	3	2		1.161	1.185	1.247	1.504	0.793	1.188	1.068	1.43	1.119	0.860433
588	HNRNPAB	Q99729	Heterogeneous nuclear ribonucleoprotein A/B OS=Homo sapiens OX=9606 GN=HNRNPAB PE=1 SV=2	0.072		6	1	1	1	332	36.2	8.21	136		1			0.959	0.846	0.862	1.878	1.374	0.821	2.098	1.171	0.496	0.862412
589	CTSF	Q9UBX1	Cathepsin F OS=Homo sapiens OX=9606 GN=CTSF PE=1 SV=1		0.021	3	1	1	1	484	53.3	8.22		3.92		1		0.193	0.349	2.651	0.495	0.367	2.22	0.312	0.844	2.394	0.865539
590	PSMB5	P28074	Proteasome subunit beta type-5 OS=Homo sapiens OX=9606 GN=PSMB5 PE=1 SV=3	0.008		9	2	2	2	263	28.5	6.92	994		2			0.969	1	1.115	0.641	0.661	1.146	0.781	0.807	0.953	0.866925
591	RIPOR1	Q6ZS17	Rho family-interacting cell polarization regulator 1 OS=Homo sapiens OX=9606 GN=RIPOR1 PE=1 SV=1	0.023		1	1	1	1	1223	132.2	6.28	583		1			1.248	1.046	1.532	1.38	0.919	1.61	1.627	1.325	1.09	0.870817
592	NPC2	P61916	NPC intracellular cholesterol transporter 2 OS=Homo sapiens OX=9606 GN=NPC2 PE=1 SV=1	0.016		11	1	1	1	151	16.6	7.65	873		1			0.451	0.769	1.925	0.613	0.63	1.601	0.601	0.682	1.353	0.87215
593	PTGR1	Q14914	Prostaglandin reductase 1 OS=Homo sapiens OX=9606 GN=PTGR1 PE=1 SV=2	0.025	0.016	5	2	2	2	329	35.8	8.29	508	4.14	1	1		0.827	1.139	0.822	1.409	0.843	1.307	1.302	1.068	1.092	0.872715
594	CUTA	O60888	Protein CutA OS=Homo sapiens OX=9606 GN=CUTA PE=1 SV=2	0.022		8	1	1	1	179	19.1	5.5	550		1			0.981	0.889	0.991	1.778	1.481	0.926	1.63	1.556	1.148	0.872852
595	AKAP13	Q12802	A-kinase anchor protein 13 OS=Homo sapiens OX=9606 GN=AKAP13 PE=1 SV=2	0.047		1	1	1	1	2813	307.4	5.24	261		1			1.041	1.061	0.944	1.685	1.051	1.112	1.396	1.376	0.949	0.873282
596	PPIC	P45877	Peptidyl-prolyl cis-trans isomerase C OS=Homo sapiens OX=9606 GN=PPIC PE=1 SV=1	0		6	1	2	1	212	22.7	8.4	1444		1			0.536	0.798	1.871	0.7	0.586	1.894	0.7	0.848	1.395	0.87432
597	PAMR1	Q6UXH9	Inactive serine protease PAMR1 OS=Homo sapiens OX=9606 GN=PAMR1 PE=1 SV=1	0.015		2	1	1	1	720	80.1	7.46	833		1			0.661	0.694	2.53	0.774	0.442	2.144	0.699	0.884	2.123	0.874719
598	PSG5	Q15238	Pregnancy-specific beta-1-glycoprotein 5 OS=Homo sapiens OX=9606 GN=PSG5 PE=1 SV=3	0.005		3	1	2	1	335	37.7	8.87	1133		1			0.857	1.187	1.113	1.032	0.751	1.604	1.3	1.09	1.127	0.87533
599	HSP90B1	P14625	Endoplasmin OS=Homo sapiens OX=9606 GN=HSP90B1 PE=1 SV=1	0		2	2	3	2	803	92.4	4.84	2072		2			1.213	1.248	2.473	1.381	0.954	1.991	1.298	1.568	1.614	0.879071
600	CDC42EP2	O14613	Cdc42 effector protein 2 OS=Homo sapiens OX=9606 GN=CDC42EP2 PE=1 SV=1	0.046		5	1	1	1	210	22.5	5.12	293		1			1.067	1.26	1.2	1.887	0.787	1.4	1.653	1.24	1.347	0.87912
601	CXCL5	P42830	C-X-C motif chemokine 5 OS=Homo sapiens OX=9606 GN=CXCL5 PE=1 SV=1	0.005	0	35	5	14	5	114	12	8.88	1165	54.14	1	4		1.397	1.727	0.303	2.155	1.256	0.272	1.392	1.686	0.273	0.88095
602	FBN1	P35555	Fibrillin-1 OS=Homo sapiens OX=9606 GN=FBN1 PE=1 SV=4	0	0	17	34	62	33	2871	312.1	4.93	23720	83.69	21	16		0.534	0.702	1.89	0.593	0.727	2.22	0.551	0.833	1.844	0.881119
603	YWHAG	P61981	14-3-3 protein gamma OS=Homo sapiens OX=9606 GN=YWHAG PE=1 SV=2	0		20	5	11	3	247	28.3	4.89	5919		5			0.817	0.866	1.329	0.439	0.896	1.506	0.75	0.805	1.128	0.881218
604	COL1A2	P08123	Collagen alpha-2(I) chain OS=Homo sapiens OX=9606 GN=COL1A2 PE=1 SV=7	0	0	73	63	298	63	1366	129.2	8.95	88000	656.92	36	38		0.414	0.692	2.133	0.665	0.674	2.201	0.484	0.719	2.008	0.882505
605	KRT10	P13645	Keratin, type I cytoskeletal 10 OS=Homo sapiens OX=9606 GN=KRT10 PE=1 SV=6	0	0	24	13	18	11	584	58.8	5.21	8420	12.3	12	2		1.16	2.266	1.048	1.067	0.89	1.005	0.954	0.81	1.146	0.882717
606	ARHGAP1	Q07960	Rho GTPase-activating protein 1 OS=Homo sapiens OX=9606 GN=ARHGAP1 PE=1 SV=1		0.021	4	1	1	1	439	50.4	6.29		3.97		1		0.82	1.135	1.486	1.251	0.891	1.441	1.161	1.132	1.373	0.884186
607	GDI1	P31150	Rab GDP dissociation inhibitor alpha OS=Homo sapiens OX=9606 GN=GDI1 PE=1 SV=2	0	0.021	11	3	4	1	447	50.6	5.14	1577	3.69	2	1		0.705	1.096	1.162	2.004	0.804	1.018	1.472	0.996	1.181	0.888394
608	PALLD	Q8WX93	Palladin OS=Homo sapiens OX=9606 GN=PALLD PE=1 SV=3	0.025		1	1	2	1	1383	150.5	7.09	665		1			0.571	1.068	1.918	0.345	0.672	1.577	0.498	0.835	1.468	0.889314
609	AGRN	O00468-7	Isoform 7 of Agrin OS=Homo sapiens OX=9606 GN=AGRN	0		3	4	10	1	2064	216.7	6.3	6562		4			0.436	0.713	1.253	0.648	0.648	1.444	0.486	0.606	1.47	0.89141
610	PSMB1	P20618	Proteasome subunit beta type-1 OS=Homo sapiens OX=9606 GN=PSMB1 PE=1 SV=2	0		17	3	6	3	241	26.5	8.13	3840		3			0.715	0.945	1.322	1.147	0.965	1.473	1.15	1.058	1.306	0.893069
611	CCDC80	Q76M96	Coiled-coil domain-containing protein 80 OS=Homo sapiens OX=9606 GN=CCDC80 PE=1 SV=1	0.024	0	7	6	7	6	950	108.1	9.72	713	25.53	1	5		0.439	0.834	2.2	0.909	0.898	2.214	0.579	0.98	2.184	0.893641
612	ARHGAP5	Q13017	Rho GTPase-activating protein 5 OS=Homo sapiens OX=9606 GN=ARHGAP5 PE=1 SV=2	0		0	1	2	1	1502	172.4	6.62	1741		1			0.521	0.989	2.351	0.153	0.376	2.553	0.481	0.718	1.534	0.895222
613	ZNF512B	Q96KM6	Zinc finger protein 512B OS=Homo sapiens OX=9606 GN=ZNF512B PE=1 SV=1	0.066		2	1	1	1	892	97.2	9.83	173		1			1.661	1.186	1.263	2.076	1.093	1.551	1.941	1.644	0.966	0.896058
614	CLSTN2	Q9H4D0	Calsyntenin-2 OS=Homo sapiens OX=9606 GN=CLSTN2 PE=1 SV=2		0.021	2	1	1	1	955	106.9	5.39		3.93		1		0.6	0.732	2.113	1.541	1.013	1.289	1.143	0.656	1.885	0.898076
615	UNC45A	Q9H3U1	Protein unc-45 homolog A OS=Homo sapiens OX=9606 GN=UNC45A PE=1 SV=1	0.074		3	1	1	1	944	103	6.07	126		1			1.117	1.067	1.2	1.967	0.95	0.75	2.267	1.217	0.442	0.900646
616	TUBA1B	P68363	Tubulin alpha-1B chain OS=Homo sapiens OX=9606 GN=TUBA1B PE=1 SV=1	0		19	7	12	1	451	50.1	5.06	7946		7			1.311	1.461	1.105	1.554	1.169	1.011	1.764	1.243	0.85	0.901153
617	MFAP5	Q13361	Microfibrillar-associated protein 5 OS=Homo sapiens OX=9606 GN=MFAP5 PE=1 SV=1		0.012	7	1	2	1	173	19.6	5.94		7.71		1		0.687	0.858	2.768	0.588	0.564	2.929	0.796	0.991	1.953	0.901464
618	ALDH1A1	P00352	Retinal dehydrogenase 1 OS=Homo sapiens OX=9606 GN=ALDH1A1 PE=1 SV=2	0		6	2	4	2	501	54.8	6.73	2599		2			0.907	1.268	0.863	1.413	1.007	0.867	1.477	1.116	0.795	0.901778
619	SBF2	Q86WG5	Myotubularin-related protein 13 OS=Homo sapiens OX=9606 GN=SBF2 PE=1 SV=1		0.02	1	1	1	1	1849	208.3	7.06		3.79		1		0.422	0.793	0.886	1.012	0.828	0.854	0.795	0.638	1.193	0.903136
620	CTSA	P10619	Lysosomal protective protein OS=Homo sapiens OX=9606 GN=CTSA PE=1 SV=2	0	0.019	12	3	5	3	480	54.4	6.61	2205	3.77	3	1		1.248	1.343	1.528	1.891	0.857	1.61	1.677	1.781	1.049	0.903366
621	ADAMTS2	O95450	A disintegrin and metalloproteinase with thrombospondin motifs 2 OS=Homo sapiens OX=9606 GN=ADAMTS2 PE=2 SV=2	0.05		2	1	1	1	1211	134.7	7.15	254		1			0.99	0.98	1.522	0.95	1.224	1.214	1.199	1.333	0.915	0.903566
622	COL14A1	Q05707	Collagen alpha-1(XIV) chain OS=Homo sapiens OX=9606 GN=COL14A1 PE=1 SV=3	0		5	7	9	7	1796	193.4	5.3	4996		7			0.414	0.558	2.812	0.519	0.445	2.261	0.458	0.577	1.9	0.903933
623	APOE	P02649	Apolipoprotein E OS=Homo sapiens OX=9606 GN=APOE PE=1 SV=1	0.005		5	2	2	2	317	36.1	5.73	1213		2			0.806	1.037	1.587	1.328	0.926	1.319	1.182	1.057	1.278	0.905184
624	PTGDS	P41222	Prostaglandin-H2 D-isomerase OS=Homo sapiens OX=9606 GN=PTGDS PE=1 SV=1	0	0	9	1	15	1	190	21	7.8	7601	18.26	1	1		0.549	1.248	0.918	1.725	0.959	0.858	0.896	1.252	1.28	0.905421
625	DAAM2	Q86T65	Disheveled-associated activator of morphogenesis 2 OS=Homo sapiens OX=9606 GN=DAAM2 PE=1 SV=3	0.059		1	1	1	1	1068	123.4	6.8	223		1			0.893	0.837	0.815	0.715	1.019	0.759	0.915	0.863	0.67	0.907039
626	IGFBP3	P17936	Insulin-like growth factor-binding protein 3 OS=Homo sapiens OX=9606 GN=IGFBP3 PE=1 SV=2	0	0	37	7	31	7	291	31.7	8.69	10175	43.54	3	5		0.28	0.413	2.522	0.377	0.581	2.536	0.31	0.49	2.361	0.912669
627	P4HB	P07237	Protein disulfide-isomerase OS=Homo sapiens OX=9606 GN=P4HB PE=1 SV=3	0	0.01	11	5	13	5	508	57.1	4.87	6099	9.08	4	1		0.576	0.838	2.655	0.418	0.676	2.312	0.619	0.833	1.721	0.914854
628	NFYB	P25208	Nuclear transcription factor Y subunit beta OS=Homo sapiens OX=9606 GN=NFYB PE=1 SV=2	0.06		4	1	1	1	207	22.8	4.59	213		1			1.205	1.261	2.023	1.523	1.057	1.841	1.625	1.455	1.42	0.916636
629	VCL	P18206	Vinculin OS=Homo sapiens OX=9606 GN=VCL PE=1 SV=4	0	0.01	22	20	32	20	1134	123.7	5.66	18247	9.03	18	2		1.004	1.127	1.261	1.368	0.932	1.367	1.343	1.17	1.204	0.919295
630	CXCL3	P19876	C-X-C motif chemokine 3 OS=Homo sapiens OX=9606 GN=CXCL3 PE=1 SV=1		0	39	3	10	2	107	11.3	10.37		49.75		3		1.338	1.679	0.721	1.471	1.418	0.763	1.439	1.796	0.55	0.923698
631	PEBP1	P30086	Phosphatidylethanolamine-binding protein 1 OS=Homo sapiens OX=9606 GN=PEBP1 PE=1 SV=3	0		28	4	4	4	187	21	7.53	2043		4			1.197	1.275	1.084	1.594	0.958	1.205	1.592	1.263	0.98	0.923993
632	CLEC11A	Q9Y240	C-type lectin domain family 11 member A OS=Homo sapiens OX=9606 GN=CLEC11A PE=1 SV=1	0.024	0.011	11	3	4	3	323	35.7	5.16	646	9.93	2	1		0.778	0.892	1.411	0.968	0.719	1.811	1.135	1.141	1.324	0.92431
633	CUL2	Q13617	Cullin-2 OS=Homo sapiens OX=9606 GN=CUL2 PE=1 SV=2	0.066		3	1	1	1	745	86.9	6.92	184		1			1.06	1.26	1.033	1.913	0.913	1.027	1.507	1.333	1.113	0.925743
634	FBN3	Q75N90	Fibrillin-3 OS=Homo sapiens OX=9606 GN=FBN3 PE=2 SV=3	0		1	2	3	1	2809	300.1	5.07	1562		2			0.367	0.778	1.828	0.52	0.995	2.299	0.529	0.968	2.109	0.926938
635	COL4A1	P02462	Collagen alpha-1(IV) chain OS=Homo sapiens OX=9606 GN=COL4A1 PE=1 SV=4	0	0.008	6	6	13	6	1669	160.5	8.28	6269	8.26	5	2		0.863	1.154	2.126	1.21	0.843	2.016	1.141	1.226	1.819	0.928235
636	EEF2	P13639	Elongation factor 2 OS=Homo sapiens OX=9606 GN=EEF2 PE=1 SV=4	0	0.019	8	5	7	5	858	95.3	6.83	3159	3.77	4	1		0.98	0.972	1.378	1.365	0.821	1.357	1.301	1.314	0.987	0.929677
637	LGMN	Q99538	Legumain OS=Homo sapiens OX=9606 GN=LGMN PE=1 SV=1	0.005		5	2	2	2	433	49.4	6.55	1147		2			0.467	0.723	1.898	0.453	0.438	2.044	0.54	0.73	1.496	0.930601
638	SFRP2	Q96HF1	Secreted frizzled-related protein 2 OS=Homo sapiens OX=9606 GN=SFRP2 PE=1 SV=2	0.066	0	21	4	7	4	295	33.5	7.42	184	25.91	1	3		0.346	0.606	2.557	0.5	0.409	1.695	0.437	0.654	1.664	0.932809
639	MAP4K5	Q9Y4K4	Mitogen-activated protein kinase kinase kinase kinase 5 OS=Homo sapiens OX=9606 GN=MAP4K5 PE=1 SV=2	0.031		1	1	1	1	846	95	7.83	379		1			0.481	0.848	0.515	0.507	0.73	0.807	0.744	0.763	0.504	0.932839
640	PHPT1	Q9NRX4	14 kDa phosphohistidine phosphatase OS=Homo sapiens OX=9606 GN=PHPT1 PE=1 SV=1	0.02		9	1	1	1	125	13.8	6.07	810		1			0.951	1.327	1.321	0.975	0.932	1.753	1.123	1.284	1.321	0.93796
641	AP1B1	Q10567	AP-1 complex subunit beta-1 OS=Homo sapiens OX=9606 GN=AP1B1 PE=1 SV=2	0.028		1	1	1	1	949	104.6	5.06	432		1			0.788	1.137	0.863	0.807	1.028	0.991	0.91	1.123	0.821	0.937968
642	TIMP2	P16035	Metalloproteinase inhibitor 2 OS=Homo sapiens OX=9606 GN=TIMP2 PE=1 SV=2	0	0	34	8	14	8	220	24.4	7.49	4075	25.08	5	3		0.339	0.742	2.114	0.327	0.711	2.343	0.315	0.934	1.94	0.938435
643	KRT1	P04264	Keratin, type II cytoskeletal 1 OS=Homo sapiens OX=9606 GN=KRT1 PE=1 SV=6	0	0	28	17	26	16	644	66	8.12	14683	12.75	15	3		1.012	1.887	1.176	1.071	1.309	0.892	1.366	0.947	1.002	0.939864
644	CPE	P16870	Carboxypeptidase E OS=Homo sapiens OX=9606 GN=CPE PE=1 SV=1	0	0.021	14	4	9	4	476	53.1	5.14	4816	3.65	3	1		0.888	1.138	1.56	1.695	1.022	1.433	1.251	1.455	1.396	0.941544
645	CHUK	O15111	Inhibitor of nuclear factor kappa-B kinase subunit alpha OS=Homo sapiens OX=9606 GN=CHUK PE=1 SV=2	0.047		2	1	1	1	745	84.6	6.73	255		1			1.28	0.817	0.369	2.318	0.921	0.478	1.952	1.204	0.397	0.942603
646	MMP9	P14780	Matrix metalloproteinase-9 OS=Homo sapiens OX=9606 GN=MMP9 PE=1 SV=3	0	0.023	7	3	5	3	707	78.4	6.06	1674	7.47	2	1		1.198	1.415	0.851	1.569	1.14	0.83	1.235	1.364	0.995	0.942774
647	CD14	P08571	Monocyte differentiation antigen CD14 OS=Homo sapiens OX=9606 GN=CD14 PE=1 SV=2	0.019	0.021	8	2	2	2	375	40.1	6.23	786	4.01	1	1		1.212	1.928	0.45	1.724	1.503	0.488	1.056	2.044	0.74	0.942925
648	LAMA1	P25391	Laminin subunit alpha-1 OS=Homo sapiens OX=9606 GN=LAMA1 PE=1 SV=2	0.028		0	1	1	1	3075	336.9	6.35	415		1			0.979	0.968	1.568	0.834	0.945	1.771	1	1.018	1.458	0.944232
649	TWF2	Q6IBS0	Twinfilin-2 OS=Homo sapiens OX=9606 GN=TWF2 PE=1 SV=2	0.016		9	2	2	2	349	39.5	6.84	952		2			0.927	1.008	1.117	0.919	0.903	1.3	1.024	1.069	1.004	0.95239
650	EFEMP2	O95967	EGF-containing fibulin-like extracellular matrix protein 2 OS=Homo sapiens OX=9606 GN=EFEMP2 PE=1 SV=3	0		11	4	6	4	443	49.4	4.94	3965		4			0.391	0.8	2.014	0.295	0.768	2.273	0.45	0.868	2.168	0.952537
651	ISLR	O14498	Immunoglobulin superfamily containing leucine-rich repeat protein OS=Homo sapiens OX=9606 GN=ISLR PE=2 SV=1	0.016	0.022	6	2	3	2	428	46	5.15	892	6.2	1	1		0.415	0.405	2.197	0.522	0.372	2.302	0.468	0.571	2.03	0.960292
652	MAN2A1	Q16706	Alpha-mannosidase 2 OS=Homo sapiens OX=9606 GN=MAN2A1 PE=1 SV=2		0.02	1	1	1	1	1144	131.1	7.58		3.84		1		0.747	0.901	2.255	0.544	0.715	2.226	0.667	1.055	1.861	0.961725
653	RELN	P78509	Reelin OS=Homo sapiens OX=9606 GN=RELN PE=1 SV=3	0.043		0	1	1	1	3460	388.1	5.88	299		1			1.057	1.237	0.967	1.559	0.829	1.1	1.09	1.389	0.972	0.962503
654	TPR	P12270	Nucleoprotein TPR OS=Homo sapiens OX=9606 GN=TPR PE=1 SV=3	0.077		1	1	1	1	2363	267.1	5.02	93		1			1.62	2.519	1.051	3.038	2.19	1.114	2.987	3.063	0.443	0.963198
655	SERPINA7	P05543	Thyroxine-binding globulin OS=Homo sapiens OX=9606 GN=SERPINA7 PE=1 SV=2	0.004		4	2	2	2	415	46.3	6.3	1021		2			0.705	0.924	0.857	1.375	0.677	0.761	1.143	0.944	0.761	0.964464
656	TNRC6C	Q9HCJ0	Trinucleotide repeat-containing gene 6C protein OS=Homo sapiens OX=9606 GN=TNRC6C PE=1 SV=3	0		0	1	7	1	1690	175.9	6.96	2154		1			0.795	0.82	0.789	0.926	0.989	0.985	0.888	1.104	0.918	0.964586
657	F2	P00734	Prothrombin OS=Homo sapiens OX=9606 GN=F2 PE=1 SV=2	0	0	11	5	10	5	622	70	5.9	1917	28.95	3	2		1.14	1.214	1.348	1.655	0.926	1.439	1.531	1.272	1.186	0.967689
658	ENO1	P06733	Alpha-enolase OS=Homo sapiens OX=9606 GN=ENO1 PE=1 SV=2	0	0.009	15	5	11	5	434	47.1	7.39	6881	8.81	4	2		0.85	1.111	1.458	0.668	0.953	1.59	1.028	1.121	1.095	0.969895
659	HSPA7	P48741	Putative heat shock 70 kDa protein 7 OS=Homo sapiens OX=9606 GN=HSPA7 PE=5 SV=2	0		11	3	4	1	367	40.2	7.87	2075		3			0.982	1.174	2.548	0.37	0.808	2.525	0.904	1.1	1.781	0.971106
660	RNF123	Q5XPI4	E3 ubiquitin-protein ligase RNF123 OS=Homo sapiens OX=9606 GN=RNF123 PE=1 SV=1	0.074		2	1	1	1	1314	148.4	6.74	127		1			1.9	1.98	1.84	3.4	1.94	1.72	2.82	2.86	1.46	0.971427
661	CYP7B1	O75881	Cytochrome P450 7B1 OS=Homo sapiens OX=9606 GN=CYP7B1 PE=1 SV=2	0.066		6	1	1	1	506	58.2	8.02	182		1			1.121	1	1.322	1.747	1.27	0.983	1.557	1.506	0.966	0.975196
662	CDH11	P55287	Cadherin-11 OS=Homo sapiens OX=9606 GN=CDH11 PE=1 SV=2	0		6	4	12	4	796	87.9	4.91	7369		4			0.421	0.457	1.5	0.235	0.326	1.854	0.445	0.497	1.534	0.97594
663	ADAM10	O14672	Disintegrin and metalloproteinase domain-containing protein 10 OS=Homo sapiens OX=9606 GN=ADAM10 PE=1 SV=1	0		3	2	3	2	748	84.1	7.77	1704		2			0.681	1.104	1.921	0.693	0.919	2.069	0.818	1.323	1.497	0.977238
664	COL16A1	Q07092	Collagen alpha-1(XVI) chain OS=Homo sapiens OX=9606 GN=COL16A1 PE=1 SV=2	0	0	5	4	7	4	1604	157.7	7.84	1625	16.14	2	3		0.687	1.639	2.076	0.517	1.164	2.401	0.543	1.72	1.758	0.977629
665	RPRD2	Q5VT52	Regulation of nuclear pre-mRNA domain-containing protein 2 OS=Homo sapiens OX=9606 GN=RPRD2 PE=1 SV=1	0.051		1	1	1	1	1461	155.9	7.42	252		1			1.171	1.016	0.504	1.033	0.943	0.984	1.512	0.837	0.634	0.97844
666	COL3A1	P02461	Collagen alpha-1(III) chain OS=Homo sapiens OX=9606 GN=COL3A1 PE=1 SV=4	0	0	41	36	81	36	1466	138.5	6.61	25698	125.94	23	17		0.443	0.787	2.179	0.525	0.69	2.063	0.46	0.842	1.925	0.980563
667	LTBP2	Q14767	Latent-transforming growth factor beta-binding protein 2 OS=Homo sapiens OX=9606 GN=LTBP2 PE=1 SV=3	0	0	9	11	20	11	1821	194.9	5.19	5466	35.72	6	5		0.529	0.558	3.063	0.646	0.495	3.193	0.532	0.699	3.013	0.981034
668	H3-3A	P84243	Histone H3.3 OS=Homo sapiens OX=9606 GN=H3F3A PE=1 SV=2	0		7	1	3	1	136	15.3	11.27	1273		1			1.404	1.354	1.224	0.64	1.665	1.118	1.081	1.466	0.901	0.981608
669	YEATS2	Q9ULM3	YEATS domain-containing protein 2 OS=Homo sapiens OX=9606 GN=YEATS2 PE=1 SV=2	0.032		1	1	1	1	1422	150.7	8.98	384		1			1.208	1.56	1.278	1.681	0.972	1.404	1.329	1.272	1.47	0.983686
670	RCN1	Q15293	Reticulocalbin-1 OS=Homo sapiens OX=9606 GN=RCN1 PE=1 SV=1	0		7	2	3	2	331	38.9	5	1985		2			0.677	0.757	2.043	0.548	0.683	1.975	0.68	0.76	1.803	0.984085
671	ACTN1	P12814	Alpha-actinin-1 OS=Homo sapiens OX=9606 GN=ACTN1 PE=1 SV=2	0	0.012	10	7	11	5	892	103	5.41	5040	7.52	6	1		0.631	0.797	2.205	0.555	0.588	2.09	0.836	0.778	1.653	0.985339
672	ECM1	Q16610	Extracellular matrix protein 1 OS=Homo sapiens OX=9606 GN=ECM1 PE=1 SV=2	0		15	6	9	6	540	60.6	6.71	5913		6			0.868	1.018	1.595	1.341	0.921	1.579	1.288	1.189	1.372	0.989975
673	TOR1B	O14657	Torsin-1B OS=Homo sapiens OX=9606 GN=TOR1B PE=1 SV=2	0.027		4	1	1	1	336	38	8.54	464		1			1.443	1.239	1.489	1.057	0.75	1.659	0.875	1.08	1.523	0.990865
674	IGHV5-10-1	A0A0J9YXX1	Immunoglobulin heavy variable 5-10-1 OS=Homo sapiens OX=9606 GN=IGHV5-10-1 PE=3 SV=1		0.05	11	1	1	1	117	12.8	8.28		3.47		1		1.011	1.286	2.063	0.695	2.354	1.648	1.376	1.813	1.524	0.99196
675	CFD	P00746	Complement factor D OS=Homo sapiens OX=9606 GN=CFD PE=1 SV=5	0	0	32	5	9	5	253	27	7.71	4003	17.43	3	3		0.837	1.23	1.269	1.651	0.93	1.12	1.307	1.238	1.161	0.994314
676	ERBIN	Q96RT1	Erbin OS=Homo sapiens OX=9606 GN=ERBIN PE=1 SV=2	0.066		2	1	1	1	1412	158.2	5.5	171		1			1.011	1.316	0.972	1.249	0.765	1.161	0.996	1.175	1.007	0.995304
677	MVP	Q14764	Major vault protein OS=Homo sapiens OX=9606 GN=MVP PE=1 SV=4	0.066		2	1	1	1	893	99.3	5.48	182		1			1.211	1.406	1.236	0.259	2.441	0.866	1.706	1.198	0.674	0.995806
678	SERPINE2	P07093	Glia-derived nexin OS=Homo sapiens OX=9606 GN=SERPINE2 PE=1 SV=1	0	0	12	4	8	4	398	44	9.29	2823	18.81	2	2		0.453	0.541	2.038	0.674	0.551	2.42	0.604	0.747	2.289	0.998456
679	GSTO1	P78417	Glutathione S-transferase omega-1 OS=Homo sapiens OX=9606 GN=GSTO1 PE=1 SV=2	0		7	2	3	2	241	27.5	6.6	1941		2			1.03	0.983	1.246	1.099	0.788	1.389	1.166	1.02	1.089	0.9986
680	TPI1	P60174-1	Isoform 2 of Triosephosphate isomerase OS=Homo sapiens OX=9606 GN=TPI1	0		22	4	6	4	249	26.7	6.9	3882		4			0.867	0.927	0.98	0.88	0.861	1.188	1.109	0.93	0.89	1
681	AGPAT3	Q9NRZ7	1-acyl-sn-glycerol-3-phosphate acyltransferase gamma OS=Homo sapiens OX=9606 GN=AGPAT3 PE=1 SV=1	0.061		3	1	1	1	376	43.4	8.72	206		1
682	PLCB2	Q00722	1-phosphatidylinositol 4,5-bisphosphate phosphodiesterase beta-2 OS=Homo sapiens OX=9606 GN=PLCB2 PE=1 SV=2	0.036		1	1	2	1	1185	133.9	6.29	306		1
683	PDE12	Q6L8Q7	2',5'-phosphodiesterase 12 OS=Homo sapiens OX=9606 GN=PDE12 PE=1 SV=2	0.031		1	1	1	1	609	67.3	6.57	393		1
684	PSMD2	Q13200	26S proteasome non-ATPase regulatory subunit 2 OS=Homo sapiens OX=9606 GN=PSMD2 PE=1 SV=3	0.054		1	1	1	1	908	100.1	5.2	235		1
685	DNPH1	O43598	2'-deoxynucleoside 5'-phosphate N-hydrolase 1 OS=Homo sapiens OX=9606 GN=DNPH1 PE=1 SV=1	0.046		10	1	1	1	174	19.1	5.05	269		1
686	NT5DC1	Q5TFE4	5'-nucleotidase domain-containing protein 1 OS=Homo sapiens OX=9606 GN=NT5DC1 PE=1 SV=1	0.031		2	1	1	1	455	51.8	6.35	378		1
687	RPLP0	P05388	60S acidic ribosomal protein P0 OS=Homo sapiens OX=9606 GN=RPLP0 PE=1 SV=1	0.046		3	1	1	1	317	34.3	5.97	288		1
688	PGD	P52209	6-phosphogluconate dehydrogenase, decarboxylating OS=Homo sapiens OX=9606 GN=PGD PE=1 SV=3	0.032		2	1	1	1	483	53.1	7.23	371		1
689	ASAH1	Q13510	Acid ceramidase OS=Homo sapiens OX=9606 GN=ASAH1 PE=1 SV=5	0.035		6	1	1	1	395	44.6	7.62	310		1
690	ARPC5	O15511	Actin-related protein 2/3 complex subunit 5 OS=Homo sapiens OX=9606 GN=ARPC5 PE=1 SV=3	0.046		9	1	1	1	151	16.3	5.67	266		1
691	ATF7IP	Q6VMQ6	Activating transcription factor 7-interacting protein 1 OS=Homo sapiens OX=9606 GN=ATF7IP PE=1 SV=3	0.046		2	1	2	1	1270	136.3	4.7	291		1
692	APEH	P13798	Acylamino-acid-releasing enzyme OS=Homo sapiens OX=9606 GN=APEH PE=1 SV=4	0.019		1	1	2	1	732	81.2	5.48	802		1
693	ACOT9	Q9Y305	Acyl-coenzyme A thioesterase 9, mitochondrial OS=Homo sapiens OX=9606 GN=ACOT9 PE=1 SV=2	0.016		2	1	3	1	439	49.9	8.6	866		1
694	CRK	P46108	Adapter molecule crk OS=Homo sapiens OX=9606 GN=CRK PE=1 SV=2	0.024		3	1	1	1	304	33.8	5.55	647		1
695	ADA	P00813	Adenosine deaminase OS=Homo sapiens OX=9606 GN=ADA PE=1 SV=3	0.054		3	1	1	1	363	40.7	5.95	238		1
696	ADK	P55263	Adenosine kinase OS=Homo sapiens OX=9606 GN=ADK PE=1 SV=2	0.027		2	1	1	1	362	40.5	6.7	398		1
697	AKAP6	Q13023	A-kinase anchor protein 6 OS=Homo sapiens OX=9606 GN=AKAP6 PE=1 SV=3	0.065		1	1	1	1	2319	256.6	5.01	193		1
698	FUT11	Q495W5	Alpha-(1,3)-fucosyltransferase 11 OS=Homo sapiens OX=9606 GN=FUT11 PE=1 SV=1	0.046		2	1	1	1	492	55.8	5.94	294		1
699	MGAT1	P26572	Alpha-1,3-mannosyl-glycoprotein 2-beta-N-acetylglucosaminyltransferase OS=Homo sapiens OX=9606 GN=MGAT1 PE=1 SV=2	0.019		4	2	2	2	445	50.8	9.16	790		2
700	MGAT2	Q10469	Alpha-1,6-mannosyl-glycoprotein 2-beta-N-acetylglucosaminyltransferase OS=Homo sapiens OX=9606 GN=MGAT2 PE=1 SV=1	0.016		3	1	2	1	447	51.5	8.76	934		1
701	ORM1	P02763	Alpha-1-acid glycoprotein 1 OS=Homo sapiens OX=9606 GN=ORM1 PE=1 SV=1	0		11	2	4	2	201	23.5	5.02	1502		2
702	SERPINA3	P01011	Alpha-1-antichymotrypsin OS=Homo sapiens OX=9606 GN=SERPINA3 PE=1 SV=2	0		6	3	3	3	423	47.6	5.52	1368		3
703	IDUA	P35475	Alpha-L-iduronidase OS=Homo sapiens OX=9606 GN=IDUA PE=1 SV=2	0.005		2	1	2	1	653	72.6	9.14	1145		1
704	APLP1	P51693	Amyloid-like protein 1 OS=Homo sapiens OX=9606 GN=APLP1 PE=1 SV=3	0.072		3	1	1	1	650	72.1	5.8	134		1
705	APLP2	Q06481	Amyloid-like protein 2 OS=Homo sapiens OX=9606 GN=APLP2 PE=1 SV=2	0.023		2	1	2	1	763	86.9	4.79	614		1
706	AAMP	Q13685	Angio-associated migratory cell protein OS=Homo sapiens OX=9606 GN=AAMP PE=1 SV=2	0.036		2	1	1	1	434	46.7	4.42	323		1
707	AP2A1	O95782	AP-2 complex subunit alpha-1 OS=Homo sapiens OX=9606 GN=AP2A1 PE=1 SV=3	0.036		1	1	1	1	977	107.5	7.03	316		1
708	AP2A2	O94973	AP-2 complex subunit alpha-2 OS=Homo sapiens OX=9606 GN=AP2A2 PE=1 SV=2	0.024		3	2	2	2	939	103.9	6.96	638		2
709	APOA4	P06727	Apolipoprotein A-IV OS=Homo sapiens OX=9606 GN=APOA4 PE=1 SV=3	0.035		2	1	1	1	396	45.4	5.38	346		1
710	APOBR	Q0VD83	Apolipoprotein B receptor OS=Homo sapiens OX=9606 GN=APOBR PE=1 SV=3	0.071		2	1	1	1	1097	115.6	4.4	138		1
711	APOC3	P02656	Apolipoprotein C-III OS=Homo sapiens OX=9606 GN=APOC3 PE=1 SV=1	0.016		16	1	1	1	99	10.8	5.41	938		1
712	APOD	P05090	Apolipoprotein D OS=Homo sapiens OX=9606 GN=APOD PE=1 SV=1	0.022		4	1	1	1	189	21.3	5.15	572		1
713	API5	Q9BZZ5	Apoptosis inhibitor 5 OS=Homo sapiens OX=9606 GN=API5 PE=1 SV=3	0.073		5	1	1	1	524	59	7.34	99		1
714	AGFG2	O95081	Arf-GAP domain and FG repeat-containing protein 2 OS=Homo sapiens OX=9606 GN=AGFG2 PE=1 SV=2	0.036		2	1	1	1	481	48.9	9.11	304		1
715	ARMC6	Q6NXE6	Armadillo repeat-containing protein 6 OS=Homo sapiens OX=9606 GN=ARMC6 PE=1 SV=2	0.074		4	1	1	1	501	54.1	6.24	121		1
716	ASPH	Q12797	Aspartyl/asparaginyl beta-hydroxylase OS=Homo sapiens OX=9606 GN=ASPH PE=1 SV=3	0.081		5	1	1	1	758	85.8	5.01	78		1
717	ATP5F1B	P06576	ATP synthase subunit beta, mitochondrial OS=Homo sapiens OX=9606 GN=ATP5F1B PE=1 SV=3	0.022		3	1	1	1	529	56.5	5.4	557		1
718	PFKL	P17858	ATP-dependent 6-phosphofructokinase, liver type OS=Homo sapiens OX=9606 GN=PFKL PE=1 SV=6	0.06		1	1	1	1	780	85	7.5	232		1
719	ARID5B	Q14865	AT-rich interactive domain-containing protein 5B OS=Homo sapiens OX=9606 GN=ARID5B PE=1 SV=3	0.036		2	1	2	1	1188	132.3	8.72	333		1
720	B4GAT1	O43505	Beta-1,4-glucuronyltransferase 1 OS=Homo sapiens OX=9606 GN=B4GAT1 PE=1 SV=1	0.022		6	1	1	1	415	47.1	7.2	555		1
721	ATIC	P31939	Bifunctional purine biosynthesis protein PURH OS=Homo sapiens OX=9606 GN=ATIC PE=1 SV=3	0		4	2	2	2	592	64.6	6.71	1256		2
722	CDH2	P19022	Cadherin-2 OS=Homo sapiens OX=9606 GN=CDH2 PE=1 SV=4	0.027		1	1	1	1	906	99.7	4.81	466		1
723	CDH24	Q86UP0	Cadherin-24 OS=Homo sapiens OX=9606 GN=CDH24 PE=1 SV=1	0.019		1	1	2	1	819	87.7	4.79	786		1
724	CARHSP1	Q9Y2V2	Calcium-regulated heat-stable protein 1 OS=Homo sapiens OX=9606 GN=CARHSP1 PE=1 SV=2	0.022		11	1	1	1	147	15.9	8.21	576		1
725	CALD1	Q05682	Caldesmon OS=Homo sapiens OX=9606 GN=CALD1 PE=1 SV=3	0.024		5	2	2	2	793	93.2	5.66	686		2
726	CNN3	Q15417	Calponin-3 OS=Homo sapiens OX=9606 GN=CNN3 PE=1 SV=1	0		10	3	4	3	329	36.4	6.05	1507		3
727	CHST12	Q9NRB3	Carbohydrate sulfotransferase 12 OS=Homo sapiens OX=9606 GN=CHST12 PE=2 SV=2	0.036		3	1	1	1	414	48.4	9.32	318		1
728	CA2	P00918	Carbonic anhydrase 2 OS=Homo sapiens OX=9606 GN=CA2 PE=1 SV=2	0.016		3	1	2	1	260	29.2	7.4	919		1
729	CPD	O75976	Carboxypeptidase D OS=Homo sapiens OX=9606 GN=CPD PE=1 SV=2	0.032		1	1	1	1	1380	152.8	6.05	372		1
730	CPM	P14384	Carboxypeptidase M OS=Homo sapiens OX=9606 GN=CPM PE=1 SV=2	0.046		3	1	1	1	443	50.5	7.36	290		1
731	CRTAC1	Q9NQ79	Cartilage acidic protein 1 OS=Homo sapiens OX=9606 GN=CRTAC1 PE=1 SV=2	0.06		3	1	1	1	661	71.4	5.12	233		1
732	CTNNA1	P35221	Catenin alpha-1 OS=Homo sapiens OX=9606 GN=CTNNA1 PE=1 SV=1	0.022		1	1	2	1	906	100	6.29	551		1
733	CTSL	P07711	Cathepsin L1 OS=Homo sapiens OX=9606 GN=CTSL PE=1 SV=2	0		7	2	3	2	333	37.5	5.45	2061		2
734	CTSS	P25774	Cathepsin S OS=Homo sapiens OX=9606 GN=CTSS PE=1 SV=3	0.023		3	1	1	1	331	37.5	8.34	615		1
735	ATP13A2	Q9NQ11	Cation-transporting ATPase 13A2 OS=Homo sapiens OX=9606 GN=ATP13A2 PE=1 SV=2	0.054		1	1	1	1	1180	128.7	8.12	249		1
736	CD2BP2	O95400	CD2 antigen cytoplasmic tail-binding protein 2 OS=Homo sapiens OX=9606 GN=CD2BP2 PE=1 SV=1	0.066		6	1	1	1	341	37.6	4.61	176		1
737	CD99L2	Q8TCZ2	CD99 antigen-like protein 2 OS=Homo sapiens OX=9606 GN=CD99L2 PE=1 SV=1	0.032		6	1	2	1	262	28	5.14	372		1
738	CEMIP	Q8WUJ3	Cell migration-inducing and hyaluronan-binding protein OS=Homo sapiens OX=9606 GN=CEMIP PE=1 SV=2	0.005		1	1	2	1	1361	152.9	7.85	1112		1
739	CENPC	Q03188	Centromere protein C OS=Homo sapiens OX=9606 GN=CENPC PE=1 SV=2	0.074		2	1	1	1	943	106.8	9.39	108		1
740	CEP170	Q5SW79	Centrosomal protein of 170 kDa OS=Homo sapiens OX=9606 GN=CEP170 PE=1 SV=1	0.026		2	2	2	2	1584	175.2	7.11	534		2
741	PDE5A	O76074	cGMP-specific 3',5'-cyclic phosphodiesterase OS=Homo sapiens OX=9606 GN=PDE5A PE=1 SV=2	0.023		1	1	1	1	875	99.9	6.09	611		1
742	CHRD	Q9H2X0	Chordin OS=Homo sapiens OX=9606 GN=CHRD PE=1 SV=2	0.024		2	1	1	1	955	102	7.75	712		1
743	CHD1	O14646	Chromodomain-helicase-DNA-binding protein 1 OS=Homo sapiens OX=9606 GN=CHD1 PE=1 SV=2	0.035		1	1	1	1	1710	196.6	7.14	309		1
744	CLTC	Q00610	Clathrin heavy chain 1 OS=Homo sapiens OX=9606 GN=CLTC PE=1 SV=5	0.016		1	2	2	2	1675	191.5	5.69	959		2
745	DENND4A	Q7Z401	C-myc promoter-binding protein OS=Homo sapiens OX=9606 GN=DENND4A PE=1 SV=2	0.036		0	1	1	1	1863	209.1	7.31	304		1
746	C1QTNF3	Q9BXJ4	Complement C1q tumor necrosis factor-related protein 3 OS=Homo sapiens OX=9606 GN=C1QTNF3 PE=1 SV=1	0.037		5	1	1	1	246	27	6.52	337		1
747	C6	P13671	Complement component C6 OS=Homo sapiens OX=9606 GN=C6 PE=1 SV=3	0.027		2	1	1	1	934	104.7	6.76	464		1
748	C8B	P07358	Complement component C8 beta chain OS=Homo sapiens OX=9606 GN=C8B PE=1 SV=3	0.016		2	1	2	1	591	67	8.13	921		1
749	C8G	P07360	Complement component C8 gamma chain OS=Homo sapiens OX=9606 GN=C8G PE=1 SV=3		0.021	10	1	1	1	202	22.3	8.31		4		1
750	C9	P02748	Complement component C9 OS=Homo sapiens OX=9606 GN=C9 PE=1 SV=2	0.027		2	1	1	1	559	63.1	5.59	399		1
751	COPS4	Q9BT78	COP9 signalosome complex subunit 4 OS=Homo sapiens OX=9606 GN=COPS4 PE=1 SV=1	0.036		5	1	1	1	406	46.2	5.83	319		1
752	ATP7A	Q04656	Copper-transporting ATPase 1 OS=Homo sapiens OX=9606 GN=ATP7A PE=1 SV=4	0.071		1	1	1	1	1500	163.3	6.33	154		1
753	CBFB	Q13951	Core-binding factor subunit beta OS=Homo sapiens OX=9606 GN=CBFB PE=1 SV=2	0.027		9	1	1	1	182	21.5	6.6	415		1
754	MMAB	Q96EY8	Corrinoid adenosyltransferase OS=Homo sapiens OX=9606 GN=MMAB PE=1 SV=1	0.077		7	1	1	1	250	27.4	8.6	91		1
755	CKB	P12277	Creatine kinase B-type OS=Homo sapiens OX=9606 GN=CKB PE=1 SV=1	0.016		6	1	2	1	381	42.6	5.59	946		1
756	CXXC5	Q7LFL8	CXXC-type zinc finger protein 5 OS=Homo sapiens OX=9606 GN=CXXC5 PE=1 SV=1	0.074		8	1	1	1	322	33	9.1	103		1
757	CTH	P32929	Cystathionine gamma-lyase OS=Homo sapiens OX=9606 GN=CTH PE=1 SV=3	0.016		3	1	2	1	405	44.5	6.7	877		1
758	CRIM1	Q9NZV1	Cysteine-rich motor neuron 1 protein OS=Homo sapiens OX=9606 GN=CRIM1 PE=1 SV=1	0.06		1	1	1	1	1036	113.7	5.21	232		1
759	CNDP2	Q96KP4	Cytosolic non-specific dipeptidase OS=Homo sapiens OX=9606 GN=CNDP2 PE=1 SV=2	0.042		4	1	1	1	475	52.8	5.97	297		1
760	DOCK10	Q96BY6	Dedicator of cytokinesis protein 10 OS=Homo sapiens OX=9606 GN=DOCK10 PE=1 SV=3	0.025		1	1	2	1	2186	249.4	7.14	494		1
761	ALAD	P13716	Delta-aminolevulinic acid dehydratase OS=Homo sapiens OX=9606 GN=ALAD PE=1 SV=1	0.015		6	2	2	2	330	36.3	6.79	833		2
762	DCD	P81605	Dermcidin OS=Homo sapiens OX=9606 GN=DCD PE=1 SV=2	0.031		10	1	1	1	110	11.3	6.54	380		1
763	DES	P17661	Desmin OS=Homo sapiens OX=9606 GN=DES PE=1 SV=3	0.015		4	2	2	1	470	53.5	5.27	843		2
764	DSG1	Q02413	Desmoglein-1 OS=Homo sapiens OX=9606 GN=DSG1 PE=1 SV=2	0.066		2	1	1	1	1049	113.7	5.03	168		1
765	DPYSL3	Q14195	Dihydropyrimidinase-related protein 3 OS=Homo sapiens OX=9606 GN=DPYSL3 PE=1 SV=1	0.026		3	1	1	1	570	61.9	6.49	441		1
766	CTSC	P53634	Dipeptidyl peptidase 1 OS=Homo sapiens OX=9606 GN=CTSC PE=1 SV=2	0.016		7	2	2	2	463	51.8	6.99	940		2
767	DIP2B	Q9P265	Disco-interacting protein 2 homolog B OS=Homo sapiens OX=9606 GN=DIP2B PE=1 SV=3	0.036		1	1	2	1	1576	171.4	8.09	318		1
768	ADAM9	Q13443	Disintegrin and metalloproteinase domain-containing protein 9 OS=Homo sapiens OX=9606 GN=ADAM9 PE=1 SV=1	0.027		1	1	1	1	819	90.5	7.52	456		1
769	DLG3	Q92796	Disks large homolog 3 OS=Homo sapiens OX=9606 GN=DLG3 PE=1 SV=2	0.066		2	1	1	1	817	90.3	7.03	167		1
770	MLH1	P40692	DNA mismatch repair protein Mlh1 OS=Homo sapiens OX=9606 GN=MLH1 PE=1 SV=1	0.074		3	1	1	1	756	84.5	5.72	109		1
771	DNAJA2	O60884	DnaJ homolog subfamily A member 2 OS=Homo sapiens OX=9606 GN=DNAJA2 PE=1 SV=1	0.05		3	1	1	1	412	45.7	6.48	254		1
772	DUSP3	P51452	Dual specificity protein phosphatase 3 OS=Homo sapiens OX=9606 GN=DUSP3 PE=1 SV=1	0.025		6	1	1	1	185	20.5	7.8	679		1
773	HACE1	Q8IYU2	E3 ubiquitin-protein ligase HACE1 OS=Homo sapiens OX=9606 GN=HACE1 PE=1 SV=2	0.059		1	1	1	1	909	102.3	5.92	217		1
774	MYCBP2	O75592	E3 ubiquitin-protein ligase MYCBP2 OS=Homo sapiens OX=9606 GN=MYCBP2 PE=1 SV=4	0.061		0	1	1	1	4678	513.3	7.02	209		1
775	EEF1D	P29692	Elongation factor 1-delta OS=Homo sapiens OX=9606 GN=EEF1D PE=1 SV=5	0.042		5	1	1	1	281	31.1	5.01	297		1
776	EEF1G	P26641	Elongation factor 1-gamma OS=Homo sapiens OX=9606 GN=EEF1G PE=1 SV=3	0.07		5	1	1	1	437	50.1	6.67	144		1
777	SH3GLB1	Q9Y371	Endophilin-B1 OS=Homo sapiens OX=9606 GN=SH3GLB1 PE=1 SV=1	0.032		4	1	1	1	365	40.8	6.04	375		1
778	DICER1	Q9UPY3	Endoribonuclease Dicer OS=Homo sapiens OX=9606 GN=DICER1 PE=1 SV=3	0.073		1	1	1	1	1922	218.5	5.68	135		1
779	EVPL	Q92817	Envoplakin OS=Homo sapiens OX=9606 GN=EVPL PE=1 SV=3	0.043		0	1	1	1	2033	231.5	6.96	298		1
780	EFNB1	P98172	Ephrin-B1 OS=Homo sapiens OX=9606 GN=EFNB1 PE=1 SV=1	0.022		4	1	1	1	346	38	8.94	557		1
781	EGFR	P00533	Epidermal growth factor receptor OS=Homo sapiens OX=9606 GN=EGFR PE=1 SV=2	0.025		1	1	1	1	1210	134.2	6.68	496		1
782	EPPK1	P58107	Epiplakin OS=Homo sapiens OX=9606 GN=EPPK1 PE=1 SV=3	0.032		0	1	1	1	5088	555.3	5.62	384		1
783	EPHX1	P07099	Epoxide hydrolase 1 OS=Homo sapiens OX=9606 GN=EPHX1 PE=1 SV=1	0.032		4	1	1	1	455	52.9	7.25	385		1
784	EIF3B	P55884	Eukaryotic translation initiation factor 3 subunit B OS=Homo sapiens OX=9606 GN=EIF3B PE=1 SV=3	0.054		1	1	1	1	814	92.4	5	237		1
785	EIF3I	Q13347	Eukaryotic translation initiation factor 3 subunit I OS=Homo sapiens OX=9606 GN=EIF3I PE=1 SV=1	0.022		4	1	1	1	325	36.5	5.64	577		1
786	EIF4G1	Q04637	Eukaryotic translation initiation factor 4 gamma 1 OS=Homo sapiens OX=9606 GN=EIF4G1 PE=1 SV=4	0.035		0	1	1	1	1599	175.4	5.33	354		1
787	EIF4ENIF1	Q9NRA8	Eukaryotic translation initiation factor 4E transporter OS=Homo sapiens OX=9606 GN=EIF4ENIF1 PE=1 SV=2	0.073		2	1	1	1	985	108.1	8.32	123		1
788	EXOC6	Q8TAG9	Exocyst complex component 6 OS=Homo sapiens OX=9606 GN=EXOC6 PE=1 SV=3	0.045		1	1	1	1	804	93.7	6.2	281		1
789	SULF2	Q8IWU5	Extracellular sulfatase Sulf-2 OS=Homo sapiens OX=9606 GN=SULF2 PE=1 SV=1	0.042		1	1	1	1	870	100.4	9.17	297		1
790	CAPZA1	P52907	F-actin-capping protein subunit alpha-1 OS=Homo sapiens OX=9606 GN=CAPZA1 PE=1 SV=3	0		6	1	2	1	286	32.9	5.69	1572		1
791	CAPZA2	P47755	F-actin-capping protein subunit alpha-2 OS=Homo sapiens OX=9606 GN=CAPZA2 PE=1 SV=3	0.022		13	2	2	2	286	32.9	5.85	572		2
792	FSCN1	Q16658	Fascin OS=Homo sapiens OX=9606 GN=FSCN1 PE=1 SV=3	0.025		3	1	1	1	493	54.5	7.24	502		1
793	FBXW9	Q5XUX1	F-box/WD repeat-containing protein 9 OS=Homo sapiens OX=9606 GN=FBXW9 PE=1 SV=2	0.027		2	1	2	1	488	54.1	6.48	484		1
794	FARP2	O94887	FERM, ARHGEF and pleckstrin domain-containing protein 2 OS=Homo sapiens OX=9606 GN=FARP2 PE=1 SV=3	0.07		1	1	1	1	1054	119.8	8.79	148		1
795	FGA	P02671	Fibrinogen alpha chain OS=Homo sapiens OX=9606 GN=FGA PE=1 SV=2	0.008		2	2	2	2	866	94.9	6.01	1004		2
796	FBLN7	Q53RD9	Fibulin-7 OS=Homo sapiens OX=9606 GN=FBLN7 PE=2 SV=1	0.034		2	1	1	1	439	47.3	7.62	367		1
797	FLNC	Q14315	Filamin-C OS=Homo sapiens OX=9606 GN=FLNC PE=1 SV=3	0.016		0	1	2	1	2725	290.8	5.97	900		1
798	FAHD2A	Q96GK7	Fumarylacetoacetate hydrolase domain-containing protein 2A OS=Homo sapiens OX=9606 GN=FAHD2A PE=1 SV=1	0.027		6	1	2	1	314	34.6	8.24	475		1
799	GALK1	P51570	Galactokinase OS=Homo sapiens OX=9606 GN=GALK1 PE=1 SV=1	0.025		3	1	2	1	392	42.2	6.46	733		1
800	GABBR2	O75899	Gamma-aminobutyric acid type B receptor subunit 2 OS=Homo sapiens OX=9606 GN=GABBR2 PE=1 SV=1	0.06		1	1	1	1	941	105.8	8.66	213		1
801	IFI30	P13284	Gamma-interferon-inducible lysosomal thiol reductase OS=Homo sapiens OX=9606 GN=IFI30 PE=1 SV=3	0.001		4	1	2	1	250	27.9	4.88	1245		1
802	G6PD	P11413	Glucose-6-phosphate 1-dehydrogenase OS=Homo sapiens OX=9606 GN=G6PD PE=1 SV=4	0.047		2	1	1	1	515	59.2	6.84	258		1
803	PRKCSH	P14314	Glucosidase 2 subunit beta OS=Homo sapiens OX=9606 GN=PRKCSH PE=1 SV=2	0.028		2	1	1	1	528	59.4	4.41	425		1
804	GSTM4	Q03013	Glutathione S-transferase Mu 4 OS=Homo sapiens OX=9606 GN=GSTM4 PE=1 SV=3	0.067		5	1	1	1	218	25.5	5.9	186		1
805	GLOD4	Q9HC38	Glyoxalase domain-containing protein 4 OS=Homo sapiens OX=9606 GN=GLOD4 PE=1 SV=1	0.019		4	1	1	1	313	34.8	5.6	803		1
806	GOLGB1	Q14789	Golgin subfamily B member 1 OS=Homo sapiens OX=9606 GN=GOLGB1 PE=1 SV=2	0.074		1	1	1	1	3259	375.8	5	110		1
807	GRB2	P62993	Growth factor receptor-bound protein 2 OS=Homo sapiens OX=9606 GN=GRB2 PE=1 SV=1	0.024		12	2	2	2	217	25.2	6.32	621		2
808	GNAI2	P04899	Guanine nucleotide-binding protein G(i) subunit alpha-2 OS=Homo sapiens OX=9606 GN=GNAI2 PE=1 SV=3	0.027		8	2	2	2	355	40.4	5.54	480		2
809	GNAZ	P19086	Guanine nucleotide-binding protein G(z) subunit alpha OS=Homo sapiens OX=9606 GN=GNAZ PE=1 SV=3	0.053		4	1	1	1	355	40.9	7.61	246		1
810	GNB4	Q9HAV0	Guanine nucleotide-binding protein subunit beta-4 OS=Homo sapiens OX=9606 GN=GNB4 PE=1 SV=3	0.025		3	1	1	1	340	37.5	6	720		1
811	GNL1	P36915	Guanine nucleotide-binding protein-like 1 OS=Homo sapiens OX=9606 GN=GNL1 PE=1 SV=2	0.065		2	1	1	1	607	68.6	5.8	195		1
812	HSP90AB1	P08238	Heat shock protein HSP 90-beta OS=Homo sapiens OX=9606 GN=HSP90AB1 PE=1 SV=4	0		12	7	9	3	724	83.2	5.03	4791		7
813	MET	P08581	Hepatocyte growth factor receptor OS=Homo sapiens OX=9606 GN=MET PE=1 SV=4	0.025		1	1	1	1	1390	155.4	7.33	509		1
814	HNRNPD	Q14103	Heterogeneous nuclear ribonucleoprotein D0 OS=Homo sapiens OX=9606 GN=HNRNPD PE=1 SV=1	0.027		3	1	1	1	355	38.4	7.81	483		1
815	H2AC20	Q16777	Histone H2A type 2-C OS=Homo sapiens OX=9606 GN=HIST2H2AC PE=1 SV=4	0.036		7	1	1	1	129	14	10.9	335		1
816	HLA-B	P30484	HLA class I histocompatibility antigen, B-46 alpha chain OS=Homo sapiens OX=9606 GN=HLA-B PE=1 SV=1	0.022		4	1	1	1	362	40.4	6.62	550		1
817	HLA-DRB1	P01911	HLA class II histocompatibility antigen, DRB1-15 beta chain OS=Homo sapiens OX=9606 GN=HLA-DRB1 PE=1 SV=2	0.022		5	1	1	1	266	29.9	7.74	545		1
818	LIPE	Q05469	Hormone-sensitive lipase OS=Homo sapiens OX=9606 GN=LIPE PE=1 SV=4	0.066		2	1	1	1	1076	116.5	6.7	170		1
819	ST13	P50502	Hsc70-interacting protein OS=Homo sapiens OX=9606 GN=ST13 PE=1 SV=2	0.022		3	1	1	1	369	41.3	5.27	545		1
820	HABP2	Q14520	Hyaluronan-binding protein 2 OS=Homo sapiens OX=9606 GN=HABP2 PE=1 SV=1	0.052		2	1	1	1	560	62.6	6.54	251		1
821	HPRT1	P00492	Hypoxanthine-guanine phosphoribosyltransferase OS=Homo sapiens OX=9606 GN=HPRT1 PE=1 SV=2	0.023		5	1	1	1	218	24.6	6.68	560		1
822	IGHG3	P01860	Immunoglobulin heavy constant gamma 3 OS=Homo sapiens OX=9606 GN=IGHG3 PE=1 SV=2	0		25	7	12	2	377	41.3	7.9	7518		7
823	IGKV3-15	P01624	Immunoglobulin kappa variable 3-15 OS=Homo sapiens OX=9606 GN=IGKV3-15 PE=1 SV=2	0.031		8	1	1	1	115	12.5	5.19	393		1
824	#N/A	P0DOX6	Immunoglobulin mu heavy chain OS=Homo sapiens OX=9606 PE=1 SV=2	0.035		1	1	1	1	576	63.4	7.87	348		1
825	IGF2BP1	Q9NZI8	Insulin-like growth factor 2 mRNA-binding protein 1 OS=Homo sapiens OX=9606 GN=IGF2BP1 PE=1 SV=2	0.07		3	1	1	1	577	63.4	9.2	153		1			100	100	100		100	100	100	100	100
826	IGFBP2	P18065	Insulin-like growth factor-binding protein 2 OS=Homo sapiens OX=9606 GN=IGFBP2 PE=1 SV=2	0.023		5	1	1	1	325	34.8	7.5	580		1
827	IGFBP4	P22692	Insulin-like growth factor-binding protein 4 OS=Homo sapiens OX=9606 GN=IGFBP4 PE=1 SV=2	0		11	2	7	2	258	27.9	7.15	4465		2
828	IGFBP5	P24593	Insulin-like growth factor-binding protein 5 OS=Homo sapiens OX=9606 GN=IGFBP5 PE=1 SV=1	0.019		4	1	1	1	272	30.6	8.21	771		1
829	ITM2C	Q9NQX7	Integral membrane protein 2C OS=Homo sapiens OX=9606 GN=ITM2C PE=1 SV=1	0.036		4	1	1	1	267	30.2	8	316		1
830	ITGBL1	O95965	Integrin beta-like protein 1 OS=Homo sapiens OX=9606 GN=ITGBL1 PE=2 SV=1		0.01	7	2	2	2	494	53.9	5.64		8.9		2
831	ILK	Q13418	Integrin-linked protein kinase OS=Homo sapiens OX=9606 GN=ILK PE=1 SV=2	0.032		3	1	1	1	452	51.4	8.07	370		1
832	ITIH5	Q86UX2	Inter-alpha-trypsin inhibitor heavy chain H5 OS=Homo sapiens OX=9606 GN=ITIH5 PE=2 SV=2	0		7	4	8	4	942	104.5	8.28	4939		4
833	IFT81	Q8WYA0	Intraflagellar transport protein 81 homolog OS=Homo sapiens OX=9606 GN=IFT81 PE=1 SV=1	0.066		2	1	1	1	676	79.7	8.82	183		1
834	ISOC1	Q96CN7	Isochorismatase domain-containing protein 1 OS=Homo sapiens OX=9606 GN=ISOC1 PE=1 SV=3	0		5	1	2	1	298	32.2	7.39	1424		1
835	IDH1	O75874	Isocitrate dehydrogenase [NADP] cytoplasmic OS=Homo sapiens OX=9606 GN=IDH1 PE=1 SV=2	0.035		3	1	1	1	414	46.6	7.01	307		1
836	FHL1	Q13642-1	Isoform 1 of Four and a half LIM domains protein 1 OS=Homo sapiens OX=9606 GN=FHL1	0.043		5	1	1	1	280	31.9	8.32	298		1
837	CYFIP1	Q7L576-2	Isoform 2 of Cytoplasmic FMR1-interacting protein 1 OS=Homo sapiens OX=9606 GN=CYFIP1	0.054		1	1	1	1	822	94.4	7.06	239		1
838	COL6A2	P12110-2	Isoform 2C2A of Collagen alpha-2(VI) chain OS=Homo sapiens OX=9606 GN=COL6A2	0	0.02	23	15	28	2	918	97.4	5.55	13888	5.13	15	1
839	MAPK8	P45983-4	Isoform 4 of Mitogen-activated protein kinase 8 OS=Homo sapiens OX=9606 GN=MAPK8	0.035		8	2	2	2	427	48.1	6.74	352		2
840	SGIP1	Q9BQI5-5	Isoform 5 of SH3-containing GRB2-like protein 3-interacting protein 1 OS=Homo sapiens OX=9606 GN=SGIP1	0.027		2	1	3	1	631	68.3	8.38	468		1
841	PKM	P14618-2	Isoform M1 of Pyruvate kinase PKM OS=Homo sapiens OX=9606 GN=PKM	0		6	3	8	1	531	58	7.71	3575		3
842	RAPH1	Q70E73-6	Isoform RMO1ab of Ras-associated and pleckstrin homology domains-containing protein 1 OS=Homo sapiens OX=9606 GN=RAPH1	0.046		1	1	1	1	649	73.3	6.33	269		1
843	KIF12	Q96FN5	Kinesin-like protein KIF12 OS=Homo sapiens OX=9606 GN=KIF12 PE=1 SV=3	0.024		1	1	2	1	646	70.6	8.85	652		1
844	LMNB2	Q03252	Lamin-B2 OS=Homo sapiens OX=9606 GN=LMNB2 PE=1 SV=4	0.036		2	1	1	1	620	69.9	5.59	317		1
845	LAMA5	O15230	Laminin subunit alpha-5 OS=Homo sapiens OX=9606 GN=LAMA5 PE=1 SV=8	0.004		0	1	3	1	3695	399.5	7.02	1110		1
846	SLC7A8	Q9UHI5	Large neutral amino acids transporter small subunit 2 OS=Homo sapiens OX=9606 GN=SLC7A8 PE=1 SV=1	0.074		4	1	1	1	535	58.3	5.94	103		1
847	AVL9	Q8NBF6	Late secretory pathway protein AVL9 homolog OS=Homo sapiens OX=9606 GN=AVL9 PE=1 SV=1	0.066		2	1	1	1	648	71.9	6.21	169		1
848	LTBP3	Q9NS15	Latent-transforming growth factor beta-binding protein 3 OS=Homo sapiens OX=9606 GN=LTBP3 PE=1 SV=4	0.036		1	1	1	1	1303	139.3	6.07	317		1
849	LTA4H	P09960	Leukotriene A-4 hydrolase OS=Homo sapiens OX=9606 GN=LTA4H PE=1 SV=2	0.024		3	1	1	1	611	69.2	6.18	620		1
850	LDLR	P01130	Low-density lipoprotein receptor OS=Homo sapiens OX=9606 GN=LDLR PE=1 SV=1	0		2	1	3	1	860	95.3	5.05	1830		1
851	MAN2B1	O00754	Lysosomal alpha-mannosidase OS=Homo sapiens OX=9606 GN=MAN2B1 PE=1 SV=3	0		1	1	2	1	1011	113.7	7.28	1346		1
852	PRNP	P04156	Major prion protein OS=Homo sapiens OX=9606 GN=PRNP PE=1 SV=1	0.031		4	1	1	1	253	27.6	9	379		1
853	MAN1A2	O60476	Mannosyl-oligosaccharide 1,2-alpha-mannosidase IB OS=Homo sapiens OX=9606 GN=MAN1A2 PE=1 SV=1	0.025		2	1	1	1	641	73	7.61	734		1
854	MATR3	P43243	Matrin-3 OS=Homo sapiens OX=9606 GN=MATR3 PE=1 SV=2	0.066		2	1	1	1	847	94.6	6.25	172		1
855	AOC3	Q16853	Membrane primary amine oxidase OS=Homo sapiens OX=9606 GN=AOC3 PE=1 SV=3	0.027		1	1	1	1	763	84.6	6.52	404		1
856	PGRMC1	O00264	Membrane-associated progesterone receptor component 1 OS=Homo sapiens OX=9606 GN=PGRMC1 PE=1 SV=3	0.06		5	1	1	1	195	21.7	4.7	212		1
857	MT1X	P80297	Metallothionein-1X OS=Homo sapiens OX=9606 GN=MT1X PE=1 SV=1	0.032		20	1	1	1	61	6.1	7.96	381		1
858	METRNL	Q641Q3	Meteorin-like protein OS=Homo sapiens OX=9606 GN=METRNL PE=2 SV=1	0.026		4	1	1	1	311	34.4	8.35	451		1
859	SELENBP1	Q13228	Methanethiol oxidase OS=Homo sapiens OX=9606 GN=SELENBP1 PE=1 SV=2	0		7	2	5	2	472	52.4	6.37	2014		2
860	MAP9	Q49MG5	Microtubule-associated protein 9 OS=Homo sapiens OX=9606 GN=MAP9 PE=1 SV=3	0.082		5	1	1	1	647	74.2	7.8	41		1
861	MAPK1	P28482	Mitogen-activated protein kinase 1 OS=Homo sapiens OX=9606 GN=MAPK1 PE=1 SV=3	0		5	1	2	1	360	41.4	6.98	1530		1
862	MOB1B	Q7L9L4	MOB kinase activator 1B OS=Homo sapiens OX=9606 GN=MOB1B PE=1 SV=3	0.015		11	2	2	2	216	25.1	6.73	851		2
863	AMH	P03971	Muellerian-inhibiting factor OS=Homo sapiens OX=9606 GN=AMH PE=1 SV=3	0.035		2	1	1	1	560	59.2	7.33	350		1
864	MEGF6	O75095	Multiple epidermal growth factor-like domains protein 6 OS=Homo sapiens OX=9606 GN=MEGF6 PE=1 SV=4	0		2	2	4	2	1541	161.1	6.38	2891		2
865	MYL6B	P14649	Myosin light chain 6B OS=Homo sapiens OX=9606 GN=MYL6B PE=1 SV=1	0.074		9	1	1	1	208	22.8	5.73	120		1
866	MYH13	Q9UKX3	Myosin-13 OS=Homo sapiens OX=9606 GN=MYH13 PE=2 SV=2	0.035		1	1	1	1	1938	223.5	5.68	362		1
867	DDAH2	O95865	N(G),N(G)-dimethylarginine dimethylaminohydrolase 2 OS=Homo sapiens OX=9606 GN=DDAH2 PE=1 SV=1	0.025		3	1	2	1	285	29.6	6.01	728		1
868	SLC9A3R2	Q15599	Na(+)/H(+) exchange regulatory cofactor NHE-RF2 OS=Homo sapiens OX=9606 GN=SLC9A3R2 PE=1 SV=2	0.035		3	1	1	1	337	37.4	7.93	353		1
869	PGLYRP2	Q96PD5	N-acetylmuramoyl-L-alanine amidase OS=Homo sapiens OX=9606 GN=PGLYRP2 PE=1 SV=1	0.02		2	1	1	1	576	62.2	7.55	737		1
870	MME	P08473	Neprilysin OS=Homo sapiens OX=9606 GN=MME PE=1 SV=2	0.02		1	1	2	1	750	85.5	5.73	743		1
871	NFASC	O94856	Neurofascin OS=Homo sapiens OX=9606 GN=NFASC PE=1 SV=4	0.054		1	1	1	1	1347	149.9	6.65	247		1
872	NOTCH3	Q9UM47	Neurogenic locus notch homolog protein 3 OS=Homo sapiens OX=9606 GN=NOTCH3 PE=1 SV=2	0		2	3	4	3	2321	243.5	5.39	1771		3
873	NLN	Q9BYT8	Neurolysin, mitochondrial OS=Homo sapiens OX=9606 GN=NLN PE=1 SV=1	0.028		2	1	1	1	704	80.6	6.64	432		1
874	NPTX1	Q15818	Neuronal pentraxin-1 OS=Homo sapiens OX=9606 GN=NPTX1 PE=2 SV=2	0.001		3	1	2	1	432	47.1	6.55	1242		1
875	NMNAT1	Q9HAN9	Nicotinamide/nicotinic acid mononucleotide adenylyltransferase 1 OS=Homo sapiens OX=9606 GN=NMNAT1 PE=1 SV=1	0.032		7	1	2	1	279	31.9	8.87	372		1
876	NONO	Q15233	Non-POU domain-containing octamer-binding protein OS=Homo sapiens OX=9606 GN=NONO PE=1 SV=4	0.047		2	1	1	1	471	54.2	8.95	262		1
877	NSFL1C	Q9UNZ2	NSFL1 cofactor p47 OS=Homo sapiens OX=9606 GN=NSFL1C PE=1 SV=2	0.034		10	2	2	2	370	40.5	5.1	367		2
878	NCBP2	P52298	Nuclear cap-binding protein subunit 2 OS=Homo sapiens OX=9606 GN=NCBP2 PE=1 SV=1	0.037		4	1	1	1	156	18	8.21	338		1
879	NOP56	O00567	Nucleolar protein 56 OS=Homo sapiens OX=9606 GN=NOP56 PE=1 SV=4	0.081		4	1	1	1	594	66	9.19	76		1
880	NPM1	P06748	Nucleophosmin OS=Homo sapiens OX=9606 GN=NPM1 PE=1 SV=2	0.026		4	1	1	1	294	32.6	4.78	441		1
881	NAP1L1	P55209	Nucleosome assembly protein 1-like 1 OS=Homo sapiens OX=9606 GN=NAP1L1 PE=1 SV=1	0.005		3	1	2	1	391	45.3	4.46	1112		1
882	OLFML1	Q6UWY5	Olfactomedin-like protein 1 OS=Homo sapiens OX=9606 GN=OLFML1 PE=1 SV=2	0.046		2	1	1	1	402	45.9	8.09	293		1
883	PPT1	P50897	Palmitoyl-protein thioesterase 1 OS=Homo sapiens OX=9606 GN=PPT1 PE=1 SV=1	0.021		5	1	1	1	306	34.2	6.52	543		1
884	FKBP10	Q96AY3	Peptidyl-prolyl cis-trans isomerase FKBP10 OS=Homo sapiens OX=9606 GN=FKBP10 PE=1 SV=1	0.021		2	2	2	2	582	64.2	5.62	542		2
885	PRDX4	Q13162	Peroxiredoxin-4 OS=Homo sapiens OX=9606 GN=PRDX4 PE=1 SV=1	0.024		5	1	1	1	271	30.5	6.29	696		1
886	PSD3	Q9NYI0	PH and SEC7 domain-containing protein 3 OS=Homo sapiens OX=9606 GN=PSD3 PE=1 SV=2	0.066		1	1	1	1	1048	116	5.99	177		1
887	PIK3C3	Q8NEB9	Phosphatidylinositol 3-kinase catalytic subunit type 3 OS=Homo sapiens OX=9606 GN=PIK3C3 PE=1 SV=1	0.07		2	1	1	1	887	101.5	6.81	151		1
888	PITPNB	P48739	Phosphatidylinositol transfer protein beta isoform OS=Homo sapiens OX=9606 GN=PITPNB PE=1 SV=2	0		4	1	3	1	271	31.5	6.87	1612		1
889	PLTP	P55058	Phospholipid transfer protein OS=Homo sapiens OX=9606 GN=PLTP PE=1 SV=1	0		4	2	3	2	493	54.7	7.01	1775		2
890	LHPP	Q9H008	Phospholysine phosphohistidine inorganic pyrophosphate phosphatase OS=Homo sapiens OX=9606 GN=LHPP PE=1 SV=2	0.024		5	1	1	1	270	29.1	6.15	684		1
891	PPCS	Q9HAB8	Phosphopantothenate--cysteine ligase OS=Homo sapiens OX=9606 GN=PPCS PE=1 SV=2	0.051		4	1	1	1	311	34	6.71	252		1
892	PAG1	Q9NWQ8	Phosphoprotein associated with glycosphingolipid-enriched microdomains 1 OS=Homo sapiens OX=9606 GN=PAG1 PE=1 SV=2	0.066		3	1	1	1	432	47	4.65	183		1
893	PAFAH1B2	P68402	Platelet-activating factor acetylhydrolase IB subunit beta OS=Homo sapiens OX=9606 GN=PAFAH1B2 PE=1 SV=1	0.022	0.015	8	1	2	1	229	25.6	5.92	565	4.05	1	1
894	PLXNB2	O15031	Plexin-B2 OS=Homo sapiens OX=9606 GN=PLXNB2 PE=1 SV=3	0		1	1	2	1	1838	205	6.24	1362		1
895	PABPC3	Q9H361	Polyadenylate-binding protein 3 OS=Homo sapiens OX=9606 GN=PABPC3 PE=1 SV=2	0.036		1	1	1	1	631	70	9.67	303		1
896	PHC3	Q8NDX5	Polyhomeotic-like protein 3 OS=Homo sapiens OX=9606 GN=PHC3 PE=1 SV=1	0		1	1	9	1	983	106.1	6.62	2479		1
897	GALNT2	Q10471	Polypeptide N-acetylgalactosaminyltransferase 2 OS=Homo sapiens OX=9606 GN=GALNT2 PE=1 SV=1	0.02		4	1	1	1	571	64.7	8.35	809		1
898	PFDN2	Q9UHV9	Prefoldin subunit 2 OS=Homo sapiens OX=9606 GN=PFDN2 PE=1 SV=1	0.02		8	1	1	1	154	16.6	6.58	739		1
899	PFDN5	Q99471	Prefoldin subunit 5 OS=Homo sapiens OX=9606 GN=PFDN5 PE=1 SV=2	0.023		12	1	1	1	154	17.3	6.33	582		1
900	DDX5	P17844	Probable ATP-dependent RNA helicase DDX5 OS=Homo sapiens OX=9606 GN=DDX5 PE=1 SV=1	0.06		2	1	1	1	614	69.1	8.92	212		1
901	DPY19L4	Q7Z388	Probable C-mannosyltransferase DPY19L4 OS=Homo sapiens OX=9606 GN=DPY19L4 PE=1 SV=1	0.06		1	1	1	1	723	83.7	8.16	231		1
902	PA2G4	Q9UQ80	Proliferation-associated protein 2G4 OS=Homo sapiens OX=9606 GN=PA2G4 PE=1 SV=3	0.024		3	1	2	1	394	43.8	6.55	633		1
903	PCSK5	Q92824	Proprotein convertase subtilisin/kexin type 5 OS=Homo sapiens OX=9606 GN=PCSK5 PE=1 SV=4	0.06		1	1	1	1	1860	206.8	6.1	214		1
904	PSME2	Q9UL46	Proteasome activator complex subunit 2 OS=Homo sapiens OX=9606 GN=PSME2 PE=1 SV=4	0		6	1	3	1	239	27.4	5.73	1283		1
905	PSMA1	P25786	Proteasome subunit alpha type-1 OS=Homo sapiens OX=9606 GN=PSMA1 PE=1 SV=1	0.05		3	1	1	1	263	29.5	6.61	254		1
906	PSMA5	P28066	Proteasome subunit alpha type-5 OS=Homo sapiens OX=9606 GN=PSMA5 PE=1 SV=3	0		9	1	2	1	241	26.4	4.79	1437		1
907	PSMB6	P28072	Proteasome subunit beta type-6 OS=Homo sapiens OX=9606 GN=PSMB6 PE=1 SV=4	0.053		4	1	1	1	239	25.3	4.92	250		1
908	DOP1B	Q9Y3R5	Protein dopey-2 OS=Homo sapiens OX=9606 GN=DOP1B PE=1 SV=5	0.061		1	1	1	1	2298	258.1	6.29	203		1
909	ENAH	Q8N8S7	Protein enabled homolog OS=Homo sapiens OX=9606 GN=ENAH PE=1 SV=2	0.047		2	1	1	1	591	66.5	6.93	260		1
910	LMAN1	P49257	Protein ERGIC-53 OS=Homo sapiens OX=9606 GN=LMAN1 PE=1 SV=2	0.028		3	1	1	1	510	57.5	6.77	426		1
911	HOOK3	Q86VS8	Protein Hook homolog 3 OS=Homo sapiens OX=9606 GN=HOOK3 PE=1 SV=2	0.023		1	1	2	1	718	83.1	5.17	616		1
912	NELL2	Q99435	Protein kinase C-binding protein NELL2 OS=Homo sapiens OX=9606 GN=NELL2 PE=1 SV=1	0.054		1	1	1	1	816	91.3	5.73	249		1
913	PPP1R7	Q15435	Protein phosphatase 1 regulatory subunit 7 OS=Homo sapiens OX=9606 GN=PPP1R7 PE=1 SV=1	0.066		3	1	1	1	360	41.5	4.91	181		1
914	SSH2	Q76I76	Protein phosphatase Slingshot homolog 2 OS=Homo sapiens OX=9606 GN=SSH2 PE=1 SV=1	0.061		1	1	1	1	1423	158.1	5.41	211		1
915	IK	Q13123	Protein Red OS=Homo sapiens OX=9606 GN=IK PE=1 SV=3	0.054		2	1	1	1	557	65.6	6.64	238		1
916	S100A4	P26447	Protein S100-A4 OS=Homo sapiens OX=9606 GN=S100A4 PE=1 SV=1	0.047		9	1	1	1	101	11.7	6.11	260		1
917	S100A8	P05109	Protein S100-A8 OS=Homo sapiens OX=9606 GN=S100A8 PE=1 SV=1	0.023		9	1	1	1	93	10.8	7.03	586		1
918	SEL1L	Q9UBV2	Protein sel-1 homolog 1 OS=Homo sapiens OX=9606 GN=SEL1L PE=1 SV=3	0.054		2	1	1	1	794	88.7	5.39	234		1
919	SET	Q01105	Protein SET OS=Homo sapiens OX=9606 GN=SET PE=1 SV=3	0.035		3	1	1	1	290	33.5	4.32	311		1
920	PCMT1	P22061	Protein-L-isoaspartate(D-aspartate) O-methyltransferase OS=Homo sapiens OX=9606 GN=PCMT1 PE=1 SV=4	0		6	1	2	1	227	24.6	7.21	1252		1
921	FAT1	Q14517	Protocadherin Fat 1 OS=Homo sapiens OX=9606 GN=FAT1 PE=1 SV=2	0.054		0	1	1	1	4588	506	5	238		1
922	PCDH18	Q9HCL0	Protocadherin-18 OS=Homo sapiens OX=9606 GN=PCDH18 PE=2 SV=3	0.053		1	1	1	1	1135	126.1	5.15	250		1
923	FAM20A	Q96MK3	Pseudokinase FAM20A OS=Homo sapiens OX=9606 GN=FAM20A PE=1 SV=4		0.008	2	1	2	1	541	61.4	7.99		8		1
924	PNP	P00491	Purine nucleoside phosphorylase OS=Homo sapiens OX=9606 GN=PNP PE=1 SV=2	0.045		3	1	1	1	289	32.1	6.95	281		1
925	CRYZ	Q08257	Quinone oxidoreductase OS=Homo sapiens OX=9606 GN=CRYZ PE=1 SV=1	0.037		2	1	1	1	329	35.2	8.44	340		1
926	RALBP1	Q15311	RalA-binding protein 1 OS=Homo sapiens OX=9606 GN=RALBP1 PE=1 SV=3	0.077		4	1	1	1	655	76	5.88	93		1
927	RANBP6	O60518	Ran-binding protein 6 OS=Homo sapiens OX=9606 GN=RANBP6 PE=1 SV=2	0.036		1	1	1	1	1105	124.6	5.01	334		1
928	RAB10	P61026	Ras-related protein Rab-10 OS=Homo sapiens OX=9606 GN=RAB10 PE=1 SV=1	0.025		6	1	2	1	200	22.5	8.38	667		1
929	RAB14	P61106	Ras-related protein Rab-14 OS=Homo sapiens OX=9606 GN=RAB14 PE=1 SV=4	0.046		7	1	1	1	215	23.9	6.21	280		1
930	RAP2A	P10114	Ras-related protein Rap-2a OS=Homo sapiens OX=9606 GN=RAP2A PE=1 SV=1	0.041		5	1	1	1	183	20.6	4.82	301		1
931	PTPRD	P23468	Receptor-type tyrosine-protein phosphatase delta OS=Homo sapiens OX=9606 GN=PTPRD PE=1 SV=2	0.022		0	1	2	1	1912	214.6	6.57	549		1
932	RFC4	P35249	Replication factor C subunit 4 OS=Homo sapiens OX=9606 GN=RFC4 PE=1 SV=2	0.025		2	1	2	1	363	39.7	8.02	734		1
933	RFC5	P40937	Replication factor C subunit 5 OS=Homo sapiens OX=9606 GN=RFC5 PE=1 SV=1	0.066		5	1	1	1	340	38.5	7.2	178		1
934	RNASE1	P07998	Ribonuclease pancreatic OS=Homo sapiens OX=9606 GN=RNASE1 PE=1 SV=4	0.019		12	2	2	2	156	17.6	8.79	799		2
935	RRM1	P23921	Ribonucleoside-diphosphate reductase large subunit OS=Homo sapiens OX=9606 GN=RRM1 PE=1 SV=1	0.023		1	1	1	1	792	90	7.15	590		1
936	RBM45	Q8IUH3	RNA-binding protein 45 OS=Homo sapiens OX=9606 GN=RBM45 PE=1 SV=1	0.046		2	1	1	1	476	53.5	7.17	272		1
937	MEX3A	A1L020	RNA-binding protein MEX3A OS=Homo sapiens OX=9606 GN=MEX3A PE=1 SV=1	0.046		1	1	1	1	520	54.1	7.27	276		1
938	RUVBL1	Q9Y265	RuvB-like 1 OS=Homo sapiens OX=9606 GN=RUVBL1 PE=1 SV=1	0.024		2	1	1	1	456	50.2	6.42	654		1
939	SLMAP	Q14BN4	Sarcolemmal membrane-associated protein OS=Homo sapiens OX=9606 GN=SLMAP PE=1 SV=1	0.036		1	1	1	1	828	95.1	5.47	327		1
940	SCRN1	Q12765	Secernin-1 OS=Homo sapiens OX=9606 GN=SCRN1 PE=1 SV=2	0.046		2	1	1	1	414	46.4	4.75	279		1
941	SEPTIN2	Q15019	Septin-2 OS=Homo sapiens OX=9606 GN=SEPTIN2 PE=1 SV=1	0.026		3	1	1	1	361	41.5	6.6	453		1
942	SEPTIN7	Q16181	Septin-7 OS=Homo sapiens OX=9606 GN=SEPTIN7 PE=1 SV=2	0.022		3	1	1	1	437	50.6	8.63	568		1
943	PPP2R1A	P30153	Serine/threonine-protein phosphatase 2A 65 kDa regulatory subunit A alpha isoform OS=Homo sapiens OX=9606 GN=PPP2R1A PE=1 SV=4	0.019		4	2	2	2	589	65.3	5.11	776		2
944	PPP6R2	O75170	Serine/threonine-protein phosphatase 6 regulatory subunit 2 OS=Homo sapiens OX=9606 GN=PPP6R2 PE=1 SV=2	0.02		1	1	3	1	966	104.9	4.87	829		1
945	PPP1CB	P62140	Serine/threonine-protein phosphatase PP1-beta catalytic subunit OS=Homo sapiens OX=9606 GN=PPP1CB PE=1 SV=3	0.032		4	1	1	1	327	37.2	6.19	384		1
946	SERPINB6	P35237	Serpin B6 OS=Homo sapiens OX=9606 GN=SERPINB6 PE=1 SV=3	0.026		5	1	2	1	376	42.6	5.27	438		1
947	SH3BGRL3	Q9H299	SH3 domain-binding glutamic acid-rich-like protein 3 OS=Homo sapiens OX=9606 GN=SH3BGRL3 PE=1 SV=1	0.036		17	1	1	1	93	10.4	4.93	325		1
948	SLIT3	O75094	Slit homolog 3 protein OS=Homo sapiens OX=9606 GN=SLIT3 PE=2 SV=3		0.049	1	1	1	1	1523	167.6	7.65		3.45		1
949	SNRPD1	P62314	Small nuclear ribonucleoprotein Sm D1 OS=Homo sapiens OX=9606 GN=SNRPD1 PE=1 SV=1	0.005		9	1	2	1	119	13.3	11.56	1156		1
950	SNAPC2	Q13487	snRNA-activating protein complex subunit 2 OS=Homo sapiens OX=9606 GN=SNAPC2 PE=1 SV=1	0.046		2	1	1	1	334	35.5	6.01	269		1
951	ATP1A1	P05023	Sodium/potassium-transporting ATPase subunit alpha-1 OS=Homo sapiens OX=9606 GN=ATP1A1 PE=1 SV=1	0.073		3	1	1	1	1023	112.8	5.49	123		1
952	SSC5D	A1L4H1	Soluble scavenger receptor cysteine-rich domain-containing protein SSC5D OS=Homo sapiens OX=9606 GN=SSC5D PE=1 SV=3	0.041		1	1	1	1	1573	165.6	6.13	300		1
953	DDX39B	Q13838	Spliceosome RNA helicase DDX39B OS=Homo sapiens OX=9606 GN=DDX39B PE=1 SV=1	0.016		3	1	2	1	428	49	5.67	923		1
954	STAB1	Q9NY15	Stabilin-1 OS=Homo sapiens OX=9606 GN=STAB1 PE=1 SV=3	0.028		1	1	1	1	2570	275.3	6.49	421		1
955	STC2	O76061	Stanniocalcin-2 OS=Homo sapiens OX=9606 GN=STC2 PE=1 SV=1	0.043		5	1	1	1	302	33.2	7.3	298		1
956	STRN3	Q13033	Striatin-3 OS=Homo sapiens OX=9606 GN=STRN3 PE=1 SV=3	0.032		2	1	1	1	797	87.2	5.36	386		1
957	SMC1A	Q14683	Structural maintenance of chromosomes protein 1A OS=Homo sapiens OX=9606 GN=SMC1A PE=1 SV=2	0.066		1	1	1	1	1233	143.1	7.64	180		1
958	QSOX2	Q6ZRP7	Sulfhydryl oxidase 2 OS=Homo sapiens OX=9606 GN=QSOX2 PE=1 SV=3	0.025		2	1	1	1	698	77.5	7.72	509		1
959	SBSN	Q6UWP8	Suprabasin OS=Homo sapiens OX=9606 GN=SBSN PE=1 SV=2	0.005		9	1	2	1	590	60.5	7.01	1227		1
960	SRPX	P78539	Sushi repeat-containing protein SRPX OS=Homo sapiens OX=9606 GN=SRPX PE=1 SV=1	0.015		4	2	2	2	464	51.5	8.66	841		2
961	SRPX2	O60687	Sushi repeat-containing protein SRPX2 OS=Homo sapiens OX=9606 GN=SRPX2 PE=1 SV=1	0.023	0.017	6	2	2	2	465	52.9	7.25	599	4.31	1	1
962	SMARCC1	Q92922	SWI/SNF complex subunit SMARCC1 OS=Homo sapiens OX=9606 GN=SMARCC1 PE=1 SV=3	0.062		1	1	1	1	1105	122.8	5.76	198		1
963	SYMPK	Q92797	Symplekin OS=Homo sapiens OX=9606 GN=SYMPK PE=1 SV=2	0.081		2	1	1	1	1274	141.1	6.13	68		1
964	SV2A	Q7L0J3	Synaptic vesicle glycoprotein 2A OS=Homo sapiens OX=9606 GN=SV2A PE=1 SV=1	0.067		2	1	1	1	742	82.6	5.57	186		1
965	SDCBP	O00560	Syntenin-1 OS=Homo sapiens OX=9606 GN=SDCBP PE=1 SV=1	0.025		4	1	1	1	298	32.4	7.53	508		1
966	CLEC3B	P05452	Tetranectin OS=Homo sapiens OX=9606 GN=CLEC3B PE=1 SV=3	0	0.009	16	2	5	2	202	22.5	5.67	1625	8.78	1	1
967	TXNDC17	Q9BRA2	Thioredoxin domain-containing protein 17 OS=Homo sapiens OX=9606 GN=TXNDC17 PE=1 SV=1	0.025		6	1	1	1	123	13.9	5.52	501		1
968	TXNDC5	Q8NBS9	Thioredoxin domain-containing protein 5 OS=Homo sapiens OX=9606 GN=TXNDC5 PE=1 SV=2	0.022		5	1	1	1	432	47.6	5.97	562		1
969	TMX4	Q9H1E5	Thioredoxin-related transmembrane protein 4 OS=Homo sapiens OX=9606 GN=TMX4 PE=1 SV=1	0.069		5	1	1	1	349	38.9	4.37	160		1
970	ALYREF	Q86V81	THO complex subunit 4 OS=Homo sapiens OX=9606 GN=ALYREF PE=1 SV=3	0.023		4	1	1	1	257	26.9	11.15	617		1
971	TBL2	Q9Y4P3	Transducin beta-like protein 2 OS=Homo sapiens OX=9606 GN=TBL2 PE=1 SV=1	0.047		4	1	2	1	447	49.8	9.44	260		1
972	TFRC	P02786	Transferrin receptor protein 1 OS=Homo sapiens OX=9606 GN=TFRC PE=1 SV=2	0.042		2	1	1	1	760	84.8	6.61	297		1
973	TAGLN3	Q9UI15	Transgelin-3 OS=Homo sapiens OX=9606 GN=TAGLN3 PE=1 SV=2	0		11	2	5	1	199	22.5	7.33	2084		2
974	VCP	P55072	Transitional endoplasmic reticulum ATPase OS=Homo sapiens OX=9606 GN=VCP PE=1 SV=4	0		2	1	3	1	806	89.3	5.26	1298		1
975	TMEM205	Q6UW68	Transmembrane protein 205 OS=Homo sapiens OX=9606 GN=TMEM205 PE=1 SV=1	0.059		6	1	1	1	189	21.2	8.62	216		1
976	TMEM233	B4DJY2	Transmembrane protein 233 OS=Homo sapiens OX=9606 GN=TMEM233 PE=3 SV=1	0.041		22	1	2	1	109	12.1	5.1	302		1
977	TRIO	O75962	Triple functional domain protein OS=Homo sapiens OX=9606 GN=TRIO PE=1 SV=2	0.024		0	1	3	1	3097	346.7	6.37	641		1
978	TPSAB1	Q15661	Tryptase alpha/beta-1 OS=Homo sapiens OX=9606 GN=TPSAB1 PE=1 SV=1	0		15	3	6	3	275	30.5	7.11	3039		3
979	WARS1	P23381	Tryptophan--tRNA ligase, cytoplasmic OS=Homo sapiens OX=9606 GN=WARS PE=1 SV=2	0.027		4	1	1	1	471	53.1	6.23	478		1
980	TUBA3D	P0DPH8	Tubulin alpha-3D chain OS=Homo sapiens OX=9606 GN=TUBA3D PE=1 SV=1	0		19	7	11	1	450	49.9	5.1	7032		7
981	TUBB	P07437	Tubulin beta chain OS=Homo sapiens OX=9606 GN=TUBB PE=1 SV=2	0		15	4	7	1	444	49.6	4.89	3739		4
982	TUBB6	Q9BUF5	Tubulin beta-6 chain OS=Homo sapiens OX=9606 GN=TUBB6 PE=1 SV=1	0		7	2	5	1	446	49.8	4.88	1975		2
983	TTLL5	Q6EMB2	Tubulin polyglutamylase TTLL5 OS=Homo sapiens OX=9606 GN=TTLL5 PE=1 SV=3	0.06		1	1	1	1	1281	143.5	8.63	233		1
984	TNFAIP8L2	Q6P589	Tumor necrosis factor alpha-induced protein 8-like protein 2 OS=Homo sapiens OX=9606 GN=TNFAIP8L2 PE=1 SV=1	0.023		4	1	2	1	184	20.5	8.44	600		1
985	PTPN11	Q06124	Tyrosine-protein phosphatase non-receptor type 11 OS=Homo sapiens OX=9606 GN=PTPN11 PE=1 SV=2	0		2	1	3	1	597	68.4	7.3	1264		1
986	YARS1	P54577	Tyrosine--tRNA ligase, cytoplasmic OS=Homo sapiens OX=9606 GN=YARS PE=1 SV=4	0.028		2	1	1	1	528	59.1	7.05	429		1
987	GALE	Q14376	UDP-glucose 4-epimerase OS=Homo sapiens OX=9606 GN=GALE PE=1 SV=2	0.023		3	1	1	1	348	38.3	6.73	613		1
988	UGDH	O60701	UDP-glucose 6-dehydrogenase OS=Homo sapiens OX=9606 GN=UGDH PE=1 SV=1	0.016		5	2	2	2	494	55	7.12	960		2
989	MYO9B	Q13459	Unconventional myosin-IXb OS=Homo sapiens OX=9606 GN=MYO9B PE=1 SV=3	0.066		1	1	1	1	2157	243.2	8.75	179		1
990	C12orf49	Q9H741	UPF0454 protein C12orf49 OS=Homo sapiens OX=9606 GN=C12orf49 PE=1 SV=1	0.016		6	1	2	1	205	23.6	8.1	921		1
991	UGP2	Q16851	UTP--glucose-1-phosphate uridylyltransferase OS=Homo sapiens OX=9606 GN=UGP2 PE=1 SV=5	0.008		2	1	2	1	508	56.9	8.15	1006		1
992	WEE2	P0C1S8	Wee1-like protein kinase 2 OS=Homo sapiens OX=9606 GN=WEE2 PE=1 SV=2	0.028		1	1	1	1	567	62.9	6.51	419		1
993	XRCC6	P12956	X-ray repair cross-complementing protein 6 OS=Homo sapiens OX=9606 GN=XRCC6 PE=1 SV=2	0.008		2	1	2	1	609	69.8	6.64	1004		1
994	XYLB	O75191	Xylulose kinase OS=Homo sapiens OX=9606 GN=XYLB PE=1 SV=3	0.027		3	1	1	1	536	58.3	5.86	479		1
995	ZNF106	Q9H2Y7	Zinc finger protein 106 OS=Homo sapiens OX=9606 GN=ZNF106 PE=1 SV=1	0.075		1	1	1	1	1883	208.8	7.15	97		1
996	ZYX	Q15942	Zyxin OS=Homo sapiens OX=9606 GN=ZYX PE=1 SV=1	0.066		3	1	1	1	572	61.2	6.67	184		1
997	GBE1	Q04446	1,4-alpha-glucan-branching enzyme OS=Homo sapiens OX=9606 GN=GBE1 PE=1 SV=3	0		2	1	3	1	702	80.4	6.32	1944		1

## Sheet: Supplementary Table 4
Supplementary Table 4. Gene Ontology Analyses of 680 quantifiable proteins detected in conditioned media from ADRCs, CD31+, and CD31- cells.
Note:	The 680 quantifiable proteins, detected in conditioned media from ADRCs, CD31+, and CD31- cells, were analysed for enrichment of gene ontology (GO) terms using Database for Annotation, Visualization, and Integrated Discovery (DAVID version 6.8; https://david.ncifcrf.gov/).
Category	Term	Term	Count	%	PValue	Genes	List Total	Pop Hits	Pop Total	Fold Enrichment	Bonferroni	Benjamini	FDR
GOTERM_CC_DIRECT	GO:0070062~extracellular exosome	Extracellular exosome	360	53.2544	1.45925e-170	APP, EIF4A1, PATJ, COL12A1, SERPINE1, ENO1, ACTB, C4A, LGALS3, ISLR, LGALS1, ANPEP, NAMPT, HMCN1, PTGDS, B2M, CDK5RAP2, SERPINF1, ACTN1, KRT2, SERPINF2, KRT1, TALDO1, ACTN4, KRT5, HSPG2, KRT9, EML5, MYL6, RBP4, DAAM2, PSME1, SERPING1, LAP3, PFN1, TLN1, HPD, MXRA5, CFB, CFD, CUTA, CFH, SHMT1, CFI, TWF2, TPRG1L, A1BG, TXN, ADH5, C3, PRDX2, LDHB, C5, PRDX5, LDHA, C7, PCBP3, APOH, PRDX1, PCBP1, NEU1,…	672	2217	20163	4.87217	9.70404e-168	9.70404e-168	8.56582e-168
GOTERM_CC_DIRECT	GO:0005576~extracellular region	Extracellular region	276	40.8284	2.13368e-98	APP, PRSS1, SPARC, SERPINE2, COL12A1, SERPINE1, C4A, LGALS3, ISLR, LGALS1, CCN2, PTGDS, B2M, SERPINF1, ACTN1, CLEC11A, SERPINF2, KRT1, ACTN4, HSPG2, DKK3, RBP4, SFRP2, CCDC80, PSG5, FNDC1, CD109, SERPING1, TLN1, MXRA5, CFB, CFD, CFH, CFI, A1BG, TXN, ART4, C3, PLAC9, C5, APOM, C7, APOH, NEU1, APOE, CD14, A2M, APOB, IGHA1, S100A10, VAT1, NTNG1, CTSA, XRCC5, FUCA2, FN1, LIF, IGF2, IGF1, LYZ, CP, PRD…	672	2116	20163	3.91363	1.41889e-95	7.09447e-96	6.26234e-96
GOTERM_CC_DIRECT	GO:0005829~cytosol	Cytosol	274	40.5325	1.06176e-15	APP, EIF4A1, PATJ, SERPINE2, ENO1, IFIT1, SMC3, ACTB, LGALS1, RPS6KA2, NAMPT, LONP1, CCN2, KIFAP3, B2M, CDK5RAP2, PRKCG, ACTN1, KRT2, KRT1, AP1B1, TALDO1, ANK2, ACTN4, KRT5, KRT9, NUP93, INPP4B, RNF123, MYL6, MAP1B, CD109, PSME1, LAP3, PFN1, TLN1, MYL9, HPD, PRKDC, EPB41, MAPKAP1, SHMT1, HSPA4L, PIK3R4, TXN, ADH5, PRDX3, FXR1, PRDX2, LDHB, PRDX5, LDHA, SNX2, PCBP3, PRDX1, PCBP1, ASL, APOB, ZNF268…	672	5388	20163	1.52584	7.38298e-13	5.43131e-14	4.79425e-14
GOTERM_CC_DIRECT	GO:0005615~extracellular space	Extracellular space	251	37.1302	1.03608e-88	APP, PRSS1, SPON1, SPARC, SERPINE2, COL12A1, SERPINE1, SOGA3, ENO1, ACTB, C4A, LGALS3, LGALS1, ANPEP, NAMPT, CCN5, CCN2, PTGDS, B2M, SERPINF1, ACTN1, KRT2, CLEC11A, SERPINF2, KRT1, ACTN4, HSPG2, KRT9, DKK3, RBP4, SFRP2, CD109, SERPING1, CFB, CFD, CFH, CFI, A1BG, C3, C5, PRDX5, APOH, PRDX1, SERPINH1, APOE, CD14, A2M, APOB, IGHA1, S100A10, FUCA2, FN1, LIF, IGF2, IGF1, LYZ, CP, PRDX6, COL1A1, MOV10,…	672	1906	20163	3.95127	6.88992e-86	2.29664e-86	2.02726e-86
GOTERM_CC_DIRECT	GO:0005737~cytoplasm	Cytoplasm	248	36.6864	2.96727e-09	APP, EIF4A1, PATJ, SPARC, ENO1, IFIT1, ACTB, LGALS3, LGALS1, RPS6KA2, ANPEP, NAMPT, HMCN1, CDK5RAP2, PRKCG, DAPK1, LIMCH1, ACTN1, CLEC11A, TALDO1, DNAAF5, ACTN4, KRT5, INPP4B, EML5, RNF123, PSME1, LAP3, PFN1, TLN1, MYL9, TBCEL, MAPKAP1, SHMT1, HSPA4L, TWF2, TPRG1L, TXN, PRDX3, FXR1, PRDX2, LDHB, PRDX5, LDHA, SNX2, PCBP3, PRDX1, PCBP1, NEU1, ASL, APOE, TP53BP1, APOB, ZNF268, SPTBN1, S100A10, SNX6,…	672	5375	20163	1.38439	1.97323e-06	9.39634e-08	8.29422e-08
GOTERM_CC_DIRECT	GO:0005886~plasma membrane	Plasma membrane	198	29.2899	0.00288165	APP, PATJ, SPARC, SERPINE1, ENO1, ACTB, C4A, LGALS3, ANPEP, NAMPT, CCN2, B2M, PRKCG, DAPK1, ACTN1, KRT1, ANK2, ACTN4, HSPG2, MAP1B, CD109, TLN1, CFB, TSHZ3, EPB41, MAPKAP1, ABCB5, ART4, C3, SCFD2, NEU1, APOE, CD14, APOB, SPTBN1, S100A10, NTNG1, CADM1, XRCC5, FN1, PARVA, CP, PRRC2A, EHD2, TF, CALM3, ITM2B, RYR1, NRP1, GPI, NRP2, CLIC4, PTPRS, PTPRK, ARHGAP5, AKAP11, CHL1, C1QTNF5, SDF4, SPTAN1, CL…	672	4979	20163	1.19319	0.853256	0.0277724	0.0245149
GOTERM_CC_DIRECT	GO:0016020~membrane	Membrane	160	23.6686	2.82538e-16	APP, EIF4A1, RIPOR1, SPARC, CSF1, CLSTN1, TNC, IL1RAP, ENO1, RPL10A, CLU, ACTB, LOXL2, LGALS3, ARHGDIA, CFL1, LONP1, SVEP1, CAPN1, B2M, SBF2, PRKCG, TPM4, KRT2, KRT1, ADAM10, ANK2, KRT5, HSPG2, KRT9, EEF1A1, NUP93, MYL6, COL4A2, COL4A1, PFN1, PPIB, IL6ST, PPIA, FTL, CUTA, SEMA7A, AKNA, PRKDC, CFI, ITPR1, PIK3R4, ITPR2, CORO1A, HSP90B1, ART4, RAP1B, FXR1, LDHB, LDHA, SNX2, MAN2A1, PCBP1, NEU1, PGK…	672	2518	20163	1.90656	2.21489e-13	1.56573e-14	1.38208e-14
GOTERM_CC_DIRECT	GO:0005788~endoplasmic reticulum lumen	Endoplasmic reticulum lumen	83	12.2781	6.45993e-51	COL18A1, APP, SPON1, SERPINA1, COL16A1, CSF1, COL14A1, COL12A1, TNC, DBI, LAMC1, PRSS23, C4A, LGALS1, QSOX1, TIMP1, B2M, PDIA3, TOR3A, AHSG, IGFBP3, FGG, APOA1, ADAM10, F2, PDIA4, F5, RCN3, MINPP1, VCAN, RCN1, COL4A2, COL4A1, COL6A2, COL6A1, COL6A3, SERPING1, MFGE8, GAS6, PPIB, COL15A1, ITIH2, SERPINC1, COL11A1, AFP, THBS1, FSTL1, LTBP1, KNG1, HSP90B1, CST3, C3, GANAB, SERPINH1, IGFBP7, APOE, APO…	672	307	20163	8.11196	4.29586e-48	1.07396e-48	9.47995e-49
GOTERM_CC_DIRECT	GO:0005783~endoplasmic reticulum	Endoplasmic reticulum	65	9.61538	1.38008e-05	APP, SERPINA1, CPQ, PARK7, PLOD1, NENF, ARHGAP5, CLU, CLGN, LOXL2, CAPN2, SDF4, MAN1A1, KIFAP3, FGB, PDIA3, TOR3A, VWF, MYOC, RRAS2, CYP7B1, SREBF2, PDIA4, HADHB, RCN3, MINPP1, RCN1, NPC2, PXDN, CHI3L1, PPIB, SQSTM1, GRN, SAR1A, NRXN1, ITPR1, ATP10B, ATP1A3, ITPR2, LRP2, AMBRA1, THBS1, HSP90B1, CLN5, CST3, VTN, SERPINH1, APOE, S100A10, CTSA, VCAM1, CAVIN1, HSPA5, TOR1B, ASS1, EXT2, COL1A2, ALB, O…	672	1112	20163	1.75386	0.00913558	0.000241513	0.000213185
GOTERM_CC_DIRECT	GO:0005925~focal adhesion	Focal adhesion	64	9.46746	6.03806e-24	YWHAE, NRP1, GDI2, TNC, HSPB1, RPL10A, ACTB, CFL1, ANXA6, CAPN2, RPLP2, ITGB8, CAPN1, B2M, YWHAG, PDIA3, ACTR2, ANXA1, TPM4, ACTN1, RRAS2, ADAM10, ACTN4, HSPG2, YWHAZ, PROCR, MMP14, PALLD, MYH9, CDH13, LCP1, LAP3, TLN1, PFN1, PPIB, PPIA, PHLDB2, CD44, VCL, PLEC, AHNAK, LRP1, AMBRA1, CBL, HSP90B1, FLNA, FLNB, CD59, PDLIM7, HSPA8, GSN, HSPA5, MSN, PARVA, IGF2R, FAP, ARPC2, HYOU1, VIM, P4HB, CALR, N…	672	422	20163	4.55044	4.01531e-21	4.46146e-22	3.93816e-22
GOTERM_CC_DIRECT	GO:0048471~perinuclear region of cytoplasm	Perinuclear region of cytoplasm	62	9.1716	1.41946e-10	APP, CLIC4, PATJ, CSF1, ARHGAP1, AKR1B1, PARK7, CLU, AKAP13, ANXA6, CCN2, PTGDS, CLIC1, SBF2, CDK5RAP2, CTSB, PRKCG, UNC45A, HSP90AA1, ANXA2, SERPINF1, NME2, ACTN4, PROCR, PIK3CA, MAP1B, S100A6, CHI3L1, CDH13, LCP1, PPIB, GAPDH, PLEC, MVP, TWF2, ITPR1, AMBRA1, GDPD5, CBL, NDRG2, HSP90B1, THBS3, CLN5, FXR1, PRDX5, LMNA, FLNA, DMD, HSPA8, GSN, MSN, LAMB1, INHBA, SEPTIN9, PRDX6, IGF2R, EHD2, TF, CAL…	672	754	20163	2.46721	9.43939e-08	4.9681e-09	4.38538e-09
GOTERM_CC_DIRECT	GO:0005794~Golgi apparatus	Golgi apparatus	62	9.1716	4.46101e-05	APP, RIPOR1, SERPINA1, GDI1, CPQ, GDI2, DBI, PWP1, CLU, CAPN2, SDF4, QSOX1, MAN1A1, KIFAP3, PTGDS, NEO1, B2M, CDK5RAP2, UNC45A, RAB2B, MYOC, AHSG, AP1B1, ADAM10, DNM1, F5, TCP1, ANGPTL3, CD44, GRN, LRP1, SAR1A, ATF6B, MAPKAP1, ATP1A3, LRP2, CBL, NDRG2, CLN5, CST3, GANAB, DPP7, DMD, IGFBP6, CD14, APOE, ST3GAL1, GALNT7, VCAM1, GDF15, GOLM1, IGF2R, COL1A1, EXT2, ALB, CALU, NUCB1, CPE, TPP1, CALR, NU…	672	1086	20163	1.71296	0.0292306	0.000631185	0.000557152
GOTERM_CC_DIRECT	GO:0031012~extracellular matrix	Extracellular matrix	61	9.02367	7.14816e-34	COL18A1, SPON1, ECM1, COL16A1, OLFML2B, COL14A1, COMP, ADAMTS2, EFEMP2, EFEMP1, CCN5, TIMP2, TIMP1, CCN2, POSTN, VWF, AHSG, MMP1, MMP2, MMP3, BGN, MMP10, DCN, VCAN, MMP14, COL4A2, LOX, COL4A1, COL6A2, COL6A1, COL6A3, CHI3L1, FBN3, COL15A1, LAMA1, COL11A1, LTBP4, FBLN1, LTBP2, THBS1, FBLN2, LTBP1, FBLN5, RELN, GPC1, APOE, COL28A1, LUM, RARRES2, TFPI2, FN1, COL1A1, COL3A1, COL1A2, COL5A1, COL5A3, C…	672	256	20163	7.1495	4.75352e-31	7.92254e-32	6.99328e-32
GOTERM_CC_DIRECT	GO:0072562~blood microparticle	Blood microparticle	58	8.57988	2.36078e-46	LGALS3BP, PRSS1, PROS1, PZP, HP, HBB, HBD, CLU, ACTB, IGHG4, C4A, IGHG1, IGHG2, IGLC2, CLIC1, FGB, AHSG, KRT1, FGG, SERPINF2, APOA1, HBA1, F2, YWHAZ, ACTA1, SERPING1, PFN1, CFB, ITIH4, ITIH2, CFH, C1S, C1R, SERPINC1, AFM, PLG, A1BG, ITIH1, KNG1, C3, VTN, IGKC, APOE, A2M, IGHA1, GC, HSPA8, GSN, AMBP, HSPA7, FN1, MSN, HSPA2, CP, TF, ALB, HSPA1B, C1QC	672	144	20163	12.0851	1.56992e-43	3.13983e-44	2.77155e-44
GOTERM_CC_DIRECT	GO:0009986~cell surface	Cell surface	55	8.13609	2.65419e-10	APP, NRP1, CLIC4, SPARC, CLSTN2, CLSTN1, PTPRK, HMGB1, ENO1, CLU, SIRPB1, LGALS3, LGALS1, TIMP2, MYO18A, ITGB8, NEO1, HLA-DPA1, FGB, PDIA3, ANXA1, ANXA2, FGG, SERPINF2, BGN, APOA1, ADAM10, PDIA4, PROCR, PSG5, CD109, ANGPTL3, TLN1, CD44, LTF, NRXN1, PLG, THBS1, C3, GPC1, APOH, CD59, NCAM1, DMD, VCAM1, AMBP, HSPA5, MSN, KRT10, HSPA2, IGF2R, TF, FAP, CALR, NECTIN2	672	634	20163	2.60291	1.76504e-07	8.82518e-09	7.79005e-09
GOTERM_CC_DIRECT	GO:0032991~macromolecular complex	Macromolecular complex	51	7.54438	2.37962e-07	APP, PATJ, GDI1, DPYS, CLU, ACTB, COMP, H3-3A, NOMO2, HSP90AA1, ANXA1, ANXA2, H4-16, ACTN4, CKAP5, RBP4, COL6A2, COL6A1, MYH9, PPIB, PPIA, VCL, LTF, CAB39, PRKDC, EPB41, NRXN1, STK4, CORO1A, LTBP1, HSP90B1, PRDX3, C3, SNX2, DMD, SASH1, GSN, CAVIN1, HSPA5, XRCC5, SOD1, TJP1, FABP1, TFCP2, ALB, UBE2N, CALM3, P4HB, RAN, HSPA1B, LIMS1	672	691	20163	2.21451	0.000158232	5.45671e-06	4.81668e-06
GOTERM_CC_DIRECT	GO:0005856~cytoskeleton	Cytoskeleton	47	6.95266	4.43637e-09	FHOD3, KANK1, TAGLN, TBCEL, LRP1, EPB41, MVP, TWF2, HSPB1, AMBRA1, CORO1A, CLU, ACTB, PCLO, CAPZB, BASP1, TMSB4X, ARHGDIA, KIF13B, DMD, SPTAN1, CDK5RAP2, DSP, TPM4, TPM3, TPM2, TPM1, KRT1, SHROOM3, MSN, ANK2, ACTN4, KRT10, IQCD, RHOC, SEPTIN9, KRT9, KRT14, CDC42EP2, VIM, P4HB, PFN1, PPP1R12B, TLN1, S100A9, VCL, PLEC	672	535	20163	2.63591	2.95018e-06	1.34099e-07	1.1837e-07
GOTERM_CC_DIRECT	GO:0043231~intracellular membrane-bounded organelle	Intracellular membrane-bounded organelle	41	6.06509	0.0376143	AKNA, SERPINA1, SPARC, CPQ, HEXA, PIK3R4, WASHC2C, AMBRA1, PTPRK, CLU, VTN, GANAB, PRDX5, DPP7, NEU1, PSAP, QSOX1, APOB, CNNM2, PCDH1, CNNM3, SPTAN1, HLA-DPA1, CTSA, AMBP, CAVIN1, HSPA5, OSBPL3, AP1B1, ADAM10, TALDO1, RHOC, SREBF2, RCN3, EHD2, PPIB, GAPDH, PPIA, SQSTM1, ITM2B, PPIC	672	899	20163	1.36839	1	0.219417	0.193681
GOTERM_CC_DIRECT	GO:1904813~ficolin-1-rich granule lumen	Ficolin-1-rich granule lumen	37	5.47337	3.21806e-24	CFD, GPI, SERPINA1, CAB39, TNFAIP6, MVP, FGL2, HBB, A1BG, HMGB1, PYGL, CST3, PSMB1, TIMP2, COTL1, PGM2, CCT8, CAPN1, CTSD, PGM1, CTSB, HSPA8, ACTR2, HSP90AA1, GSN, PGAM1, KRT1, NME2, EEF2, MMP9, EEF1A1, PKM, PSMA2, ALDOA, PPIA, HSPA1B, VCL	672	124	20163	8.95294	2.14001e-21	2.67501e-22	2.36125e-22
GOTERM_CC_DIRECT	GO:0031093~platelet alpha granule lumen	Platelet alpha granule lumen	31	4.5858	7.37532e-27	CFD, APP, SERPINA1, SPARC, PROS1, SERPINE1, PLG, A1BG, THBS1, CLU, KNG1, ISLR, TMSB4X, QSOX1, TIMP1, A2M, FGB, VWF, AHSG, ACTN1, FGG, SERPINF2, IGF2, FN1, ACTN4, IGF1, F5, ALB, SERPING1, ALDOA, GAS6	672	67	20163	13.8827	4.90459e-24	7.00655e-25	6.18473e-25
GOTERM_CC_DIRECT	GO:0005604~basement membrane	Basement membrane	31	4.5858	4.88949e-22	COL18A1, SPARC, LAMA2, LAMA1, LAMA4, TNC, FBLN1, LAMC1, NID1, THBS2, NID2, LOXL1, LOXL2, EFEMP2, HMCN1, TIMP1, COL28A1, ANXA2, LAMB2, SERPINF1, FN1, ERBIN, LAMB1, HSPG2, CCDC80, COL4A2, COL5A1, COL4A1, TGFBI, AGRN, FBN1	672	92	20163	10.1102	3.25151e-19	3.25151e-20	2.87013e-20
GOTERM_CC_DIRECT	GO:0034774~secretory granule lumen	Secretory granule lumen	30	4.43787	6.41778e-18	CFD, GPI, CAB39, MVP, GDI2, A1BG, HMGB1, PYGL, C3, PSMB1, COTL1, PGM2, CCT8, HSPA8, HSP90AA1, GSN, AHSG, XRCC5, PGAM1, NME2, APOA1, EEF2, EEF1A1, TF, PKM, PSMA2, ALDOA, S100A9, PPIA, VCL	672	115	20163	7.82725	4.26782e-15	3.87984e-16	3.42476e-16
GOTERM_CC_DIRECT	GO:0015629~actin cytoskeleton	Actin cytoskeleton	30	4.43787	7.18254e-09	CLIC4, WDR1, AHNAK, CORO1A, ACTB, AKAP13, CAPZB, CFL1, FLNA, ABL2, FLNB, ZNF268, PDLIM7, ACTR2, GSN, TPM3, DAPK1, TPM2, TPM1, PARVA, ACTN4, SEPTIN9, MYO1D, ACTA1, ARPC2, PALLD, MYH9, LCP1, ALDOA, KPTN	672	253	20163	3.55784	4.77638e-06	2.07669e-07	1.83311e-07
GOTERM_CC_DIRECT	GO:0030424~axon	Axon	30	4.43787	7.58184e-06	APP, NRP1, NRP2, PTPRS, GDI1, DCTN1, ATP1A3, LRP2, PARK7, CORO1A, ACTB, FXR1, C4A, PCLO, TUBB3, KIF13B, SACS, DMD, SBF2, ATP6AP2, ADAM10, DNM1, MYO1D, PALLD, MAP1B, ALDH1A1, CNTN1, SCN4A, VIM, PLEC	672	352	20163	2.5572	0.00502925	0.000136268	0.000120285
GOTERM_CC_DIRECT	GO:0009897~external side of plasma membrane	External side of plasma membrane	29	4.28994	0.00105205	SEMA7A, LRP2, THBS1, IGHG4, IGHG1, IGHG2, IGKC, ANPEP, CAPN2, NCAM1, IGLC2, CD14, IGHA1, IGHV5-10-1, B2M, CTSB, CD276, FGB, VCAM1, FGG, ATP6AP2, F2, IGLL5, CXCL12, CDH13, P4HB, CALR, MFGE8, IL6ST	672	446	20163	1.95096	0.503405	0.0109314	0.00964926
GOTERM_CC_DIRECT	GO:0005764~lysosome	Lysosome	28	4.14201	3.25023e-06	GRN, CPQ, HEXA, LRP2, CLN5, SNX2, NAGLU, NEU1, PSAP, CAPN2, CTSF, CAPN1, CTSD, CTSB, SNX6, CTSA, HSPA8, FUCA2, ATP6AP2, HPS1, ANK2, ASS1, SOD1, NPC2, TPP1, CALR, SQSTM1, LGMN	672	301	20163	2.79111	0.00215907	6.00389e-05	5.29968e-05
GOTERM_CC_DIRECT	GO:0098978~glutamatergic synapse	Glutamatergic synapse	28	4.14201	0.00011426	NAPA, YWHAE, NRP1, NRP2, SPARC, PTPRS, CLSTN2, NRXN1, CLSTN1, PLG, IL1RAP, CORO1A, ACTB, FXR1, PCLO, FLNA, APOE, SPTBN1, NTNG1, HSPA8, ACTN1, ERBIN, ADAM10, YWHAZ, DNM1, ARPC2, CDH11, PFN1	672	368	20163	2.28295	0.0731717	0.00151965	0.00134141
GOTERM_CC_DIRECT	GO:0005581~collagen trimer	Collagen trimer	25	3.69822	2.81762e-15	COL18A1, COL15A1, COL14A1, COL11A1, COL12A1, C1QTNF5, SERPINH1, EMILIN2, EMILIN1, TIMP1, COL28A1, MMP1, PCOLCE, COL1A1, COL3A1, COL1A2, COL4A2, COL5A1, LOX, COL4A1, COL6A2, COL5A2, COL6A1, COL6A3, C1QC	672	93	20163	8.06572	1.84575e-12	1.33837e-13	1.18139e-13
GOTERM_CC_DIRECT	GO:0042470~melanosome	Melanosome	24	3.5503	3.09436e-13	YWHAE, PDIA3, HSPA8, HSP90AA1, GSN, AHCY, HSPA5, ANXA2, SERPINF1, GGH, YWHAZ, PDIA4, HSP90B1, MMP14, GANAB, PRDX1, CALU, ANXA6, TPP1, P4HB, PPIB, CTSD, RAN, CTSB	672	103	20163	6.99133	2.05764e-10	1.37183e-11	1.21092e-11
GOTERM_CC_DIRECT	GO:0043202~lysosomal lumen	Lysosomal lumen	23	3.40237	5.7816e-13	CTSA, HSPA8, HSP90AA1, LUM, HEXA, BGN, HSPG2, DCN, VCAN, NAGLU, NPC2, GPC1, OGN, NEU1, PSAP, TPP1, CTSF, AGRN, GC, APOB, FMOD, CTSD, LGMN	672	96	20163	7.18857	3.84506e-10	2.40298e-11	2.12112e-11
GOTERM_CC_DIRECT	GO:0031982~vesicle	Vesicle	23	3.40237	4.37752e-08	ANXA1, MUC16, ANXA2, AHNAK, NRXN1, GDI2, MSN, YWHAZ, ACTB, MYO1D, TF, MYL6, DPP7, PKM, BASP1, CFL1, CD59, CALM3, TKT, GAPDH, PPIA, CLIC1, HSPA1B	672	168	20163	4.10775	2.91101e-05	1.21294e-06	1.07067e-06
GOTERM_CC_DIRECT	GO:0045121~membrane raft	Membrane raft	23	3.40237	3.70078e-05	APP, ANXA2, AHNAK, CAVIN1, ARID3A, ANK2, PARK7, CBL, EEF2, LDHB, TUBA1B, GPC1, SERPINH1, PGK1, CNTN1, CAPN2, TPP1, DMD, CD14, IL6ST, CTSD, VCL, S100A10	672	251	20163	2.74941	0.0243103	0.000546893	0.000482746
GOTERM_CC_DIRECT	GO:0043025~neuronal cell body	Neuronal cell body	23	3.40237	0.0144685	NRP1, HSP90AA1, LRP1, GDI1, DCTN1, NRXN1, ADAM10, ATP1A3, ATP1A2, CACNA1E, SOD1, MYO1D, FXR1, C4A, TUBB3, MAP1B, TIMP2, CAPN2, FLNB, DMD, APOE, APOB, IL6ST	672	398	20163	1.73393	0.999938	0.106906	0.0943668
GOTERM_CC_DIRECT	GO:0045202~synapse	Synapse	23	3.40237	0.0782539	FGB, APP, CADM1, CLSTN1, GDI2, AKR1A1, ATP1A3, EEF2, CLU, CACNA1E, ACTB, DNM1, C4A, PCLO, ARPC2, GPC1, MAP1B, ARHGDIA, RPS6KA2, ALDH1A1, DMD, AGRN, C1QC	672	477	20163	1.44676	1	0.37438	0.330468
GOTERM_CC_DIRECT	GO:0005769~early endosome	Early endosome	22	3.25444	0.000625018	NRP1, APP, ANXA1, VCAM1, LRP1, ANXA2, APOA1, WASHC2C, ANK2, HMGB1, CORO1A, IGF2R, MYO1D, PRDX3, EHD2, TF, ANGPTL3, NUCB1, APOE, SNX7, APOB, LTF	672	286	20163	2.30804	0.340166	0.00692728	0.00611476
GOTERM_CC_DIRECT	GO:1903561~extracellular vesicle	Extracellular vesicle	21	3.10651	2.28548e-07	FGB, CBR1, SERPINE2, COL12A1, APOA1, ATP1A3, ATP1A2, FBLN2, F5, EFEMP2, PKM, OLFML3, COL6A2, OGN, COL6A3, CTSF, APOE, MFGE8, EDIL3, SPTAN1, VCL	672	155	20163	4.06512	0.000151973	5.42803e-06	4.79136e-06
GOTERM_CC_DIRECT	GO:0030027~lamellipodium	Lamellipodium	20	2.95858	2.20039e-05	ACTR2, GSN, TWF2, NME2, PARVA, CORO1A, ACTB, ACTA1, SNX2, CAPZB, PIK3CA, FAP, ARPC2, TUBB3, PALLD, CFL1, ANGPTL3, DMD, P4HB, KPTN	672	191	20163	3.14183	0.0145262	0.000365815	0.000322908
GOTERM_CC_DIRECT	GO:0030054~cell junction	Cell junction	20	2.95858	0.00022403	DSP, PATJ, WDR1, EPB41, ACTN1, ERBIN, PTPRK, ACTN4, TJP1, CDH6, BASP1, NEU1, NAMPT, DMD, LCP1, PCDH1, S100A9, SPTAN1, SPTBN1, CDK5RAP2	672	227	20163	2.64357	0.138428	0.00275889	0.00243529
GOTERM_CC_DIRECT	GO:0005765~lysosomal membrane	Lysosomal membrane	20	2.95858	0.0354124	CTSA, HSPA8, GRN, LRP1, ANXA2, AHNAK, ATP6AP2, AP1B1, LRP2, CP, CLN5, ANPEP, COL6A1, NEU1, PSAP, ANXA6, UBA1, KPTN, CTSD, HLA-DPA1	672	363	20163	1.65314	1	0.210276	0.185612
GOTERM_CC_DIRECT	GO:0043005~neuron projection	Neuron projection	19	2.81065	0.0623222	GPI, NRP1, AHCY, CADM1, DCTN1, CLSTN1, ANK2, HMGB1, ACTN4, PARK7, RHOC, MYO1D, QDPR, RELN, ARPC2, CDH13, NCAM1, FLNB, VIM	672	364	20163	1.56617	1	0.323783	0.285806
GOTERM_CC_DIRECT	GO:0005796~Golgi lumen	Golgi lumen	18	2.66272	5.69494e-08	APP, MUC16, F10, LUM, PROS1, BGN, F2, HSPG2, SOD3, DCN, MMP14, VCAN, GPC1, OGN, SDF4, AGRN, FMOD, GAS6	672	104	20163	5.19308	3.78706e-05	1.45659e-06	1.28574e-06
GOTERM_CC_DIRECT	GO:0005938~cell cortex	Cell cortex	18	2.66272	3.48002e-05	FGB, RYR1, ANXA2, DCTN1, EPB41, ITPR2, ENO1, RHOC, CORO1A, MYO1D, AKAP13, FLNA, FLNB, HMCN1, CCN2, PFN1, SPTAN1, MYL9	672	164	20163	3.29317	0.0228768	0.000542863	0.000479189
GOTERM_CC_DIRECT	GO:0005912~adherens junction	Adherens junction	18	2.66272	4.73411e-05	ANXA1, ANXA2, ADAM10, SHROOM3, MSN, PTPRK, PARK7, SHROOM1, ACTB, TJP1, CDH6, CCDC85B, CDH11, MYH9, HMCN1, TLN1, PDLIM7, VCL	672	168	20163	3.21476	0.0309922	0.000655872	0.000578943
GOTERM_CC_DIRECT	GO:0042995~cell projection	Cell projection	18	2.66272	8.49117e-05	ANGPT2, WDR1, NRXN1, ACTN1, CLSTN1, ARPC4, ATP1A2, ACTN4, RHOC, TJP1, FCHSD2, ARPC2, MDK, C1QTNF5, DMD, SPTAN1, CD44, SPTBN1	672	176	20163	3.06864	0.0549039	0.00115237	0.00101721
GOTERM_CC_DIRECT	GO:0005874~microtubule	Microtubule	18	2.66272	0.044034	CCT2, AKNA, DCTN1, SHROOM3, SHROOM1, SEPTIN9, DNM1, EML5, TUBA1B, TUBB3, MAP1B, TUBB1, TCP1, KIF13B, CCT8, CCT7, EIF3A, CDK5RAP2	672	324	20163	1.66691	1	0.250279	0.220923
GOTERM_CC_DIRECT	GO:1904724~tertiary granule lumen	Tertiary granule lumen	17	2.51479	1.68575e-11	TNFAIP6, HP, HBB, GGH, CXCL1, LYZ, MMP9, CST3, TIMP2, QSOX1, PTX3, ALDOA, CTSD, SPTAN1, B2M, PGM1, LTF	672	55	20163	9.27411	1.12102e-08	6.59425e-10	5.82079e-10
GOTERM_CC_DIRECT	GO:0014069~postsynaptic density	Postsynaptic density	17	2.51479	0.015804	PRKCG, ACTR2, CADM1, EPB41, CLSTN1, ITPR1, ADAM10, RPL10A, DNM1, FXR1, PCLO, CAPZB, MAP1B, SPOCK1, DMD, EIF3A, SPTBN1	672	264	20163	1.93211	0.999975	0.115491	0.101944
GOTERM_CC_DIRECT	GO:0035578~azurophil granule lumen	Azurophil granule lumen	16	2.36686	3.05935e-07	CTSA, VAT1, CCT2, ACTR2, GRN, ANXA2, GDI2, FUCA2, GGH, LYZ, PRDX6, C3, DPP7, NPC2, CCT8, FTL	672	91	20163	5.27551	0.000203426	6.78155e-06	5.98612e-06
GOTERM_CC_DIRECT	GO:0030018~Z disc	Z disc	16	2.36686	3.41417e-05	FHOD3, RYR1, CAB39, ACTN1, HSPB1, PARVA, ANK2, ACTN4, PALLD, FLNA, FLNB, DMD, PPP1R12B, MYL9, PDLIM7, PLEC	672	132	20163	3.6369	0.0224488	0.000542863	0.000479189
GOTERM_CC_DIRECT	GO:0005911~cell-cell junction	Cell-cell junction	16	2.36686	0.00187697	PRKCG, APP, CLIC4, CADM1, WDR1, LAMA1, ACTN1, PTPRK, CORO1A, ACTB, RAP1B, FLNA, PCDH1, VCL, NECTIN2, LIMS1	672	191	20163	2.51346	0.713312	0.0186296	0.0164445
GOTERM_CC_DIRECT	GO:0005884~actin filament	Actin filament	15	2.21893	2.33554e-06	ANXA1, TPM4, TPM3, TPM2, ACTN1, TPM1, TWF2, CORO1A, ACTB, ACTA1, PALLD, COTL1, FLNA, PLS3, LCP1	672	93	20163	4.83943	0.00155193	4.56803e-05	4.03223e-05
GOTERM_CC_DIRECT	GO:0030426~growth cone	Growth cone	15	2.21893	0.0003771	NRP1, APP, PTPRS, TSHZ3, TWF2, CBL, NDRG2, GDPD5, FXR1, BASP1, TUBB3, PALLD, MAP1B, TIMP2, CALM3	672	146	20163	3.08265	0.221836	0.0043995	0.00388346
GOTERM_CC_DIRECT	GO:0010008~endosome membrane	Endosome membrane	15	2.21893	0.0354149	ANXA1, ATP6AP1, ATP6AP2, ARHGAP1, IGF2R, EHD2, TF, SNX2, UBA1, CD14, APOB, CTSD, SBF2, ITM2B, HLA-DPA1	672	245	20163	1.83701	1	0.210276	0.185612
GOTERM_CC_DIRECT	GO:0030864~cortical actin cytoskeleton	Cortical actin cytoskeleton	14	2.07101	5.40533e-08	GSN, WDR1, ACTN1, SHROOM3, ACTN4, SHROOM1, CORO1A, EEF1A1, AKAP13, COTL1, CAPN2, DMD, SPTAN1, SPTBN1	672	59	20163	7.1197	3.59448e-05	1.43782e-06	1.26917e-06
GOTERM_CC_DIRECT	GO:0035580~specific granule lumen	Specific granule lumen	14	2.07101	1.01225e-07	HP, GGH, CXCL1, LYZ, NEU1, TIMP2, CHI3L1, QSOX1, PTX3, CTSD, SPTAN1, B2M, VCL, LTF	672	62	20163	6.7752	6.73126e-05	2.49314e-06	2.20071e-06
GOTERM_CC_DIRECT	GO:0001725~stress fiber	Stress fiber	14	2.07101	7.50942e-07	TPM4, TPM3, LIMCH1, ACTN1, TPM1, ACTN4, SEPTIN9, ACTA1, PALLD, MYH9, FLNB, LCP1, MYL9, PDLIM7	672	73	20163	5.75428	0.000499252	1.56055e-05	1.37751e-05
GOTERM_CC_DIRECT	GO:0042383~sarcolemma	Sarcolemma	14	2.07101	4.14148e-05	RYR1, ANXA1, VCAM1, LAMA2, ANXA2, AHNAK, BGN, ANK2, COL6A2, COL6A1, COL6A3, DMD, VCL, PLEC	672	104	20163	4.03906	0.0271656	0.000598714	0.000528489
GOTERM_CC_DIRECT	GO:0005635~nuclear envelope	Nuclear envelope	13	1.92308	0.0283676	TOR3A, DCTN1, TOR1B, NUP93, NEMP2, LMNA, TPR, S100A6, CALR, CLIC1, RAN, MAD1L1, NUCB2	672	193	20163	2.02103	1	0.181389	0.160113
GOTERM_CC_DIRECT	GO:0016323~basolateral plasma membrane	Basolateral plasma membrane	13	1.92308	0.0944805	DSP, ANXA1, LRP1, ANXA2, CADM1, EPB41, ERBIN, MSN, ANK2, MYO1D, TJP1, CNNM2, CD44	672	235	20163	1.65982	1	0.436798	0.385565
GOTERM_CC_DIRECT	GO:1990904~ribonucleoprotein complex	Ribonucleoprotein complex	12	1.77515	0.0198391	GTF3C1, HSPA8, SSB, XRCC5, HNRNPA2B1, ACTN4, VIM, EEF2, GAPDH, HNRNPAB, HSPA1B, ACTB	672	162	20163	2.22255	0.999998	0.137427	0.121308
GOTERM_CC_DIRECT	GO:0015630~microtubule cytoskeleton	Microtubule cytoskeleton	12	1.77515	0.0361893	EHD2, TUBA1B, CLIC4, DCTN1, PIK3R4, CDC42EP2, SEPTIN9, KIFAP3, CKAP5, GAPDH, SPTAN1, DNM1	672	178	20163	2.02277	1	0.212973	0.187992
GOTERM_CC_DIRECT	GO:0071682~endocytic vesicle lumen	Endocytic vesicle lumen	11	1.62722	5.36222e-11	HSP90AA1, SPARC, HP, HBB, APOA1, HYOU1, CALR, APOE, HBA1, APOB, HSP90B1	672	18	20163	18.3361	3.56588e-08	1.98104e-09	1.74868e-09
GOTERM_CC_DIRECT	GO:0005903~brush border	Brush border	11	1.62722	3.51025e-05	MYO1D, MYL6, CAPZB, ACTN1, MYH9, FLNA, FLNB, LRP2, CLIC1, VCL, PLEC	672	62	20163	5.32337	0.0230732	0.000542863	0.000479189
GOTERM_CC_DIRECT	GO:0045177~apical part of cell	Apical part of cell	10	1.47929	0.00101707	TJP1, APP, CLIC4, PATJ, VCAM1, LRP1, FAP, CHL1, MSN, LGMN	672	77	20163	3.89668	0.491705	0.0107357	0.00947647
GOTERM_CC_DIRECT	GO:0005793~endoplasmic reticulum-Golgi intermediate compartment	Endoplasmic reticulum-golgi intermediate compartment	10	1.47929	0.00133885	HSPA5, ANPEP, MYO18A, SERPINH1, FN1, NUCB1, MAN1A1, HMGB1, P4HB, NUCB2	672	80	20163	3.75056	0.589726	0.0136974	0.0120908
GOTERM_CC_DIRECT	GO:0001726~ruffle	Ruffle	10	1.47929	0.00612453	GSN, ANXA2, PALLD, ACTN1, S100A6, NME2, MYH9, LCP1, TLN1, PDLIM7	672	100	20163	3.00045	0.983182	0.0509101	0.0449387
GOTERM_CC_DIRECT	GO:0005882~intermediate filament	Intermediate filament	10	1.47929	0.0352342	DSP, KRT2, LMNA, KRT14, NME2, KRT10, VIM, KRT5, KRT9, PLEC	672	134	20163	2.23914	1	0.210276	0.185612
GOTERM_CC_DIRECT	GO:0031594~neuromuscular junction	Neuromuscular junction	9	1.33136	0.00402865	APP, POSTN, FCHSD2, LAMA2, SERPINE2, LAMB2, LAMA4, MYH9, SPOCK1	672	77	20163	3.50702	0.931742	0.0357207	0.0315309
GOTERM_CC_DIRECT	GO:0030667~secretory granule membrane	Secretory granule membrane	9	1.33136	0.0194494	LGALS3, ANPEP, ITPR1, CPE, ITPR2, CD14, CD44, SIRPB1, IGF2R	672	101	20163	2.67367	0.999998	0.136146	0.120177
GOTERM_CC_DIRECT	GO:0016363~nuclear matrix	Nuclear matrix	9	1.33136	0.0334919	PSMA6, CLIC4, SPARC, BASP1, CFL1, LMNA, HNRNPA2B1, VIM, SMC3	672	112	20163	2.41107	1	0.206223	0.182035
GOTERM_CC_DIRECT	GO:0098793~presynapse	Presynapse	9	1.33136	0.0739446	NAPA, FXR1, HSPA8, RAB2B, NRXN1, SMCR8, PARK7, ACTB, YWHAG	672	132	20163	2.04576	1	0.361567	0.319158
GOTERM_CC_DIRECT	GO:0031091~platelet alpha granule	Platelet alpha granule	8	1.18343	6.36926e-07	FGB, SPARC, SERPINE2, VWF, FGG, THBS2, THBS1, F5	672	17	20163	14.1197	0.000423466	1.36631e-05	1.20605e-05
GOTERM_CC_DIRECT	GO:0005790~smooth endoplasmic reticulum	Smooth endoplasmic reticulum	8	1.18343	2.17494e-05	MYO1D, RYR1, APP, HSPA5, HYOU1, CALR, APOB, PPIB	672	27	20163	8.89021	0.0143594	0.000365815	0.000322908
GOTERM_CC_DIRECT	GO:0002102~podosome	Podosome	8	1.18343	3.60741e-05	TJP1, VCAM1, GSN, TPM4, WDR1, PALLD, LCP1, VCL	672	29	20163	8.27709	0.0237043	0.000545211	0.000481261
GOTERM_CC_DIRECT	GO:0044297~cell body	Cell body	8	1.18343	0.0193619	CCT2, ACTA1, NAXE, TCP1, ATP6AP2, PARK7, CCT8, CCT7	672	82	20163	2.92726	0.999998	0.136146	0.120177
GOTERM_CC_DIRECT	GO:0098685~Schaffer collateral - CA1 synapse	Schaffer collateral - ca1 synapse	8	1.18343	0.0244622	NTNG1, PTPRS, CAPZB, NRXN1, CDH11, ITPR1, PLG, ACTB	672	86	20163	2.79111	1	0.161063	0.142172
GOTERM_CC_DIRECT	GO:0042571~immunoglobulin complex, circulating	Immunoglobulin complex, circulating	8	1.18343	0.0288445	IGLL5, IGHG4, IGHG1, IGHG2, IGKC, IGLC2, IGHA1, IGHV5-10-1	672	89	20163	2.69703	1	0.182682	0.161254
GOTERM_CC_DIRECT	GO:0031089~platelet dense granule lumen	Platelet dense granule lumen	7	1.0355	3.17457e-06	LGALS3BP, ITIH4, ITIH3, ECM1, APOH, RARRES2, SERPINA4	672	14	20163	15.0022	0.00210887	6.00389e-05	5.29968e-05
GOTERM_CC_DIRECT	GO:0030017~sarcomere	Sarcomere	7	1.0355	0.00400736	PSMA6, ACTA1, CAPZB, MMP2, TPM1, CALM3, SQSTM1	672	46	20163	4.5659	0.930765	0.0357207	0.0315309
GOTERM_CC_DIRECT	GO:0000502~proteasome complex	Proteasome complex	7	1.0355	0.0114293	PSMA6, PSMB5, PSMA2, PSMB3, PSMB1, PSME1, HSPB1	672	57	20163	3.68476	0.999521	0.0853989	0.0753822
GOTERM_CC_DIRECT	GO:0030175~filopodium	Filopodium	7	1.0355	0.0478355	ACTA1, VCAM1, TUBB3, TWF2, MSN, DMD, LCP1	672	79	20163	2.65862	1	0.26732	0.235965
GOTERM_CC_DIRECT	GO:0005577~fibrinogen complex	Fibrinogen complex	6	0.887574	2.07208e-06	FGB, SERPINF2, FGG, FGL2, FN1, THBS1	672	8	20163	22.5033	0.00137699	4.17556e-05	3.6858e-05
GOTERM_CC_DIRECT	GO:0098797~plasma membrane protein complex	Plasma membrane protein complex	6	0.887574	0.00012942	AHNAK, LRP1, ANXA2, NEO1, HSPG2, S100A10	672	16	20163	11.2517	0.08247	0.00168754	0.0014896
GOTERM_CC_DIRECT	GO:0043034~costamere	Costamere	6	0.887574	0.0002402	FXR1, AHNAK, DMD, ANK2, VCL, PLEC	672	18	20163	10.0015	0.147645	0.00290424	0.00256359
GOTERM_CC_DIRECT	GO:0005839~proteasome core complex	Proteasome core complex	6	0.887574	0.000525139	PSMA6, PSMB5, PSMA2, PSMB3, PSMB1, PSMA8	672	21	20163	8.5727	0.294825	0.00591894	0.00522469
GOTERM_CC_DIRECT	GO:0030863~cortical cytoskeleton	Cortical cytoskeleton	6	0.887574	0.000661121	CAPZB, TPM4, EPB41, MYH9, FLNA, ACTB	672	22	20163	8.18304	0.355829	0.0072073	0.00636193
GOTERM_CC_DIRECT	GO:0034364~high-density lipoprotein particle	High-density lipoprotein particle	6	0.887574	0.00176653	APP, APOM, APOH, APOA1, APOE, APOB	672	27	20163	6.66766	0.691422	0.0177991	0.0157114
GOTERM_CC_DIRECT	GO:0043209~myelin sheath	Myelin sheath	6	0.887574	0.00502843	MYO1D, HSP90AA1, GSN, GDI1, CALM3, PLEC	672	34	20163	5.29491	0.964998	0.042328	0.0373632
GOTERM_CC_DIRECT	GO:0031252~cell leading edge	Cell leading edge	6	0.887574	0.0310521	RIPOR1, ARPC2, MYH9, VIM, PHLDB2, CORO1A	672	53	20163	3.39673	1	0.192987	0.170351
GOTERM_CC_DIRECT	GO:0005791~rough endoplasmic reticulum	Rough endoplasmic reticulum	6	0.887574	0.0551138	APP, PKM, MYOC, NUCB1, PTGDS, HGFAC	672	62	20163	2.90366	1	0.290878	0.25676
GOTERM_CC_DIRECT	GO:0045335~phagocytic vesicle	Phagocytic vesicle	6	0.887574	0.0757881	PDIA3, GSN, CDC42EP2, FLNB, VIM, CORO1A	672	68	20163	2.64745	1	0.365211	0.322374
GOTERM_CC_DIRECT	GO:0030669~clathrin-coated endocytic vesicle membrane	Clathrin-coated endocytic vesicle membrane	6	0.887574	0.0834936	TF, LRP2, APOE, APOB, IGF2R, HLA-DPA1	672	70	20163	2.57181	1	0.396594	0.350077
GOTERM_CC_DIRECT	GO:0005902~microvillus	Microvillus	6	0.887574	0.0915962	MYO1D, CLIC4, VCAM1, KIF13B, MSN, CD44	672	72	20163	2.50037	1	0.428954	0.378641
GOTERM_CC_DIRECT	GO:0034663~endoplasmic reticulum chaperone complex	Endoplasmic reticulum chaperone complex	5	0.739645	0.000332769	HSPA5, HYOU1, P4HB, PPIB, HSP90B1	672	11	20163	13.6384	0.198546	0.00395163	0.00348813
GOTERM_CC_DIRECT	GO:0001527~microfibril	Microfibril	5	0.739645	0.000486044	MFAP5, EFEMP2, LTBP4, LTBP1, FBN1	672	12	20163	12.5019	0.276242	0.00557274	0.0049191
GOTERM_CC_DIRECT	GO:0034361~very-low-density lipoprotein particle	Very-low-density lipoprotein particle	5	0.739645	0.00463151	APOM, APOH, APOA1, APOE, APOB	672	21	20163	7.14392	0.954366	0.0405257	0.0357723
GOTERM_CC_DIRECT	GO:0043296~apical junction complex	Apical junction complex	5	0.739645	0.00650161	TJP1, SHROOM3, SHROOM1, NECTIN2, ACTB	672	23	20163	6.52271	0.986933	0.0514711	0.0454339
GOTERM_CC_DIRECT	GO:0044295~axonal growth cone	Axonal growth cone	5	0.739645	0.0208763	HSP90AA1, LRP1, NRXN1, FLNA, NEO1	672	32	20163	4.6882	0.999999	0.14023	0.123782
GOTERM_CC_DIRECT	GO:0005844~polysome	Polysome	5	0.739645	0.030835	FXR1, PSMA6, VIM, CALR, EEF2	672	36	20163	4.16729	1	0.192987	0.170351
GOTERM_CC_DIRECT	GO:0001533~cornified envelope	Cornified envelope	5	0.739645	0.0619236	DSP, ANXA1, KRT2, KRT1, KRT10	672	45	20163	3.33383	1	0.323783	0.285806
GOTERM_CC_DIRECT	GO:0016529~sarcoplasmic reticulum	Sarcoplasmic reticulum	5	0.739645	0.0661166	RYR1, ITPR1, ITPR2, CALR, THBS1	672	46	20163	3.26135	1	0.325686	0.287485
GOTERM_CC_DIRECT	GO:0014704~intercalated disc	Intercalated disc	5	0.739645	0.0749324	DSP, TJP1, PIK3CA, ATP1A2, ANK2	672	48	20163	3.12547	1	0.363723	0.321061
GOTERM_CC_DIRECT	GO:0005588~collagen type V trimer	Collagen type v trimer	4	0.591716	0.000143138	COL16A1, COL5A1, COL5A3, COL5A2	672	4	20163	30.0045	0.0908028	0.00179597	0.00158532
GOTERM_CC_DIRECT	GO:0005862~muscle thin filament tropomyosin	Muscle thin filament tropomyosin	4	0.591716	0.000143138	TPM4, TPM3, TPM2, TPM1	672	4	20163	30.0045	0.0908028	0.00179597	0.00158532
GOTERM_CC_DIRECT	GO:0034363~intermediate-density lipoprotein particle	Intermediate-density lipoprotein particle	4	0.591716	0.000680645	APP, APOA1, APOE, APOB	672	6	20163	20.003	0.364144	0.00730046	0.00644417
GOTERM_CC_DIRECT	GO:0031232~extrinsic component of external side of plasma membrane	Extrinsic component of external side of plasma membrane	4	0.591716	0.00265219	TF, ANXA1, SERPINE2, PLG	672	9	20163	13.3353	0.828993	0.0259369	0.0228947
GOTERM_CC_DIRECT	GO:0016528~sarcoplasm	Sarcoplasm	4	0.591716	0.00369564	FABP3, GSN, SPOCK1, PLEC	672	10	20163	12.0018	0.914749	0.0336658	0.029717
GOTERM_CC_DIRECT	GO:0005832~chaperonin-containing T-complex	Chaperonin-containing t-complex	4	0.591716	0.00495672	CCT2, TCP1, CCT8, CCT7	672	11	20163	10.9107	0.963279	0.0422592	0.0373025
GOTERM_CC_DIRECT	GO:0031838~haptoglobin-hemoglobin complex	Haptoglobin-hemoglobin complex	4	0.591716	0.00495672	HP, HBB, HBD, HBA1	672	11	20163	10.9107	0.963279	0.0422592	0.0373025
GOTERM_CC_DIRECT	GO:0005614~interstitial matrix	Interstitial matrix	4	0.591716	0.00644694	CCDC80, COL14A1, ABI3BP, TNC	672	12	20163	10.0015	0.986446	0.0514711	0.0454339
GOTERM_CC_DIRECT	GO:0034362~low-density lipoprotein particle	Low-density lipoprotein particle	4	0.591716	0.0101515	APOM, APOA1, APOE, APOB	672	14	20163	8.5727	0.99887	0.0775951	0.0684937
GOTERM_CC_DIRECT	GO:0042627~chylomicron	Chylomicron	4	0.591716	0.0101515	APOH, APOA1, APOE, APOB	672	14	20163	8.5727	0.99887	0.0775951	0.0684937
GOTERM_CC_DIRECT	GO:0005833~hemoglobin complex	Hemoglobin complex	4	0.591716	0.0101515	HBB, HBD, HBA1	672	14	20163	8.5727	0.99887	0.0775951	0.0684937
GOTERM_CC_DIRECT	GO:0097440~apical dendrite	Apical dendrite	4	0.591716	0.0176131	MYO1D, MAP1B, FLNA, CLU	672	17	20163	7.05987	0.999993	0.125943	0.111171
GOTERM_CC_DIRECT	GO:0097038~perinuclear endoplasmic reticulum	Perinuclear endoplasmic reticulum	4	0.591716	0.0176131	OSBPL3, CAPN2, ADAM10, DBI	672	17	20163	7.05987	0.999993	0.125943	0.111171
GOTERM_CC_DIRECT	GO:0031143~pseudopodium	Pseudopodium	4	0.591716	0.0206231	ACTN1, CAPN2, MSN, ACTN4	672	18	20163	6.66766	0.999999	0.14023	0.123782
GOTERM_CC_DIRECT	GO:0043083~synaptic cleft	Synaptic cleft	4	0.591716	0.0238971	LAMA2, LAMB2, LAMA4, APOE	672	19	20163	6.31673	1	0.158916	0.140276
GOTERM_CC_DIRECT	GO:0031430~M band	M band	4	0.591716	0.0540835	ANK2, ENO1, ALDOA, SPTBN1	672	26	20163	4.61607	1	0.287724	0.253976
GOTERM_CC_DIRECT	GO:0019897~extrinsic component of plasma membrane	Extrinsic component of plasma membrane	4	0.591716	0.0649377	ANXA2, PLG, MFGE8, S100A10	672	28	20163	4.28635	1	0.324816	0.286717
GOTERM_CC_DIRECT	GO:0005589~collagen type VI trimer	Collagen type vi trimer	3	0.443787	0.00324425	COL6A1, COL6A3, DCN	672	3	20163	30.0045	0.884783	0.0299643	0.0264497
GOTERM_CC_DIRECT	GO:0005606~laminin-1 complex	Laminin-1 complex	3	0.443787	0.00324425	LAMA1, LAMB1, LAMC1	672	3	20163	30.0045	0.884783	0.0299643	0.0264497
GOTERM_CC_DIRECT	GO:0034365~discoidal high-density lipoprotein particle	Discoidal high-density lipoprotein particle	3	0.443787	0.00324425	APOM, APOA1, APOE	672	3	20163	30.0045	0.884783	0.0299643	0.0264497
GOTERM_CC_DIRECT	GO:0071735~IgG immunoglobulin complex	Igg immunoglobulin complex	3	0.443787	0.00634537	IGHG1, IGKC, IGLC2	672	4	20163	22.5033	0.985493	0.0514594	0.0454235
GOTERM_CC_DIRECT	GO:1904090~peptidase inhibitor complex	Peptidase inhibitor complex	3	0.443787	0.00634537	VTN, SERPINE1, CTSB	672	4	20163	22.5033	0.985493	0.0514594	0.0454235
GOTERM_CC_DIRECT	GO:0071953~elastic fiber	Elastic fiber	3	0.443787	0.010343	EFEMP2, FBLN1, FBLN5	672	5	20163	18.0027	0.999006	0.0781599	0.0689923
GOTERM_CC_DIRECT	GO:0043256~laminin complex	Laminin complex	3	0.443787	0.0207791	NTNG1, LAMB2, LAMB1	672	7	20163	12.8591	0.999999	0.14023	0.123782
GOTERM_CC_DIRECT	GO:0002199~zona pellucida receptor complex	Zona pellucida receptor complex	3	0.443787	0.0271012	CCT2, TCP1, CCT8	672	8	20163	11.2517	1	0.174974	0.154451
GOTERM_CC_DIRECT	GO:0034366~spherical high-density lipoprotein particle	Spherical high-density lipoprotein particle	3	0.443787	0.0271012	APOM, APOA1, CLU	672	8	20163	11.2517	1	0.174974	0.154451
GOTERM_CC_DIRECT	GO:0042824~MHC class I peptide loading complex	Mhc class i peptide loading complex	3	0.443787	0.0340866	PDIA3, CALR, B2M	672	9	20163	10.0015	1	0.20796	0.183568
GOTERM_CC_DIRECT	GO:0005916~fascia adherens	Fascia adherens	3	0.443787	0.0416844	DSP, ACTN1, VCL	672	10	20163	9.00134	1	0.238967	0.210937
GOTERM_CC_DIRECT	GO:0033018~sarcoplasmic reticulum lumen	Sarcoplasmic reticulum lumen	3	0.443787	0.0416844	CALU, CALR, HSP90B1	672	10	20163	9.00134	1	0.238967	0.210937
GOTERM_CC_DIRECT	GO:0019773~proteasome core complex, alpha-subunit complex	Proteasome core complex, alpha-subunit complex	3	0.443787	0.0498461	PSMA6, PSMA2, PSMA8	672	11	20163	8.18304	1	0.26732	0.235965
GOTERM_CC_DIRECT	GO:0019774~proteasome core complex, beta-subunit complex	Proteasome core complex, beta-subunit complex	3	0.443787	0.0498461	PSMB5, PSMB3, PSMB1	672	11	20163	8.18304	1	0.26732	0.235965
GOTERM_CC_DIRECT	GO:0099738~cell cortex region	Cell cortex region	3	0.443787	0.0498461	EPB41, DCTN1, ENO1	672	11	20163	8.18304	1	0.26732	0.235965
GOTERM_CC_DIRECT	GO:0032432~actin filament bundle	Actin filament bundle	3	0.443787	0.0498461	FLNA, PLS3, LCP1	672	11	20163	8.18304	1	0.26732	0.235965
GOTERM_CC_DIRECT	GO:0016460~myosin II complex	Myosin ii complex	3	0.443787	0.0498461	MYL6, MYH9, MYL9	672	11	20163	8.18304	1	0.26732	0.235965
GOTERM_CC_DIRECT	GO:0005885~Arp2/3 protein complex	Arp2/3 protein complex	3	0.443787	0.0498461	ACTR2, ARPC2, ARPC4	672	11	20163	8.18304	1	0.26732	0.235965
GOTERM_CC_DIRECT	GO:0045178~basal part of cell	Basal part of cell	3	0.443787	0.0872515	TF, FAP, KRT14	672	15	20163	6.00089	1	0.411505	0.363239
GOTERM_CC_DIRECT	GO:0098575~lumenal side of lysosomal membrane	Lumenal side of lysosomal membrane	2	0.295858	0.0654517	CTSA, HSPA8	672	2	20163	30.0045	1	0.324816	0.286717
GOTERM_CC_DIRECT	GO:0005584~collagen type I trimer	Collagen type i trimer	2	0.295858	0.0654517	COL1A1, COL1A2	672	2	20163	30.0045	1	0.324816	0.286717
GOTERM_CC_DIRECT	GO:1990777~lipoprotein particle	Lipoprotein particle	2	0.295858	0.0654517	APP, APOE	672	2	20163	30.0045	1	0.324816	0.286717
GOTERM_CC_DIRECT	GO:1990665~AnxA2-p11 complex	Anxa2-p11 complex	2	0.295858	0.0654517	ANXA2, S100A10	672	2	20163	30.0045	1	0.324816	0.286717
GOTERM_CC_DIRECT	GO:0005608~laminin-3 complex	Laminin-3 complex	2	0.295858	0.0654517	LAMB2, LAMA1	672	2	20163	30.0045	1	0.324816	0.286717
GOTERM_CC_DIRECT	GO:0043259~laminin-10 complex	Laminin-10 complex	2	0.295858	0.0965554	LAMB1, LAMC1	672	3	20163	20.003	1	0.436798	0.385565
GOTERM_CC_DIRECT	GO:0005896~interleukin-6 receptor complex	Interleukin-6 receptor complex	2	0.295858	0.0965554	IL6, IL6ST	672	3	20163	20.003	1	0.436798	0.385565
GOTERM_CC_DIRECT	GO:0016942~insulin-like growth factor binding protein complex	Insulin-like growth factor binding protein complex	2	0.295858	0.0965554	IGFBP3, IGF1	672	3	20163	20.003	1	0.436798	0.385565
GOTERM_CC_DIRECT	GO:0043260~laminin-11 complex	Laminin-11 complex	2	0.295858	0.0965554	LAMB2, LAMC1	672	3	20163	20.003	1	0.436798	0.385565

## Sheet: Supplementary Table 5
Supplementary Table 5. Single-cell RNA-sequencing CellRanger Output Metrics:
Donor:	Patient 1	Patiemt 2	Patient 3	Patient 4
Description
Estimated Number of Cells	8165	9756	4537	3470
Mean Reads per Cell	30663	21555	49205	56459
Median Genes per Cell	1856	1828	1982	2091
Number of Reads	250368339	210296540	223244205	195915808
Valid Barcodes	0.973	0.973	0.979	0.975
Sequencing Saturation	0.536	0.374	0.694	0.687
Q30 Bases in Barcode	0.942	0.943	0.942	0.942
Q30 Bases in RNA Read	0.897	0.909	0.901	0.898
Q30 Bases in Sample Index	0.896	0.882	0.861	0.887
Q30 Bases in UMI	0.938	0.939	0.938	0.938
Reads Mapped to Genome	0.955	0.96	0.964	0.95
Reads Mapped Confidently to Genome	0.842	0.861	0.876	0.84
Reads Mapped Confidently to Intergenic Regions	0.013	0.013	0.011	0.012
Reads Mapped Confidently to Intronic Regions	0.139	0.154	0.123	0.124
Reads Mapped Confidently to Exonic Regions	0.69	0.695	0.742	0.704
Reads Mapped Confidently to Transcriptome	0.635	0.641	0.693	0.652
Reads Mapped Antisense to Gene	0.02	0.022	0.015	0.018
Fraction Reads in Cells	0.677	0.745	0.752	0.689
Total Genes Detected	30293	30657	28705	28038
Median UMI Counts per Cell	4751	5004	5435	6039

## Sheet: Supplementary Table 6
Supplementary Table 6. Single-cell RNA-Sequencing data. Cell distribution in clusters.
Cell numbers:							Percentages for all 4 samples combined				Percentages for individual samples:
Clusters id	Pt. 1	Pt. 2	Pt. 3	Pt. 4	SUM		Clusters id				Clusters id	Pt. 1	Pt. 2	Pt. 3	Pt. 4		Clusters id	Original Seurat cluster id
1	355	206	222	126	909		1	3.72495			1	4.57651	2.19079	5.50732	3.92279		1	10
2	426	292	150	148	1016		2	4.16342			2	5.49181	3.10539	3.72116	4.60772		2	9
3	776	633	353	264	2026		3	8.30226			3	10.0039	6.73189	8.75713	8.21918		3	2
4	1030	722	275	305	2332		4	9.5562			4	13.2783	7.6784	6.82213	9.49564		4	1
5	188	87	120	84	479		5	1.96287			5	2.42362	0.925237	2.97693	2.61519		5	15
6	613	441	214	245	1513		6	6.20006			6	7.90254	4.68999	5.30886	7.62765		6	5
7	37	79	59	21	196		7	0.80318			7	0.476989	0.840157	1.46366	0.653798		7	24
8	875	349	308	294	1826		8	7.48269			8	11.2801	3.71158	7.64078	9.15318		8	4
9	278	668	125	85	1156		9	4.73712			9	3.58386	7.10412	3.10097	2.64633		9	7
10	165	526	53	56	800		10	3.27829			10	2.12711	5.59396	1.31481	1.74346		10	12
11	121	190	29	34	374		11	1.5326			11	1.55988	2.02063	0.719424	1.05853		11	19
12	9	19	8	7	43		12	0.176208			12	0.116024	0.202063	0.198462	0.217933		12	29
13	361	1009	288	193	1851		13	7.58513			13	4.65386	10.7306	7.14463	6.00872		13	3
14	40	112	21	9	182		14	0.74581			14	0.515663	1.19111	0.520963	0.280199		14	25
15	41	138	147	73	399		15	1.63504			15	0.528555	1.46762	3.64674	2.27273		15	18
16	157	551	225	129	1062		16	4.35192			16	2.02398	5.85983	5.58174	4.01619		16	8
17	8	25	18	5	56		17	0.22948			17	0.103133	0.265873	0.446539	0.155666		17	28
18	46	99	39	18	202		18	0.827767			18	0.593013	1.05286	0.967502	0.560399		18	23
19	5	18	3	7	33		19	0.135229			19	0.0644579	0.191428	0.0744232	0.217933		19	30
20	178	381	82	88	729		20	2.98734			20	2.2947	4.0519	2.03423	2.73973		20	14
21	71	244	58	27	400		21	1.63914			21	0.915302	2.59492	1.43885	0.840598		21	17
22	98	121	65	126	410		22	1.68012			22	1.26338	1.28682	1.6125	3.92279		22	16
23	67	140	70	8	285		23	1.16789			23	0.863736	1.48889	1.73654	0.249066		23	21
24	26	99	13	11	149		24	0.610581			24	0.335181	1.05286	0.322501	0.342466		24	26
25	339	415	242	171	1167		25	4.7822			25	4.37025	4.41349	6.00347	5.32379		25	6
26	236	200	169	142	747		26	3.0611			26	3.04241	2.12698	4.19251	4.42092		26	13
27	74	74	44	33	225		27	0.922018			27	0.953977	0.786983	1.09154	1.0274		27	22
28	769	925	474	357	2525		28	10.3471			28	9.91363	9.83729	11.7589	11.1146		28	0
29	287	467	59	76	889		29	3.64299			29	3.69988	4.9665	1.46366	2.36613		29	11
30	16	41	19	16	92		30	0.377003			30	0.206265	0.436031	0.471347	0.498132		30	27
31	65	132	79	54	330		31	1.35229			31	0.837953	1.40381	1.95981	1.6812		31	20
	7757	9403	4031	3212	24403			100				100	100	100	100

## Sheet: Supplementary Table 7
Supplementary Table 7. Single-cell RNA-Sequencing data. Cluster marker genes for each of the 31 clusters generated using the “FindMarkers”-function in Seurat.
Note:	SIGNIFICANT GENES WITH "p_val_adj" (FDR)<0.05 ARE IN BOLD.
	UPREGULATED GENES ARE IN RED.
	DOWNREGULATED GENES ARE IN BLUE.
	Please refer to the "READ_ME"-sheet for details.
	Cluster	Org. Row #	Gene	p_val	avg_log2FC	pct.1	pct.2	p_val_adj
1	C1	1	TSPAN2	0	1.17538	0.356	0.051	0
2	C1	2	ATP6V1C2	0	1.00007	0.322	0.032	0
3	C1	3	SSUH2	0	1.11912	0.223	0.007	0
4	C1	4	ADRA2C	0	1.38145	0.406	0.036	0
5	C1	5	NEBL	0	1.18856	0.285	0.014	0
6	C1	6	SLC9A3R2	4.40691e-278	1.75007	0.906	0.59	1.05563e-273
7	C1	7	PRDM16-DT	1.9268e-275	0.367436	0.101	0.003	4.61545e-271
8	C1	8	SEMA3G	1.09853e-269	1.43811	0.468	0.107	2.63143e-265
9	C1	9	TM4SF1	6.63543e-269	1.66506	0.911	0.536	1.58945e-264
10	C1	10	HEY1	1.21212e-261	1.505	0.535	0.145	2.90351e-257
11	C1	11	LINC00639	5.70249e-261	0.518298	0.131	0.007	1.36597e-256
12	C1	12	PCSK5	4.90655e-255	1.11828	0.275	0.038	1.17532e-250
13	C1	13	CAV1	4.01278e-243	1.27904	0.972	0.772	9.61222e-239
14	C1	14	PODXL	3.9356e-238	1.41969	0.482	0.128	9.42734e-234
15	C1	15	ALPL	4.63994e-234	0.823989	0.229	0.028	1.11145e-229
16	C1	16	RAMP2	3.76698e-227	1.38999	0.927	0.709	9.02344e-223
17	C1	17	SOX18	1.06019e-222	1.55524	0.879	0.493	2.53957e-218
18	C1	18	EFNB2	7.06529e-217	1.48592	0.538	0.173	1.69242e-212
19	C1	19	GJA4	1.15853e-214	1.56963	0.619	0.219	2.77515e-210
20	C1	20	PLLP	8.88402e-213	0.931642	0.279	0.046	2.12808e-208
21	C1	21	NDRG4	3.58413e-200	0.383214	0.112	0.007	8.58543e-196
22	C1	22	CCN3	1.60926e-191	1.06576	0.279	0.05	3.85481e-187
23	C1	23	HLA-E	1.2696e-186	0.967265	0.977	0.913	3.04119e-182
24	C1	24	ICAM2	4.79124e-179	1.48085	0.763	0.479	1.14769e-174
25	C1	26	PPA1	4.76919e-176	1.64395	0.699	0.419	1.14241e-171
26	C1	27	ANXA3	9.97121e-175	1.33883	0.75	0.389	2.3885e-170
27	C1	28	CLEC14A	4.93579e-173	1.38798	0.803	0.468	1.18232e-168
28	C1	29	A2M	1.04823e-170	1.22927	0.893	0.651	2.51092e-166
29	C1	30	SOS1	4.9222e-167	1.58872	0.512	0.197	1.17906e-162
30	C1	31	IFI27	2.11043e-161	1.06718	0.942	0.715	5.05533e-157
31	C1	32	CXCL12	4.17772e-157	1.1843	0.851	0.534	1.00073e-152
32	C1	33	SYNE2	1.18321e-154	1.39336	0.74	0.435	2.83427e-150
33	C1	34	ID1	8.07683e-150	1.50371	0.746	0.428	1.93472e-145
34	C1	35	HLA-B	1.20906e-147	0.819198	0.979	0.926	2.89619e-143
35	C1	36	ABCB1	7.34265e-147	0.505559	0.162	0.022	1.75886e-142
36	C1	37	EPAS1	1.05895e-146	1.16148	0.826	0.541	2.53661e-142
37	C1	38	ATP13A3	2.60582e-145	1.18849	0.383	0.118	6.24199e-141
38	C1	39	RUNDC3B	4.82955e-144	0.532539	0.149	0.019	1.15687e-139
39	C1	40	MECOM	1.36179e-143	1.13364	0.398	0.127	3.26203e-139
40	C1	41	HLA-C	1.20234e-142	0.791921	0.972	0.929	2.88008e-138
41	C1	42	PTPRB	3.0591e-139	1.29323	0.554	0.247	7.32776e-135
42	C1	43	C19orf33	2.07845e-138	0.776528	0.25	0.053	4.97871e-134
43	C1	46	STOM	2.32986e-135	1.18472	0.762	0.559	5.58095e-131
44	C1	47	PPP1R14A	4.3524e-134	1.23452	0.715	0.422	1.04258e-129
45	C1	48	DEPP1	7.63556e-134	1.61412	0.7	0.399	1.82902e-129
46	C1	49	CRYBG3	5.32698e-131	1.4024	0.623	0.351	1.27602e-126
47	C1	50	PECAM1	3.01498e-130	0.977042	0.854	0.553	7.22209e-126
48	C1	51	CLIC3	1.4996e-129	0.666326	0.177	0.029	3.59214e-125
49	C1	52	EDN1	1.28543e-127	1.55452	0.337	0.098	3.07912e-123
50	C1	53	NPDC1	4.61026e-127	0.989912	0.796	0.541	1.10434e-122
51	C1	54	JAM2	5.06043e-126	1.12537	0.656	0.359	1.21218e-121
52	C1	55	STMN1	5.14797e-126	1.2494	0.692	0.444	1.23315e-121
53	C1	56	IFITM3	5.23171e-126	0.702763	0.983	0.932	1.2532e-121
54	C1	57	FAM107A	1.24677e-123	1.19295	0.48	0.202	2.9865e-119
55	C1	59	ACE	1.46015e-120	1.08185	0.378	0.132	3.49764e-116
56	C1	60	MET	4.28449e-120	0.824367	0.274	0.071	1.02631e-115
57	C1	61	LTBP4	6.21534e-119	1.09412	0.471	0.189	1.48882e-114
58	C1	62	AIF1L	3.29224e-117	1.05659	0.56	0.273	7.88622e-113
59	C1	63	TMSB10	3.37554e-116	0.524521	0.998	0.996	8.08577e-112
60	C1	64	UTRN	1.02402e-115	1.38826	0.647	0.4	2.45293e-111
61	C1	65	SOX17	2.68552e-115	1.25095	0.628	0.324	6.4329e-111
62	C1	66	SRP14	8.90811e-113	0.863435	0.916	0.913	2.13385e-108
63	C1	67	GJA5	5.41709e-112	0.789827	0.149	0.024	1.29761e-107
64	C1	68	JAG2	4.27947e-111	0.771452	0.281	0.078	1.0251e-106
65	C1	69	SLC6A6	7.72454e-109	0.969031	0.33	0.108	1.85034e-104
66	C1	70	VEGFC	1.08338e-107	0.766432	0.251	0.065	2.59513e-103
67	C1	71	FLT1	1.68022e-107	1.18282	0.538	0.267	4.02479e-103
68	C1	72	CD9	1.93201e-103	1.24414	0.678	0.456	4.62793e-99
69	C1	73	TIE1	4.63462e-103	1.00813	0.402	0.158	1.11018e-98
70	C1	75	BCAM	1.32681e-102	1.0166	0.673	0.412	3.17824e-98
71	C1	76	ESAM	4.40267e-102	0.963823	0.7	0.435	1.05462e-97
72	C1	77	AFAP1L2	8.65435e-102	0.498748	0.182	0.037	2.07306e-97
73	C1	78	CX3CL1	1.50674e-101	1.31371	0.455	0.206	3.60926e-97
74	C1	80	TMEM100	6.90407e-100	0.827907	0.157	0.029	1.6538e-95
75	C1	81	ASRGL1	9.70055e-100	0.77043	0.326	0.11	2.32367e-95
76	C1	83	AFDN	3.1233e-97	1.04531	0.62	0.372	7.48156e-93
77	C1	84	MAST4	2.11932e-96	0.946121	0.325	0.112	5.07661e-92
78	C1	85	GIMAP7	2.22827e-96	0.938807	0.766	0.507	5.3376e-92
79	C1	86	CDH5	6.73345e-96	1.02902	0.575	0.315	1.61293e-91
80	C1	87	MTUS1	3.50313e-95	1.01344	0.661	0.419	8.39139e-91
81	C1	88	SIPA1L2	6.4205e-95	0.973678	0.408	0.172	1.53797e-90
82	C1	89	MMRN2	1.51187e-93	1.02163	0.552	0.293	3.62154e-89
83	C1	90	CLDN5	8.80309e-93	0.942888	0.887	0.584	2.10869e-88
84	C1	91	HLA-A	2.48558e-92	0.691147	0.939	0.887	5.95395e-88
85	C1	92	SLC14A1	1.04612e-91	0.605434	0.167	0.035	2.50589e-87
86	C1	93	ID3	1.22159e-91	1.03546	0.843	0.658	2.92621e-87
87	C1	94	PLCB1	1.22778e-91	0.954011	0.391	0.161	2.94103e-87
88	C1	95	ADGRF5	2.35086e-91	0.98977	0.628	0.372	5.63126e-87
89	C1	96	ASS1	7.01319e-91	0.977699	0.468	0.224	1.67994e-86
90	C1	97	RDX	1.10493e-90	1.18019	0.644	0.453	2.64675e-86
91	C1	98	FN1	1.89171e-89	1.33065	0.455	0.218	4.53139e-85
92	C1	99	PIK3R3	1.21464e-88	1.11602	0.468	0.229	2.90955e-84
93	C1	102	ATP1A1	1.28223e-87	1.18638	0.549	0.334	3.07146e-83
94	C1	104	LSR	8.7201e-86	0.725431	0.257	0.08	2.08881e-81
95	C1	105	IFITM1	1.79999e-85	0.942115	0.697	0.499	4.31169e-81
96	C1	107	SYNJ2	3.45505e-84	0.458599	0.153	0.032	8.27622e-80
97	C1	108	SRGN	4.81431e-84	0.56937	0.877	0.703	1.15322e-79
98	C1	109	CLIC5	1.03515e-81	0.79743	0.306	0.11	2.47959e-77
99	C1	110	AMD1	1.0395e-81	1.24984	0.485	0.265	2.49002e-77
100	C1	111	EMCN	3.23041e-81	0.842582	0.691	0.443	7.73813e-77
101	C1	112	DOCK9	1.20565e-80	0.970727	0.428	0.202	2.888e-76
102	C1	114	TNFSF10	6.54682e-80	0.861576	0.75	0.559	1.56823e-75
103	C1	115	MAP4	7.27982e-80	1.02223	0.667	0.506	1.74381e-75
104	C1	116	B2M	7.32387e-80	0.449244	1	0.999	1.75436e-75
105	C1	119	ARGLU1	2.37448e-79	0.870969	0.795	0.75	5.68783e-75
106	C1	120	BST2	4.68401e-79	0.643609	0.912	0.776	1.12201e-74
107	C1	121	USP54	5.02563e-79	0.335945	0.106	0.017	1.20384e-74
108	C1	122	PLS3	1.08624e-76	0.972865	0.642	0.454	2.60197e-72
109	C1	124	TM6SF1	2.32752e-76	0.706967	0.275	0.096	5.57535e-72
110	C1	125	ZFP36	2.97119e-76	1.00052	0.899	0.924	7.11718e-72
111	C1	126	LAP3	6.03657e-76	0.936953	0.653	0.488	1.446e-71
112	C1	127	PLPP1	7.11775e-76	1.01268	0.7	0.521	1.70498e-71
113	C1	128	BTG2	1.05839e-75	0.928997	0.814	0.709	2.53528e-71
114	C1	129	TGM2	4.73123e-75	0.805444	0.272	0.095	1.13332e-70
115	C1	130	BTNL9	3.209e-74	0.843195	0.696	0.436	7.68683e-70
116	C1	131	EGFL7	3.41699e-74	0.765642	0.8	0.582	8.18506e-70
117	C1	132	CRIP2	4.36575e-74	0.796624	0.752	0.574	1.04577e-69
118	C1	133	PTMA	5.06448e-74	0.500348	0.971	0.979	1.21315e-69
119	C1	134	SOCS3	1.30287e-73	1.02607	0.767	0.666	3.12089e-69
120	C1	138	DLL4	9.74024e-73	0.721198	0.249	0.083	2.33318e-68
121	C1	140	ITPRID2	3.80178e-72	1.01062	0.429	0.223	9.10678e-68
122	C1	141	BMX	1.11595e-71	0.566099	0.135	0.029	2.67314e-67
123	C1	142	CD320	1.29391e-71	1.03274	0.64	0.434	3.09944e-67
124	C1	143	CYYR1	4.11327e-71	0.819955	0.616	0.382	9.85294e-67
125	C1	145	NOTCH4	1.18885e-70	0.936768	0.49	0.266	2.84777e-66
126	C1	146	KLF2	1.49824e-70	0.762679	0.933	0.896	3.58888e-66
127	C1	147	JAG1	4.01964e-70	0.748145	0.241	0.08	9.62865e-66
128	C1	148	ANKRD29	1.36603e-69	0.904918	0.602	0.383	3.27219e-65
129	C1	149	ADAMTS6	1.64212e-69	0.362836	0.102	0.018	3.93354e-65
130	C1	150	ARMH4	4.43937e-69	0.632583	0.216	0.068	1.06341e-64
131	C1	152	PLCB4	4.08659e-68	0.678464	0.194	0.057	9.78902e-64
132	C1	153	PTP4A3	1.28598e-67	0.705048	0.29	0.114	3.08045e-63
133	C1	154	FCN3	1.43184e-67	0.707064	0.219	0.07	3.42983e-63
134	C1	155	IFI44L	1.60701e-67	0.79433	0.308	0.126	3.84943e-63
135	C1	161	LPCAT2	2.45979e-66	0.893736	0.377	0.18	5.89219e-62
136	C1	162	GATA2	4.58894e-66	0.530986	0.199	0.059	1.09923e-61
137	C1	163	HYAL2	1.12036e-65	0.883011	0.618	0.41	2.68371e-61
138	C1	168	ARL15	9.88634e-64	0.780047	0.224	0.077	2.36817e-59
139	C1	170	FGF2	2.92281e-63	0.692087	0.246	0.09	7.00131e-59
140	C1	174	OCIAD2	3.93298e-62	0.879129	0.466	0.274	9.42106e-58
141	C1	175	RHOC	4.59556e-62	0.575066	0.854	0.769	1.10082e-57
142	C1	176	S1PR1	4.79791e-62	0.868056	0.466	0.263	1.14929e-57
143	C1	178	IFITM2	7.55946e-62	0.477323	0.925	0.907	1.81079e-57
144	C1	179	GIMAP1	3.09454e-61	0.763244	0.609	0.407	7.41267e-57
145	C1	185	GIMAP4	8.09732e-60	0.837723	0.598	0.409	1.93963e-55
146	C1	186	CFAP36	1.00482e-59	0.863751	0.4	0.218	2.40695e-55
147	C1	187	EMP2	1.20419e-59	0.779768	0.693	0.545	2.88451e-55
148	C1	191	NRARP	3.4243e-59	0.925538	0.463	0.266	8.20258e-55
149	C1	192	CAV2	7.9893e-59	0.699886	0.716	0.537	1.91376e-54
150	C1	193	TJP1	1.30369e-58	0.760765	0.58	0.398	3.12286e-54
151	C1	198	PALMD	1.52401e-57	0.663473	0.733	0.498	3.65061e-53
152	C1	202	ADCY4	2.63973e-56	0.711494	0.308	0.138	6.32321e-52
153	C1	209	DIPK1B	7.97759e-55	0.736657	0.347	0.168	1.91095e-50
154	C1	213	ADAM15	1.94734e-54	0.889	0.479	0.301	4.66465e-50
155	C1	214	MX1	3.20469e-54	0.826092	0.387	0.204	7.67652e-50
156	C1	216	TIMP3	4.48607e-54	0.594951	0.892	0.746	1.07459e-49
157	C1	222	SYNE1	2.02516e-53	0.975591	0.521	0.353	4.85108e-49
158	C1	226	HES4	7.70586e-53	0.830526	0.407	0.217	1.84586e-48
159	C1	233	TRABD2A	5.98194e-52	0.33107	0.121	0.03	1.43291e-47
160	C1	235	PLPP2	8.63779e-52	0.374669	0.144	0.041	2.0691e-47
161	C1	236	LIMS2	9.90396e-52	0.747586	0.501	0.318	2.37239e-47
162	C1	239	F8	2.31929e-51	0.665402	0.244	0.098	5.55562e-47
163	C1	240	MCOLN3	2.33219e-51	0.612896	0.208	0.075	5.58654e-47
164	C1	247	KIAA1671	1.68229e-50	0.46732	0.165	0.052	4.02976e-46
165	C1	248	TEAD4	1.99842e-50	0.429283	0.152	0.045	4.787e-46
166	C1	249	RAC1	2.93964e-50	0.542495	0.824	0.821	7.04162e-46
167	C1	251	ATP8B1	5.23815e-50	0.505462	0.193	0.068	1.25475e-45
168	C1	252	NR4A1	5.8099e-50	1.30992	0.439	0.272	1.3917e-45
169	C1	256	TEK	2.79844e-49	0.628759	0.261	0.111	6.70337e-45
170	C1	257	HEG1	4.51598e-49	0.731027	0.274	0.123	1.08176e-44
171	C1	260	CDC37	1.40292e-48	0.632547	0.779	0.705	3.36056e-44
172	C1	261	UACA	2.42077e-48	0.753029	0.618	0.463	5.79872e-44
173	C1	264	RRAS	5.31786e-48	0.716237	0.678	0.596	1.27384e-43
174	C1	268	IER2	5.75887e-47	0.879354	0.85	0.832	1.37948e-42
175	C1	271	IGFBP3	7.6728e-47	2.11136	0.519	0.369	1.83794e-42
176	C1	272	ECSCR	9.53588e-47	0.652372	0.578	0.385	2.28422e-42
177	C1	273	FRYL	1.12165e-46	0.776072	0.424	0.255	2.68679e-42
178	C1	274	PCDH1	1.69879e-46	0.633627	0.293	0.138	4.06928e-42
179	C1	277	CTTNBP2NL	2.35607e-46	0.762015	0.462	0.302	5.64372e-42
180	C1	283	ITSN2	9.02978e-46	0.781917	0.361	0.199	2.16299e-41
181	C1	288	MSX1	2.17623e-45	0.757988	0.381	0.217	5.21295e-41
182	C1	294	LMCD1	1.17051e-44	0.653511	0.63	0.465	2.80383e-40
183	C1	295	MYCT1	1.2981e-44	0.714102	0.407	0.238	3.10948e-40
184	C1	300	GALNT18	5.62183e-44	0.45158	0.184	0.067	1.34665e-39
185	C1	303	GATA2-AS1	9.05868e-44	0.532632	0.194	0.074	2.16992e-39
186	C1	304	ATP8A1	9.65563e-44	0.444489	0.161	0.054	2.31291e-39
187	C1	305	PLCG2	1.025e-43	0.478159	0.199	0.076	2.45528e-39
188	C1	308	ERC1	2.00429e-43	0.818078	0.373	0.215	4.80108e-39
189	C1	310	WARS1	2.41848e-43	0.826942	0.473	0.311	5.79322e-39
190	C1	313	EVA1C	5.9849e-43	0.622683	0.341	0.181	1.43362e-38
191	C1	315	HMCN1	6.60366e-43	0.612964	0.233	0.1	1.58184e-38
192	C1	318	TMC7	1.31186e-42	0.347481	0.131	0.039	3.14243e-38
193	C1	322	LIFR	5.18568e-42	0.867914	0.425	0.262	1.24218e-37
194	C1	323	TSC22D1	5.5666e-42	0.750874	0.714	0.6	1.33342e-37
195	C1	327	FUT8	9.9981e-42	0.590927	0.205	0.084	2.39494e-37
196	C1	332	LINC01697	2.13895e-41	0.416685	0.138	0.044	5.12365e-37
197	C1	340	CALM2	9.14335e-41	0.51196	0.835	0.833	2.1902e-36
198	C1	342	APP	1.01992e-40	0.765311	0.634	0.53	2.44312e-36
199	C1	343	ADRB2	1.0942e-40	0.801206	0.455	0.297	2.62104e-36
200	C1	344	SYNPO	1.20749e-40	0.471224	0.25	0.114	2.89241e-36
201	C1	347	IFIT3	1.59091e-40	0.80169	0.396	0.241	3.81086e-36
202	C1	349	KCTD12	2.76314e-40	0.881275	0.404	0.246	6.61883e-36
203	C1	350	SHE	3.21859e-40	0.673841	0.293	0.148	7.70982e-36
204	C1	352	CDC42BPA	4.99557e-40	0.793745	0.439	0.287	1.19664e-35
205	C1	355	CDK19	8.8055e-40	0.40077	0.142	0.047	2.10927e-35
206	C1	356	SEC14L1	9.89712e-40	0.650554	0.657	0.53	2.37076e-35
207	C1	357	ENG	1.103e-39	0.667351	0.652	0.522	2.64213e-35
208	C1	361	RASIP1	2.32081e-39	0.658354	0.394	0.233	5.55926e-35
209	C1	367	KIAA1217	4.03586e-39	0.664264	0.44	0.276	9.6675e-35
210	C1	368	CLIC4	4.18695e-39	0.739317	0.545	0.409	1.00294e-34
211	C1	369	YBX3	4.55728e-39	0.584835	0.766	0.741	1.09165e-34
212	C1	372	AOPEP	8.91356e-39	0.659692	0.329	0.183	2.13515e-34
213	C1	383	LRRFIP1	3.91549e-38	0.641365	0.706	0.628	9.37916e-34
214	C1	384	AC027290.2	3.98943e-38	0.833886	0.297	0.155	9.55629e-34
215	C1	389	HLA-F	8.02665e-38	0.695624	0.571	0.441	1.9227e-33
216	C1	394	MCTP1	1.34259e-37	0.742381	0.416	0.265	3.21604e-33
217	C1	398	BMPR2	2.11688e-37	0.678763	0.32	0.175	5.07079e-33
218	C1	405	TUSC3	4.02771e-37	0.708267	0.448	0.3	9.64797e-33
219	C1	412	CMTM8	9.18106e-37	0.629195	0.43	0.279	2.19923e-32
220	C1	413	HDGFL3	1.06151e-36	0.714494	0.448	0.312	2.54275e-32
221	C1	415	ACTN4	1.19057e-36	0.650351	0.648	0.552	2.85189e-32
222	C1	419	SULF2	2.1186e-36	0.684695	0.349	0.203	5.07489e-32
223	C1	423	EFNA1	3.22981e-36	0.756454	0.444	0.284	7.73668e-32
224	C1	429	CCDC68	6.65922e-36	0.553398	0.238	0.112	1.59515e-31
225	C1	430	RBP7	7.28422e-36	0.262377	0.937	0.824	1.74486e-31
226	C1	431	JUNB	8.4465e-36	0.592502	0.888	0.906	2.02328e-31
227	C1	436	TCN2	2.71941e-35	0.651768	0.428	0.283	6.51408e-31
228	C1	438	XAF1	3.58858e-35	0.758356	0.378	0.232	8.59607e-31
229	C1	441	AQP7	5.32061e-35	0.627238	0.441	0.287	1.2745e-30
230	C1	449	ALAS1	1.85029e-34	0.49759	0.201	0.088	4.43218e-30
231	C1	450	CD58	2.55761e-34	0.657225	0.369	0.234	6.12651e-30
232	C1	451	SNHG7	3.17104e-34	0.655257	0.604	0.503	7.5959e-30
233	C1	461	H3-3A	6.38989e-34	0.436702	0.846	0.859	1.53064e-29
234	C1	476	FABP5	1.60985e-33	0.329853	0.941	0.855	3.85623e-29
235	C1	477	GNAS	1.62862e-33	0.401591	0.916	0.918	3.90119e-29
236	C1	480	USHBP1	2.14373e-33	0.432734	0.195	0.085	5.13509e-29
237	C1	483	FOXC1	2.94263e-33	0.616064	0.276	0.146	7.04878e-29
238	C1	485	PGRMC2	3.12597e-33	0.81554	0.486	0.366	7.48796e-29
239	C1	486	TRIM16	4.5126e-33	0.479377	0.252	0.127	1.08095e-28
240	C1	488	GUCY1A1	6.04291e-33	0.648511	0.228	0.107	1.44752e-28
241	C1	489	SMAD6	6.38507e-33	0.353681	0.122	0.041	1.52948e-28
242	C1	490	CD34	7.05221e-33	0.52494	0.635	0.499	1.68929e-28
243	C1	493	MYEF2	9.94091e-33	0.373369	0.111	0.036	2.38125e-28
244	C1	498	LRRC32	2.0361e-32	0.607598	0.294	0.162	4.87727e-28
245	C1	500	GABARAPL1	2.07264e-32	0.63133	0.586	0.486	4.96481e-28
246	C1	503	IL32	3.29544e-32	0.465283	0.64	0.493	7.8939e-28
247	C1	524	IGF2	3.0515e-31	0.659016	0.293	0.161	7.30956e-27
248	C1	531	PTPRM	8.56739e-31	0.642975	0.305	0.174	2.05223e-26
249	C1	534	SORBS2	1.29243e-30	0.613819	0.266	0.142	3.09589e-26
250	C1	535	FLNB	1.34377e-30	0.735191	0.315	0.185	3.21886e-26
251	C1	542	SOCS2	2.35832e-30	0.658641	0.551	0.416	5.64913e-26
252	C1	543	TMTC1	2.53663e-30	0.538447	0.248	0.128	6.07623e-26
253	C1	546	LCN6	4.97931e-30	0.299199	0.116	0.04	1.19274e-25
254	C1	549	RHOB	6.57619e-30	0.575782	0.825	0.809	1.57526e-25
255	C1	553	RSAD2	1.00995e-29	0.366989	0.134	0.05	2.41925e-25
256	C1	556	MIDN	1.24704e-29	0.734045	0.377	0.254	2.98715e-25
257	C1	561	FES	1.87495e-29	0.569516	0.265	0.144	4.49126e-25
258	C1	567	PARP14	4.54334e-29	0.747326	0.38	0.253	1.08831e-24
259	C1	569	PKN3	5.37186e-29	0.343943	0.155	0.064	1.28678e-24
260	C1	570	PRKX	5.44859e-29	0.371251	0.158	0.066	1.30515e-24
261	C1	571	HIF3A	5.70643e-29	0.50287	0.211	0.103	1.36692e-24
262	C1	573	LEPR	7.13547e-29	0.631531	0.274	0.153	1.70923e-24
263	C1	579	GARRE1	1.39515e-28	0.6202	0.36	0.231	3.34195e-24
264	C1	582	FAM124B	1.63977e-28	0.302846	0.103	0.034	3.92791e-24
265	C1	585	SLCO4A1	2.29218e-28	0.256017	0.119	0.043	5.49068e-24
266	C1	587	CD59	2.54498e-28	0.396402	0.813	0.733	6.09623e-24
267	C1	592	C2CD4B	5.10623e-28	0.704658	0.652	0.505	1.22315e-23
268	C1	594	ENTPD1	5.23729e-28	0.392587	0.146	0.059	1.25454e-23
269	C1	598	PIR	9.45096e-28	0.511222	0.253	0.139	2.26388e-23
270	C1	609	GADD45B	4.19603e-27	0.840031	0.79	0.807	1.00512e-22
271	C1	613	PDZD2	4.61039e-27	0.3763	0.128	0.049	1.10437e-22
272	C1	628	TINAGL1	2.16063e-26	0.484828	0.538	0.397	5.17557e-22
273	C1	630	DGKE	2.21936e-26	0.656881	0.287	0.169	5.31626e-22
274	C1	632	RNF144B	2.79631e-26	0.515548	0.206	0.102	6.69828e-22
275	C1	633	CD81	2.87785e-26	0.322951	0.908	0.876	6.8936e-22
276	C1	635	PTPN14	3.32239e-26	0.580472	0.221	0.116	7.95846e-22
277	C1	638	MLLT3	3.73976e-26	0.367998	0.161	0.07	8.95821e-22
278	C1	644	CCNL1	6.73358e-26	0.798755	0.623	0.606	1.61296e-21
279	C1	656	ATP5PF	1.70359e-25	0.451226	0.729	0.72	4.08078e-21
280	C1	659	GIPC2	2.18352e-25	0.495591	0.275	0.16	5.23041e-21
281	C1	662	SHANK3	2.6612e-25	0.600377	0.333	0.214	6.37463e-21
282	C1	664	CAVIN1	3.29982e-25	0.492271	0.737	0.64	7.90439e-21
283	C1	672	SHROOM1	4.56787e-25	0.361659	0.119	0.046	1.09419e-20
284	C1	675	CASKIN2	7.05652e-25	0.490858	0.282	0.167	1.69032e-20
285	C1	678	SH3BP4	8.07747e-25	0.410708	0.189	0.094	1.93488e-20
286	C1	679	EPHA4	9.69075e-25	0.332905	0.11	0.041	2.32132e-20
287	C1	686	TBC1D1	1.36888e-24	0.607257	0.341	0.227	3.27901e-20
288	C1	693	RPS6KA2	2.38034e-24	0.499256	0.224	0.12	5.70187e-20
289	C1	723	PSMB9	9.39084e-24	0.521311	0.612	0.545	2.24948e-19
290	C1	727	ABO	1.23787e-23	0.34005	0.129	0.053	2.96518e-19
291	C1	732	MEF2A	1.70776e-23	0.684168	0.47	0.377	4.09076e-19
292	C1	739	PREX1	2.79626e-23	0.373612	0.201	0.103	6.69817e-19
293	C1	740	CTSH	2.8135e-23	0.588707	0.514	0.418	6.73947e-19
294	C1	759	CPNE8	7.80591e-23	0.554626	0.406	0.301	1.86983e-18
295	C1	768	TSPAN7	1.28035e-22	0.468255	0.417	0.29	3.06695e-18
296	C1	775	DACH1	2.12041e-22	0.417607	0.164	0.079	5.07924e-18
297	C1	778	FZD6	2.2347e-22	0.357594	0.177	0.088	5.35301e-18
298	C1	790	CASP4LP	5.38566e-22	0.455611	0.18	0.091	1.29008e-17
299	C1	791	TPO	5.54022e-22	0.358665	0.141	0.063	1.32711e-17
300	C1	798	KDR	7.81381e-22	0.479733	0.396	0.274	1.87172e-17
301	C1	799	APOLD1	8.34357e-22	0.571204	0.472	0.356	1.99862e-17
302	C1	807	PDCD4	1.39971e-21	0.890994	0.419	0.339	3.35287e-17
303	C1	808	TAMALIN	1.50271e-21	0.514753	0.436	0.328	3.59959e-17
304	C1	810	CD93	1.60887e-21	0.595486	0.406	0.292	3.85388e-17
305	C1	811	ECE1	1.62727e-21	0.636872	0.372	0.267	3.89795e-17
306	C1	813	NUDT14	1.73114e-21	0.570472	0.37	0.262	4.14677e-17
307	C1	818	SYT11	2.30995e-21	0.364579	0.133	0.059	5.53325e-17
308	C1	821	SOX7	2.51892e-21	0.500645	0.29	0.184	6.03383e-17
309	C1	828	HERC2P2	2.87265e-21	0.589063	0.19	0.101	6.88116e-17
310	C1	837	ENPP4	4.57372e-21	0.465389	0.244	0.145	1.09559e-16
311	C1	845	RAPGEF3	5.86556e-21	0.490869	0.301	0.194	1.40504e-16
312	C1	850	ADAMTS1	8.74551e-21	0.982998	0.361	0.258	2.0949e-16
313	C1	851	VPS37B	9.22692e-21	0.386679	0.198	0.107	2.21022e-16
314	C1	853	ADIRF	1.14934e-20	0.305195	0.809	0.724	2.75312e-16
315	C1	854	TBX3	1.15874e-20	0.501904	0.22	0.125	2.77564e-16
316	C1	855	COBLL1	1.23716e-20	0.589465	0.33	0.227	2.9635e-16
317	C1	857	SYNGR2	1.46732e-20	0.489082	0.495	0.397	3.51481e-16
318	C1	859	THBD	1.96521e-20	0.472992	0.229	0.133	4.70746e-16
319	C1	868	CEP68	2.70946e-20	0.524876	0.354	0.249	6.49025e-16
320	C1	869	GPRC5B	2.74885e-20	0.502483	0.316	0.211	6.58461e-16
321	C1	871	MAP2	3.36832e-20	0.2774	0.1	0.039	8.06848e-16
322	C1	875	SPTBN1	4.05035e-20	0.381869	0.716	0.628	9.70221e-16
323	C1	876	SOX13	4.22447e-20	0.309171	0.128	0.056	1.01193e-15
324	C1	883	RASGRF2	7.72663e-20	0.368884	0.156	0.077	1.85084e-15
325	C1	886	TACC1	9.94207e-20	0.564409	0.644	0.608	2.38152e-15
326	C1	887	CD200	1.26397e-19	0.317214	0.145	0.069	3.02772e-15
327	C1	889	CLDN15	1.32924e-19	0.321209	0.138	0.064	3.18407e-15
328	C1	895	TAGLN2	1.98023e-19	0.306538	0.846	0.874	4.74344e-15
329	C1	897	ELK3	2.16381e-19	0.513232	0.473	0.384	5.18319e-15
330	C1	899	GLUL	2.55135e-19	0.428209	0.615	0.529	6.11149e-15
331	C1	900	FAT4	2.71773e-19	0.371752	0.114	0.05	6.51005e-15
332	C1	901	PREX2	2.91608e-19	0.587103	0.356	0.254	6.98517e-15
333	C1	903	PPP1R13B	3.19926e-19	0.387517	0.213	0.122	7.6635e-15
334	C1	909	NRN1	4.85622e-19	0.371096	0.585	0.463	1.16326e-14
335	C1	915	MEOX1	6.83243e-19	0.535789	0.33	0.225	1.63664e-14
336	C1	916	CEP85L	6.85924e-19	0.519371	0.198	0.112	1.64306e-14
337	C1	920	ISG15	8.91092e-19	0.620991	0.369	0.272	2.13452e-14
338	C1	921	PIK3C2B	1.02037e-18	0.433131	0.16	0.082	2.4442e-14
339	C1	924	LIMA1	1.11954e-18	0.623813	0.49	0.413	2.68175e-14
340	C1	927	IFI6	1.82491e-18	0.392093	0.224	0.134	4.3714e-14
341	C1	928	IFNGR1	1.92275e-18	0.506777	0.657	0.659	4.60575e-14
342	C1	937	HSPA12B	2.88091e-18	0.460208	0.276	0.177	6.90094e-14
343	C1	943	STING1	4.19531e-18	0.469156	0.354	0.257	1.00494e-13
344	C1	945	CAVIN2	4.91256e-18	0.416361	0.686	0.553	1.17675e-13
345	C1	946	SUN1	5.77613e-18	0.492906	0.419	0.332	1.38361e-13
346	C1	950	ORAI1	7.77289e-18	0.408962	0.26	0.164	1.86192e-13
347	C1	952	STAT3	8.16721e-18	0.557369	0.582	0.559	1.95637e-13
348	C1	954	MOB2	1.05944e-17	0.543536	0.416	0.332	2.53779e-13
349	C1	955	SLC39A8	1.12963e-17	0.360725	0.133	0.064	2.70592e-13
350	C1	956	MRTFB	1.17776e-17	0.510688	0.337	0.239	2.8212e-13
351	C1	957	ADD1	1.21447e-17	0.598946	0.429	0.349	2.90913e-13
352	C1	958	XPR1	1.25724e-17	0.314569	0.123	0.057	3.01158e-13
353	C1	959	GBP1	1.26571e-17	0.638154	0.334	0.241	3.03187e-13
354	C1	961	APOL3	1.44733e-17	0.485528	0.226	0.138	3.46692e-13
355	C1	962	DDX58	1.4835e-17	0.28505	0.103	0.044	3.55358e-13
356	C1	964	CAPZA2	1.71516e-17	0.49805	0.587	0.569	4.1085e-13
357	C1	965	NHSL2	2.10257e-17	0.403969	0.131	0.063	5.03649e-13
358	C1	966	NKTR	2.14998e-17	0.631391	0.529	0.471	5.15005e-13
359	C1	969	THSD7A	2.51292e-17	0.419717	0.155	0.081	6.01944e-13
360	C1	971	CMPK2	3.38028e-17	0.275749	0.125	0.059	8.09712e-13
361	C1	972	MMP28	3.49214e-17	0.593799	0.29	0.199	8.36507e-13
362	C1	975	AGTPBP1	4.35718e-17	0.475355	0.267	0.176	1.04372e-12
363	C1	981	SLC26A2	6.53651e-17	0.579522	0.151	0.079	1.56576e-12
364	C1	982	ITGA6	6.65249e-17	0.352392	0.429	0.319	1.59354e-12
365	C1	984	DUSP1	7.83484e-17	0.406346	0.836	0.842	1.87676e-12
366	C1	985	HCP5	7.86668e-17	0.311487	0.127	0.061	1.88439e-12
367	C1	986	SLC48A1	8.27771e-17	0.390196	0.226	0.138	1.98284e-12
368	C1	988	TCF4	9.46895e-17	0.417646	0.681	0.621	2.26819e-12
369	C1	989	SLFN11	9.48859e-17	0.478416	0.185	0.106	2.2729e-12
370	C1	990	LTA4H	1.33721e-16	0.494026	0.271	0.18	3.20315e-12
371	C1	991	MRPL33	1.50151e-16	0.61245	0.454	0.391	3.59671e-12
372	C1	994	CCDC88C	1.97675e-16	0.37612	0.147	0.076	4.73511e-12
373	C1	995	ETS1	2.09511e-16	0.471513	0.524	0.443	5.01864e-12
374	C1	996	SWAP70	2.64199e-16	0.546733	0.455	0.382	6.32861e-12
375	C1	998	FGD5	2.91853e-16	0.428152	0.198	0.117	6.99106e-12
376	C1	1000	PLSCR1	3.16469e-16	0.470743	0.547	0.487	7.58071e-12
377	C1	1001	ARHGAP31	3.31112e-16	0.404311	0.223	0.139	7.93146e-12
378	C1	1007	NOTCH1	4.25142e-16	0.400602	0.15	0.079	1.01839e-11
379	C1	1008	DDX5	4.44236e-16	0.442755	0.73	0.751	1.06412e-11
380	C1	1009	TOX2	4.65755e-16	0.282393	0.1	0.044	1.11567e-11
381	C1	1011	EGR1	5.19778e-16	0.739919	0.528	0.464	1.24508e-11
382	C1	1016	ARHGAP29	7.58061e-16	0.387685	0.595	0.499	1.81586e-11
383	C1	1017	RAPGEF2	8.20079e-16	0.418958	0.231	0.144	1.96442e-11
384	C1	1018	PDGFB	1.48063e-15	0.500892	0.372	0.281	3.5467e-11
385	C1	1019	THEM6	1.79965e-15	0.476702	0.198	0.119	4.31088e-11
386	C1	1020	CCM2L	1.88903e-15	0.325986	0.174	0.098	4.52497e-11
387	C1	1022	PLEKHG1	2.26713e-15	0.397332	0.222	0.14	5.43068e-11
388	C1	1026	TECPR1	2.97084e-15	0.308262	0.142	0.075	7.11634e-11
389	C1	1029	MGST2	3.15759e-15	0.38269	0.564	0.488	7.56369e-11
390	C1	1030	ZBTB46	3.28135e-15	0.324121	0.152	0.082	7.86015e-11
391	C1	1033	ACACB	4.42404e-15	0.501586	0.277	0.188	1.05973e-10
392	C1	1035	IFIT2	4.67509e-15	0.458436	0.188	0.112	1.11987e-10
393	C1	1037	TMOD3	5.77336e-15	0.391058	0.592	0.562	1.38295e-10
394	C1	1038	KIF26A	6.00501e-15	0.319889	0.108	0.051	1.43844e-10
395	C1	1039	FAM89A	6.02332e-15	0.457931	0.325	0.235	1.44283e-10
396	C1	1040	RAPGEF1	6.27863e-15	0.557829	0.226	0.146	1.50398e-10
397	C1	1041	IRF9	6.50534e-15	0.475485	0.336	0.252	1.55829e-10
398	C1	1042	ENAH	7.83753e-15	0.511555	0.429	0.357	1.8774e-10
399	C1	1043	CD46	8.37761e-15	0.439873	0.624	0.62	2.00677e-10
400	C1	1049	RHOA	1.06435e-14	0.271105	0.823	0.863	2.54955e-10
401	C1	1052	PIK3C2A	1.44785e-14	0.531908	0.338	0.257	3.46818e-10
402	C1	1056	CNDP2	1.61423e-14	0.486585	0.308	0.226	3.86673e-10
403	C1	1057	EXOC6	1.65343e-14	0.468341	0.201	0.125	3.96062e-10
404	C1	1058	HIP1R	1.66367e-14	0.341681	0.211	0.131	3.98516e-10
405	C1	1060	ITPR2	2.38946e-14	0.362968	0.196	0.118	5.72372e-10
406	C1	1061	MAP3K11	2.94292e-14	0.48746	0.284	0.204	7.04947e-10
407	C1	1063	FKBP9	3.36317e-14	0.518787	0.422	0.349	8.05615e-10
408	C1	1064	PTPRG	4.11037e-14	0.42233	0.184	0.11	9.84597e-10
409	C1	1066	NTHL1	5.78571e-14	0.456574	0.271	0.19	1.38591e-09
410	C1	1067	MANSC1	6.0518e-14	0.35819	0.163	0.094	1.44965e-09
411	C1	1068	MDK	7.87944e-14	0.472729	0.4	0.321	1.88744e-09
412	C1	1069	GIT1	8.01334e-14	0.419997	0.224	0.147	1.91952e-09
413	C1	1070	IRF1	9.59354e-14	0.562466	0.591	0.544	2.29804e-09
414	C1	1071	TMEM30A	1.03111e-13	0.57118	0.429	0.369	2.46993e-09
415	C1	1072	DST	1.0826e-13	0.649529	0.411	0.343	2.59327e-09
416	C1	1073	MYO1E	1.15522e-13	0.457309	0.29	0.209	2.76721e-09
417	C1	1074	DENND3	1.24067e-13	0.345336	0.16	0.091	2.97189e-09
418	C1	1076	EXOC6B	1.29203e-13	0.41333	0.223	0.147	3.09493e-09
419	C1	1077	ICA1	1.42054e-13	0.425325	0.348	0.266	3.40277e-09
420	C1	1078	GPIHBP1	1.78093e-13	0.334688	0.518	0.396	4.26604e-09
421	C1	1083	LDB2	2.5839e-13	0.447486	0.502	0.421	6.18947e-09
422	C1	1087	JUN	3.02421e-13	0.414918	0.829	0.835	7.24419e-09
423	C1	1089	WNK1	3.43267e-13	0.441844	0.418	0.346	8.22262e-09
424	C1	1090	TLE5	3.51155e-13	0.41093	0.637	0.66	8.41158e-09
425	C1	1091	KLF4	3.60735e-13	0.516454	0.616	0.591	8.64104e-09
426	C1	1092	FBLN2	4.23879e-13	0.287732	0.314	0.211	1.01536e-08
427	C1	1093	C9orf40	4.33575e-13	0.336211	0.199	0.127	1.03859e-08
428	C1	1094	RASSF9	4.4365e-13	0.297355	0.142	0.079	1.06272e-08
429	C1	1095	BHLHE40	4.51879e-13	0.655936	0.419	0.352	1.08243e-08
430	C1	1096	PCNX1	5.14402e-13	0.352011	0.127	0.067	1.2322e-08
431	C1	1097	SP100	5.67983e-13	0.483441	0.518	0.49	1.36055e-08
432	C1	1098	AGPAT1	6.14365e-13	0.336368	0.185	0.114	1.47165e-08
433	C1	1099	NCKAP1	7.64019e-13	0.440387	0.275	0.197	1.83013e-08
434	C1	1100	C1orf115	8.36642e-13	0.294407	0.341	0.256	2.00409e-08
435	C1	1101	F11R	1.47013e-12	0.29466	0.112	0.058	3.52156e-08
436	C1	1102	RGS3	1.68939e-12	0.48831	0.285	0.206	4.04676e-08
437	C1	1104	MIER2	1.76243e-12	0.295286	0.147	0.085	4.22172e-08
438	C1	1105	MYO5C	1.80379e-12	0.360673	0.228	0.153	4.3208e-08
439	C1	1106	SP110	1.84841e-12	0.508447	0.348	0.276	4.42769e-08
440	C1	1109	COX17	2.10663e-12	0.529839	0.495	0.466	5.04622e-08
441	C1	1112	ELMO1	3.08853e-12	0.421726	0.296	0.219	7.39826e-08
442	C1	1113	TSPAN9	3.7685e-12	0.398225	0.239	0.165	9.02706e-08
443	C1	1114	CRIM1	3.87098e-12	0.393935	0.488	0.411	9.27253e-08
444	C1	1115	APOL1	4.38071e-12	0.333464	0.169	0.103	1.04936e-07
445	C1	1116	BAZ2B	4.40764e-12	0.477725	0.349	0.275	1.05581e-07
446	C1	1117	HERC5	4.82559e-12	0.402419	0.229	0.155	1.15592e-07
447	C1	1121	CEP112	7.48606e-12	0.468599	0.336	0.261	1.79321e-07
448	C1	1122	ADARB1	7.90332e-12	0.323539	0.167	0.102	1.89316e-07
449	C1	1123	B3GNT2	8.18724e-12	0.458254	0.25	0.175	1.96117e-07
450	C1	1124	CHSY1	8.65176e-12	0.307287	0.171	0.104	2.07244e-07
451	C1	1125	GBP4	9.03372e-12	0.534325	0.305	0.231	2.16394e-07
452	C1	1126	MCC	9.13332e-12	0.35325	0.168	0.104	2.1878e-07
453	C1	1127	TAP1	1.29487e-11	0.423206	0.238	0.166	3.10173e-07
454	C1	1128	CD2AP	1.30765e-11	0.388712	0.352	0.277	3.13235e-07
455	C1	1129	WSB1	1.4907e-11	0.551576	0.441	0.387	3.57081e-07
456	C1	1130	LYL1	1.55524e-11	0.343549	0.239	0.165	3.72542e-07
457	C1	1132	PNP	1.82484e-11	0.386323	0.311	0.232	4.37121e-07
458	C1	1133	KTN1	1.91763e-11	0.392952	0.653	0.657	4.59348e-07
459	C1	1134	NEDD9	1.95882e-11	0.455041	0.342	0.272	4.69215e-07
460	C1	1135	HPCAL1	2.2293e-11	0.490623	0.317	0.248	5.34005e-07
461	C1	1136	UGCG	2.50359e-11	0.502628	0.334	0.268	5.99711e-07
462	C1	1137	PARP9	2.7943e-11	0.433579	0.205	0.138	6.69347e-07
463	C1	1138	GADD45A	2.81867e-11	0.353835	0.46	0.381	6.75185e-07
464	C1	1139	TUBA4A	2.83189e-11	0.268404	0.219	0.145	6.78351e-07
465	C1	1141	FEM1C	3.60734e-11	0.316545	0.165	0.102	8.64103e-07
466	C1	1142	CC2D1A	3.89819e-11	0.251715	0.113	0.061	9.33773e-07
467	C1	1143	PTTG1IP	5.18551e-11	0.476492	0.549	0.545	1.24214e-06
468	C1	1144	PHACTR4	5.5801e-11	0.391497	0.222	0.154	1.33666e-06
469	C1	1145	TSPAN13	6.38629e-11	0.269698	0.515	0.415	1.52977e-06
470	C1	1146	LINC00987	7.14152e-11	0.269103	0.109	0.059	1.71068e-06
471	C1	1147	TMPO	7.60514e-11	0.409396	0.286	0.215	1.82173e-06
472	C1	1148	WWC2	7.63177e-11	0.404501	0.2	0.135	1.82812e-06
473	C1	1150	PDLIM5	8.26649e-11	0.457162	0.387	0.332	1.98016e-06
474	C1	1151	GIMAP8	1.02423e-10	0.434207	0.293	0.218	2.45343e-06
475	C1	1153	ADIPOR2	1.21663e-10	0.429573	0.283	0.213	2.91431e-06
476	C1	1154	ARAP3	1.27873e-10	0.268953	0.123	0.07	3.06306e-06
477	C1	1155	DICER1	1.97184e-10	0.478145	0.297	0.23	4.72335e-06
478	C1	1157	PLK2	2.00757e-10	0.53775	0.387	0.323	4.80893e-06
479	C1	1158	ARHGEF35-AS1	2.00787e-10	0.288993	0.101	0.054	4.80965e-06
480	C1	1159	HNRNPA2B1	2.20058e-10	0.279822	0.783	0.825	5.27128e-06
481	C1	1160	FRY	2.72743e-10	0.368489	0.234	0.168	6.53329e-06
482	C1	1161	LDLR	4.28058e-10	0.315679	0.209	0.144	1.02537e-05
483	C1	1162	IQCK	4.47572e-10	0.394928	0.273	0.205	1.07211e-05
484	C1	1163	PTPN12	4.97785e-10	0.385205	0.321	0.257	1.19239e-05
485	C1	1164	AVPR2	5.35016e-10	0.390431	0.292	0.223	1.28158e-05
486	C1	1165	TGFBR2	5.78375e-10	0.326808	0.619	0.58	1.38544e-05
487	C1	1166	TANC1	6.35724e-10	0.326318	0.179	0.118	1.52281e-05
488	C1	1167	ERG	7.56949e-10	0.362865	0.262	0.193	1.8132e-05
489	C1	1168	SHROOM4	8.29905e-10	0.275395	0.145	0.09	1.98796e-05
490	C1	1169	SEC11C	9.23588e-10	0.357896	0.356	0.296	2.21236e-05
491	C1	1170	FAM135A	1.00257e-09	0.257216	0.107	0.059	2.40155e-05
492	C1	1172	GABARAPL2	1.19254e-09	0.331094	0.648	0.662	2.8566e-05
493	C1	1173	TMEM165	1.28935e-09	0.512313	0.487	0.471	3.0885e-05
494	C1	1174	NCOA3	1.33817e-09	0.37188	0.281	0.215	3.20545e-05
495	C1	1175	ZEB1	1.5143e-09	0.399697	0.382	0.323	3.62736e-05
496	C1	1176	TNFRSF4	1.60354e-09	0.434493	0.326	0.251	3.84112e-05
497	C1	1177	BEND7	1.63931e-09	0.323909	0.223	0.16	3.92681e-05
498	C1	1179	PCGF2	1.74444e-09	0.352558	0.24	0.178	4.17863e-05
499	C1	1180	NUMB	2.0387e-09	0.391769	0.254	0.193	4.88349e-05
500	C1	1181	SLFN5	2.14754e-09	0.376858	0.268	0.201	5.14422e-05
501	C1	1182	RFC3	2.40584e-09	0.253633	0.124	0.074	5.76295e-05
502	C1	1184	CSNK1G3	2.50707e-09	0.328952	0.272	0.208	6.00544e-05
503	C1	1185	SPTAN1	2.58488e-09	0.448212	0.411	0.367	6.19181e-05
504	C1	1186	GIMAP6	3.44169e-09	0.341277	0.245	0.181	8.24423e-05
505	C1	1188	PAXX	3.93882e-09	0.422136	0.343	0.291	9.43506e-05
506	C1	1190	MXD4	4.362e-09	0.526366	0.486	0.461	0.000104487
507	C1	1191	CHD7	4.4243e-09	0.254221	0.166	0.108	0.00010598
508	C1	1192	GTF3C3	4.70096e-09	0.273903	0.142	0.089	0.000112607
509	C1	1193	LIPE	4.98072e-09	0.332896	0.228	0.163	0.000119308
510	C1	1194	FOXP1	5.2638e-09	0.460477	0.427	0.384	0.000126089
511	C1	1195	HABP4	5.39465e-09	0.33921	0.191	0.133	0.000129224
512	C1	1196	N4BP2L2	5.4069e-09	0.430429	0.548	0.546	0.000129517
513	C1	1197	SPAG9	5.43768e-09	0.500502	0.513	0.497	0.000130254
514	C1	1198	FCHO2	5.56982e-09	0.411859	0.333	0.278	0.000133419
515	C1	1199	DDX17	5.94518e-09	0.486687	0.552	0.549	0.000142411
516	C1	1200	HSPA1B	5.98673e-09	0.534199	0.322	0.263	0.000143406
517	C1	1201	SLC15A3	6.13971e-09	0.27236	0.144	0.091	0.000147071
518	C1	1203	POMP	6.66743e-09	0.384851	0.603	0.63	0.000159712
519	C1	1204	FDPS	9.02848e-09	0.356962	0.501	0.468	0.000216268
520	C1	1205	RO60	9.3731e-09	0.430769	0.432	0.391	0.000224523
521	C1	1206	LEPROTL1	9.61891e-09	0.360135	0.406	0.362	0.000230411
522	C1	1207	GBP2	1.01774e-08	0.388748	0.25	0.19	0.000243789
523	C1	1209	SMARCA2	1.12824e-08	0.383422	0.279	0.218	0.00027026
524	C1	1210	FBXO34	1.23162e-08	0.364374	0.182	0.126	0.000295023
525	C1	1211	WWTR1	1.29654e-08	0.372749	0.276	0.216	0.000310573
526	C1	1212	TMEM47	1.42878e-08	0.431368	0.366	0.309	0.000342249
527	C1	1213	HERC2P9	1.4907e-08	0.356099	0.128	0.079	0.000357082
528	C1	1214	UBR1	1.61922e-08	0.287213	0.134	0.085	0.000387867
529	C1	1215	SKIL	1.76506e-08	0.345868	0.263	0.204	0.000422802
530	C1	1216	PHLDA3	1.88168e-08	0.400944	0.305	0.247	0.000450738
531	C1	1217	CDC42EP1	2.04149e-08	0.357503	0.353	0.3	0.000489019
532	C1	1218	RBM17	2.05159e-08	0.466212	0.492	0.487	0.000491438
533	C1	1219	GFOD2	2.12332e-08	0.268545	0.138	0.088	0.000508619
534	C1	1220	CSRNP1	2.16724e-08	0.479262	0.337	0.287	0.000519141
535	C1	1221	PSMB8	2.34982e-08	0.350699	0.559	0.556	0.000562877
536	C1	1222	EFCAB14	2.3743e-08	0.440176	0.425	0.383	0.000568741
537	C1	1223	CDK17	2.43261e-08	0.345374	0.22	0.162	0.000582707
538	C1	1224	CPAMD8	2.47242e-08	0.267895	0.108	0.064	0.000592244
539	C1	1225	HDAC7	2.59512e-08	0.396119	0.235	0.178	0.000621634
540	C1	1226	BCAR3	2.63787e-08	0.293136	0.149	0.097	0.000631875
541	C1	1227	CCNY	2.73013e-08	0.452633	0.319	0.27	0.000653976
542	C1	1228	IFI44	2.87959e-08	0.345496	0.196	0.139	0.000689778
543	C1	1229	SAP30-DT	2.89992e-08	0.25143	0.117	0.071	0.000694647
544	C1	1230	PGS1	2.90508e-08	0.335748	0.177	0.124	0.000695882
545	C1	1231	HIP1	2.983e-08	0.340571	0.227	0.168	0.000714547
546	C1	1232	ACVRL1	3.40248e-08	0.421185	0.333	0.281	0.000815031
547	C1	1233	TMEM184B	3.73282e-08	0.303324	0.149	0.097	0.00089416
548	C1	1234	TLN2	3.98585e-08	0.267745	0.118	0.073	0.000954771
549	C1	1235	TRAK1	3.99511e-08	0.2856	0.127	0.079	0.000956989
550	C1	1236	PLXNA2	4.14419e-08	0.276003	0.103	0.061	0.0009927
551	C1	1237	TPM4	4.27398e-08	0.269412	0.732	0.75	0.00102379
552	C1	1238	LAMA3	4.52837e-08	0.252201	0.125	0.078	0.00108473
553	C1	1239	FOS	4.83245e-08	0.382565	0.901	0.945	0.00115757
554	C1	1240	GPR146	5.36022e-08	0.317008	0.446	0.372	0.00128399
555	C1	1241	DSG2	5.51337e-08	0.347054	0.274	0.211	0.00132067
556	C1	1243	FRMD4A	6.70643e-08	0.346122	0.177	0.124	0.00160646
557	C1	1244	RCN1	6.71607e-08	0.40755	0.455	0.422	0.00160877
558	C1	1245	IL33	7.07823e-08	0.507859	0.274	0.22	0.00169552
559	C1	1246	DOCK1	7.18254e-08	0.370791	0.232	0.176	0.00172051
560	C1	1248	DDX60	7.37494e-08	0.258567	0.124	0.078	0.00176659
561	C1	1249	CACHD1	7.44183e-08	0.272297	0.158	0.108	0.00178262
562	C1	1250	PSIP1	8.1568e-08	0.408895	0.42	0.385	0.00195388
563	C1	1251	GFOD1	8.2193e-08	0.317139	0.208	0.152	0.00196885
564	C1	1252	HOXB4	8.5245e-08	0.340243	0.175	0.123	0.00204196
565	C1	1253	NDRG1	8.88226e-08	0.484651	0.242	0.189	0.00212766
566	C1	1254	FDFT1	9.49152e-08	0.333189	0.261	0.203	0.0022736
567	C1	1255	LINC01003	1.06458e-07	0.283059	0.185	0.132	0.0025501
568	C1	1256	EML1	1.08662e-07	0.317449	0.16	0.11	0.0026029
569	C1	1257	CXCL2	1.19935e-07	0.862431	0.365	0.318	0.00287292
570	C1	1258	NEAT1	1.20001e-07	0.510723	0.754	0.783	0.0028745
571	C1	1259	ZDHHC20	1.23308e-07	0.402252	0.157	0.109	0.00295373
572	C1	1260	TCIM	1.38162e-07	0.424786	0.31	0.254	0.00330954
573	C1	1261	CYB5R3	1.39905e-07	0.27121	0.662	0.659	0.00335127
574	C1	1262	PLEKHF2	1.47382e-07	0.299071	0.253	0.195	0.00353038
575	C1	1263	CTNNA1	1.54131e-07	0.401754	0.46	0.437	0.00369206
576	C1	1265	MAPK11	1.57248e-07	0.340895	0.141	0.094	0.00376672
577	C1	1266	C8orf33	1.61839e-07	0.368971	0.27	0.218	0.0038767
578	C1	1267	DOCK6	1.74261e-07	0.270831	0.172	0.121	0.00417424
579	C1	1268	LEPROT	2.01283e-07	0.263502	0.69	0.701	0.00482153
580	C1	1269	ZNF704	2.17094e-07	0.336474	0.18	0.129	0.00520028
581	C1	1270	EIF2AK2	2.27883e-07	0.459116	0.356	0.32	0.0054587
582	C1	1271	ATRX	2.88007e-07	0.465268	0.439	0.416	0.00689892
583	C1	1272	DDX3X	2.93175e-07	0.374494	0.574	0.572	0.00702272
584	C1	1273	NES	2.97369e-07	0.376266	0.293	0.237	0.00712319
585	C1	1274	NXN	3.33761e-07	0.258331	0.183	0.132	0.0079949
586	C1	1275	CYB561	3.99646e-07	0.254267	0.117	0.074	0.00957311
587	C1	1276	SON	4.08078e-07	0.293803	0.681	0.725	0.0097751
588	C1	1277	ARHGEF12	4.26285e-07	0.399633	0.288	0.241	0.0102112
589	C1	1278	FLOT1	4.94053e-07	0.39326	0.468	0.456	0.0118346
590	C1	1279	RRN3P1	5.19236e-07	0.394954	0.239	0.188	0.0124378
591	C1	1280	RALGAPA2	5.58226e-07	0.316328	0.254	0.202	0.0133717
592	C1	1281	PITPNC1	5.6577e-07	0.406657	0.343	0.296	0.0135525
593	C1	1282	HERC2	6.11094e-07	0.356699	0.219	0.167	0.0146381
594	C1	1283	MAP4K3-DT	6.62855e-07	0.361355	0.284	0.237	0.015878
595	C1	1284	RIN2	7.03568e-07	0.386219	0.354	0.314	0.0168533
596	C1	1285	LRCH1	8.15328e-07	0.30423	0.173	0.125	0.0195304
597	C1	1286	RAI2	8.55758e-07	0.269686	0.176	0.127	0.0204988
598	C1	1287	AL583785.1	1.0061e-06	0.324081	0.175	0.127	0.0241001
599	C1	1288	PPM1D	1.00937e-06	0.272936	0.136	0.092	0.0241784
600	C1	1289	CNTNAP3B	1.10321e-06	0.317826	0.186	0.135	0.0264263
601	C1	1290	NAA10	1.11821e-06	0.430124	0.414	0.395	0.0267857
602	C1	1292	ARL5B	1.32104e-06	0.285944	0.191	0.144	0.0316441
603	C1	1293	LNX1	1.39885e-06	0.276087	0.193	0.144	0.033508
604	C1	1294	RPS6KA3	1.54104e-06	0.385494	0.209	0.16	0.0369141
605	C1	1295	HBEGF	1.59675e-06	0.378854	0.26	0.209	0.0382487
606	C1	1296	IKBKB	1.6159e-06	0.272623	0.13	0.088	0.0387073
607	C1	1297	KAT6A	2.02121e-06	0.2919	0.224	0.176	0.0484161
608	C1	1298	MALT1	2.12577e-06	0.382561	0.187	0.141	0.0509208
609	C1	1299	HSD17B11	2.32049e-06	0.308812	0.536	0.554	0.0555851
610	C1	1300	RALGAPA1	2.55642e-06	0.265162	0.141	0.098	0.0612365
611	C1	1301	FAM214A	2.63332e-06	0.293435	0.174	0.128	0.0630785
612	C1	1302	LRRC8A	2.64546e-06	0.2878	0.161	0.115	0.0633693
613	C1	1303	IFIT1	2.76291e-06	0.388777	0.249	0.202	0.0661829
614	C1	1304	ADAR	2.91655e-06	0.377723	0.279	0.235	0.069863
615	C1	1305	HSD17B12	2.96148e-06	0.459159	0.364	0.336	0.0709392
616	C1	1306	RPIA	3.05808e-06	0.287449	0.242	0.195	0.0732531
617	C1	1307	EMP1	3.13249e-06	0.393014	0.536	0.527	0.0750357
618	C1	1308	A4GALT	3.20882e-06	0.309094	0.24	0.193	0.0768641
619	C1	1309	PRPF4B	3.38629e-06	0.460374	0.483	0.48	0.0811153
620	C1	1310	ATP2B4	3.76006e-06	0.380421	0.296	0.252	0.0900684
621	C1	1311	NFAT5	3.90581e-06	0.268561	0.166	0.121	0.0935597
622	C1	1312	PTK2	3.99411e-06	0.360697	0.362	0.326	0.095675
623	C1	1313	MPHOSPH8	4.16999e-06	0.38545	0.512	0.518	0.0998879
624	C1	1314	MTRF1L	4.37976e-06	0.327783	0.255	0.211	0.104913
625	C1	1316	ATP1B3	4.95165e-06	0.394286	0.363	0.329	0.118612
626	C1	1317	RLIM	5.22721e-06	0.259683	0.161	0.117	0.125212
627	C1	1318	TNS2	5.37994e-06	0.373992	0.326	0.284	0.128871
628	C1	1320	MTURN	5.88861e-06	0.331202	0.287	0.24	0.141056
629	C1	1321	CCSER2	5.99047e-06	0.371282	0.298	0.256	0.143496
630	C1	1322	CDKN1A	6.13187e-06	0.445802	0.46	0.438	0.146883
631	C1	1324	CLEC1A	6.90994e-06	0.277233	0.188	0.143	0.165521
632	C1	1325	CYB5B	7.08609e-06	0.333498	0.248	0.203	0.16974
633	C1	1326	CPNE2	7.61749e-06	0.314704	0.316	0.273	0.182469
634	C1	1327	BCL2L1	7.81505e-06	0.335117	0.267	0.225	0.187202
635	C1	1329	MTA1	7.894e-06	0.273963	0.172	0.129	0.189093
636	C1	1331	ADGRG1	9.25835e-06	0.300545	0.206	0.161	0.221774
637	C1	1332	SERBP1	9.55259e-06	0.34099	0.615	0.661	0.228823
638	C1	1333	HHEX	9.83222e-06	0.291272	0.178	0.135	0.235521
639	C1	1334	BCL3	1.29517e-05	0.356707	0.201	0.159	0.310244
640	C1	1335	SENP7	1.34555e-05	0.360107	0.232	0.19	0.322312
641	C1	1336	NTPCR	1.37496e-05	0.324999	0.248	0.204	0.329357
642	C1	1337	IMPDH1	1.52776e-05	0.380884	0.266	0.226	0.365959
643	C1	1338	HMGXB3	1.63425e-05	0.327691	0.226	0.184	0.391469
644	C1	1340	ABHD17A	1.80285e-05	0.340875	0.455	0.444	0.431855
645	C1	1341	CPLX1	2.29115e-05	0.269784	0.193	0.149	0.548822
646	C1	1342	TTC19	2.8507e-05	0.319197	0.227	0.187	0.682856
647	C1	1343	CADM2	3.35243e-05	0.252462	0.209	0.163	0.803041
648	C1	1345	CDKN2D	3.97137e-05	0.285575	0.282	0.24	0.951302
649	C1	1346	RABGAP1	4.49908e-05	0.28294	0.189	0.15	1
650	C1	1347	CASP4	4.67033e-05	0.348109	0.383	0.361	1
651	C1	1348	RBM6	4.9773e-05	0.34919	0.318	0.287	1
652	C1	1349	KLF3	5.59174e-05	0.316484	0.495	0.502	1
653	C1	1350	APBB2	5.89957e-05	0.345648	0.22	0.181	1
654	C1	1351	DHRS3	6.23536e-05	0.387111	0.349	0.321	1
655	C1	1352	NCK1	6.28713e-05	0.301623	0.286	0.253	1
656	C1	1353	RBPMS	7.67243e-05	0.29209	0.402	0.374	1
657	C1	1354	UBE2Q2	8.22687e-05	0.360056	0.305	0.273	1
658	C1	1355	ZC3HAV1	8.38079e-05	0.294729	0.196	0.158	1
659	C1	1357	CCDC69	9.43184e-05	0.281929	0.215	0.175	1
660	C1	1358	PTBP3	9.67157e-05	0.340245	0.301	0.268	1
661	C1	1359	MIR23AHG	9.69231e-05	0.49213	0.37	0.343	1
662	C1	1360	CNOT6L	9.83436e-05	0.312135	0.252	0.216	1
663	C1	1361	SMAGP	0.00010505	0.281436	0.23	0.19	1
664	C1	1362	LGALS3BP	0.00010719	0.333618	0.349	0.309	1
665	C1	1363	CDC73	0.000117522	0.343099	0.31	0.281	1
666	C1	1364	TMEM50B	0.000123254	0.314226	0.337	0.31	1
667	C1	1365	ODF3B	0.000130142	0.31422	0.326	0.303	1
668	C1	1366	ANKRD12	0.000148729	0.399814	0.51	0.527	1
669	C1	1367	FCHSD2	0.000151207	0.310245	0.296	0.262	1
670	C1	1369	STIM2	0.000165417	0.255652	0.233	0.196	1
671	C1	1370	PLEC	0.000165536	0.433213	0.275	0.246	1
672	C1	1371	RAD21	0.000172567	0.372423	0.354	0.337	1
673	C1	1372	HNRNPA3	0.000203422	0.309399	0.569	0.598	1
674	C1	1373	SERINC3	0.000210622	0.318414	0.394	0.381	1
675	C1	1374	ZBTB38	0.000213617	0.307295	0.274	0.241	1
676	C1	1375	MFNG	0.000261026	0.295425	0.261	0.226	1
677	C1	1376	ETS2	0.000269777	0.253019	0.507	0.487	1
678	C1	1377	ARID4A	0.000281576	0.256011	0.249	0.212	1
679	C1	1378	NQO1	0.000299132	0.25889	0.367	0.339	1
680	C1	1379	GNAQ	0.00031611	0.276816	0.185	0.15	1
681	C1	1380	CADPS2	0.000321798	0.329018	0.169	0.136	1
682	C1	1381	YWHAH	0.000324085	0.310065	0.504	0.515	1
683	C1	1382	ELF1	0.000351203	0.301449	0.389	0.371	1
684	C1	1383	TCF7L2	0.000358033	0.289185	0.213	0.178	1
685	C1	1384	SLC44A2	0.00037165	0.328362	0.249	0.216	1
686	C1	1385	TNKS1BP1	0.000374452	0.278448	0.132	0.1	1
687	C1	1386	RIT1	0.000382174	0.279852	0.264	0.231	1
688	C1	1387	PIM1	0.000419804	0.412395	0.276	0.249	1
689	C1	1388	PPP4R3B	0.000438813	0.357732	0.252	0.224	1
690	C1	1389	EEF2K	0.000452742	0.341618	0.157	0.126	1
691	C1	1390	ATF3	0.000455441	0.488371	0.601	0.639	1
692	C1	1391	HOXB7	0.000496489	0.318547	0.279	0.249	1
693	C1	1392	CTBP2	0.00050781	0.27911	0.204	0.17	1
694	C1	1393	CD55	0.000521575	0.258565	0.304	0.274	1
695	C1	1394	QKI	0.000597108	0.278596	0.537	0.557	1
696	C1	1395	MAP4K3	0.000647212	0.339464	0.183	0.152	1
697	C1	1396	ELP4	0.000721903	0.268271	0.14	0.11	1
698	C1	1397	ANKH	0.000724189	0.284737	0.194	0.162	1
699	C1	1398	UPF3A	0.000728649	0.412032	0.351	0.336	1
700	C1	1399	PALM2AKAP2	0.00076884	0.266681	0.365	0.339	1
701	C1	1400	SASH1	0.000987721	0.255144	0.422	0.406	1
702	C1	1401	CFLAR	0.000988661	0.327032	0.493	0.501	1
703	C1	1402	PPP1CB	0.00105331	0.267678	0.532	0.568	1
704	C1	1403	DIAPH2	0.00108943	0.3484	0.388	0.38	1
705	C1	1404	STX12	0.00109824	0.330575	0.348	0.337	1
706	C1	1405	GRAMD1A	0.0011815	0.327561	0.195	0.167	1
707	C1	1406	LUZP1	0.00132861	0.302332	0.267	0.241	1
708	C1	1407	TMEM87B	0.00133022	0.277653	0.122	0.095	1
709	C1	1408	RBM26	0.00134424	0.309912	0.18	0.15	1
710	C1	1409	PKN2	0.00136394	0.308451	0.373	0.365	1
711	C1	1410	TM9SF2	0.00141536	0.354822	0.367	0.362	1
712	C1	1411	MAPK3	0.0015582	0.3608	0.398	0.396	1
713	C1	1412	MACF1	0.00159984	0.4	0.36	0.346	1
714	C1	1413	KRAS	0.00160315	0.30635	0.353	0.346	1
715	C1	1414	TOPORS	0.00163926	0.295692	0.174	0.145	1
716	C1	1415	CD109	0.00164456	0.272845	0.219	0.191	1
717	C1	1416	DNTTIP2	0.00172084	0.309452	0.34	0.329	1
718	C1	1417	KANSL1	0.00172614	0.321423	0.229	0.203	1
719	C1	1418	NCOR1	0.00174554	0.383082	0.461	0.481	1
720	C1	1419	EIF4G2	0.00180387	0.331685	0.453	0.475	1
721	C1	1420	MT2A	0.00181374	0.272575	0.849	0.894	1
722	C1	1421	SRSF10	0.00193809	0.257003	0.475	0.498	1
723	C1	1422	TMEM109	0.00202783	0.326368	0.505	0.532	1
724	C1	1423	IL3RA	0.00204962	0.298612	0.283	0.253	1
725	C1	1424	SP140L	0.0020692	0.291229	0.249	0.222	1
726	C1	1425	PHKB	0.00216111	0.356967	0.257	0.234	1
727	C1	1426	RFTN1	0.00231021	0.31663	0.256	0.229	1
728	C1	1427	C5orf24	0.00243106	0.275375	0.271	0.246	1
729	C1	1428	CWF19L2	0.00269326	0.290439	0.278	0.254	1
730	C1	1429	G2E3	0.00322984	0.272317	0.165	0.139	1
731	C1	1430	DLEU2	0.00329192	0.268079	0.147	0.121	1
732	C1	1431	JMJD1C	0.00335794	0.400834	0.465	0.504	1
733	C1	1432	NFKBIZ	0.00360485	0.30419	0.397	0.394	1
734	C1	1433	TNFAIP1	0.00372593	0.265743	0.186	0.159	1
735	C1	1434	GNB1	0.00385507	0.323268	0.42	0.429	1
736	C1	1435	DGKZ	0.00423002	0.269958	0.183	0.157	1
737	C1	1436	EFNB1	0.00470982	0.289524	0.226	0.201	1
738	C1	1437	ENPP2	0.00472124	0.447195	0.303	0.285	1
739	C1	1438	EWSR1	0.00476114	0.291907	0.311	0.296	1
740	C1	1439	RALA	0.00516217	0.286719	0.322	0.311	1
741	C1	1440	LMO2	0.00516698	0.275882	0.367	0.356	1
742	C1	1441	VPS13A	0.00524127	0.287844	0.132	0.108	1
743	C1	1442	MRPL17	0.00544834	0.301749	0.278	0.265	1
744	C1	1443	CAT	0.00546689	0.284198	0.571	0.595	1
745	C1	1444	TRIP11	0.00567844	0.297634	0.26	0.239	1
746	C1	1445	TCF12	0.00573603	0.306494	0.201	0.179	1
747	C1	1446	PHACTR2	0.00688793	0.324438	0.426	0.429	1
748	C1	1447	DHRS7B	0.00701242	0.264944	0.195	0.172	1
749	C1	1448	SECISBP2	0.00713479	0.327807	0.238	0.216	1
750	C1	1449	STAT1	0.00739662	0.265615	0.22	0.198	1
751	C1	1450	FLYWCH2	0.0074568	0.297767	0.288	0.273	1
752	C1	1451	DNAJA1	0.00745816	0.258251	0.553	0.607	1
753	C1	1452	NPTN	0.00759834	0.331581	0.374	0.38	1
754	C1	1454	NFIA	0.0079648	0.273206	0.532	0.539	1
755	C1	1455	CSNK2A2	0.00799241	0.300912	0.219	0.201	1
756	C1	1456	ATN1	0.00889764	0.264163	0.212	0.19	1
757	C1	1457	LIMCH1	0.00978763	0.301735	0.246	0.226	1
758	C1	1458	EZH1	0.0122459	0.261422	0.272	0.256	1
759	C1	1459	TERF2IP	0.0125323	0.313937	0.438	0.453	1
760	C1	1460	ARL2BP	0.0133661	0.271102	0.348	0.346	1
761	C1	1461	GON4L	0.0135764	0.3314	0.219	0.199	1
762	C1	1462	MYH9	0.013769	0.272081	0.527	0.543	1
763	C1	1463	DYNC1LI2	0.0158376	0.257339	0.374	0.374	1
764	C1	1464	SERTAD3	0.0161233	0.308048	0.266	0.253	1
765	C1	1465	PIBF1	0.0162751	0.257115	0.226	0.206	1
766	C1	1466	ZNF644	0.0163938	0.264906	0.227	0.209	1
767	C1	1467	CPTP	0.0176638	0.276589	0.186	0.168	1
768	C1	1468	CCNL2	0.0185469	0.325998	0.289	0.281	1
769	C1	1469	CDC42BPB	0.0193233	0.289526	0.273	0.261	1
770	C1	1470	ARHGAP26	0.0193825	0.250586	0.195	0.174	1
771	C1	1471	ARID5A	0.020392	0.280068	0.27	0.257	1
772	C1	1472	FNBP1L	0.0211475	0.254328	0.325	0.312	1
773	C1	1473	CCN1	0.0247041	0.306792	0.36	0.352	1
774	C1	1474	RBM22	0.0252728	0.259819	0.308	0.297	1
775	C1	1476	CDK13	0.0280429	0.283848	0.174	0.158	1
776	C1	1477	NAA38	0.028152	0.2689	0.483	0.511	1
777	C1	1478	ABLIM1	0.0282713	0.333966	0.297	0.29	1
778	C1	1479	TRIM56	0.0289679	0.25958	0.129	0.11	1
779	C1	1480	AFF1	0.0299722	0.299966	0.263	0.252	1
780	C1	1481	IFI35	0.0303744	0.28858	0.279	0.273	1
781	C1	1482	ITPKC	0.032295	0.283563	0.266	0.25	1
782	C1	1483	CTNNB1	0.0328126	0.331164	0.413	0.424	1
783	C1	1484	PDCD6IP	0.0352901	0.272122	0.278	0.273	1
784	C1	1486	ROCK2	0.0393814	0.275872	0.339	0.341	1
785	C1	1487	MARCHF7	0.0421563	0.347767	0.294	0.293	1
786	C1	1488	CDC42EP3	0.0449651	0.252691	0.337	0.331	1
787	C1	1489	KMT2C	0.0468801	0.290789	0.235	0.224	1
788	C1	1490	ARID4B	0.0474795	0.277727	0.336	0.338	1
789	C1	1492	IFNAR1	0.0555333	0.3738	0.317	0.32	1
790	C1	1493	TRIM47	0.0562279	0.296236	0.238	0.229	1
791	C1	1494	CSPP1	0.056319	0.288883	0.162	0.147	1
792	C1	1496	ATXN2	0.0582132	0.290157	0.223	0.213	1
793	C1	1497	SLC27A3	0.0596874	0.326294	0.201	0.189	1
794	C1	1498	KIAA2026	0.0606904	0.269529	0.15	0.137	1
795	C1	1499	KNOP1	0.0613111	0.273049	0.201	0.19	1
796	C1	1500	BOD1L1	0.0638188	0.26276	0.371	0.382	1
797	C1	1502	ASH1L	0.0739577	0.302354	0.249	0.241	1
798	C1	1503	KRT10	0.0763633	0.270438	0.487	0.542	1
799	C1	1504	SHISA5	0.0868487	0.264455	0.358	0.376	1
800	C1	1505	NXT1	0.087392	0.311537	0.305	0.313	1
801	C1	1507	BTBD6	0.0893751	0.269219	0.21	0.203	1
802	C1	1508	SELENON	0.0915464	0.251459	0.173	0.162	1
803	C1	1509	PEX1	0.0956233	0.285717	0.134	0.121	1
804	C1	1510	CRK	0.100305	0.340145	0.237	0.23	1
805	C1	1512	RALB	0.109472	0.290886	0.384	0.4	1
806	C1	1513	AZIN1	0.114525	0.298633	0.246	0.245	1
807	C1	1514	ZNF638	0.117418	0.274293	0.279	0.281	1
808	C1	1515	PLXDC2	0.118658	0.279803	0.189	0.227	1
809	C1	1516	ANKRD36B	0.124708	0.256838	0.15	0.139	1
810	C1	1517	PIK3IP1	0.14748	0.292371	0.234	0.234	1
811	C1	1518	SCAF11	0.148879	0.254697	0.427	0.463	1
812	C1	1519	G3BP1	0.149346	0.267619	0.251	0.251	1
813	C1	1520	SREK1	0.150672	0.29965	0.232	0.23	1
814	C1	1521	CEBPZ	0.154184	0.273721	0.303	0.311	1
815	C1	1522	ZNF148	0.155774	0.323132	0.207	0.2	1
816	C1	1523	TNFRSF14	0.165643	0.287474	0.287	0.289	1
817	C1	1524	MGAT1	0.172496	0.251537	0.427	0.457	1
818	C1	1525	SESTD1	0.172935	0.280496	0.193	0.186	1
819	C1	1526	TTC17	0.180089	0.27174	0.2	0.195	1
820	C1	1527	LUC7L3	0.180819	0.263669	0.397	0.419	1
821	C1	1528	PPP1R12A	0.182387	0.297607	0.332	0.345	1
822	C1	1529	SERTAD1	0.182525	0.277284	0.377	0.406	1
823	C1	1530	MT1A	0.195909	0.308438	0.157	0.187	1
824	C1	1531	DUSP5	0.200278	0.266092	0.248	0.246	1
825	C1	1532	TNFRSF1B	0.21233	0.263206	0.275	0.276	1
826	C1	1533	PCM1	0.224289	0.287802	0.337	0.353	1
827	C1	1534	KIAA1109	0.246007	0.281704	0.295	0.305	1
828	C1	1536	SHOC2	0.303744	0.251322	0.228	0.23	1
829	C1	1537	PLXND1	0.313386	0.259815	0.233	0.236	1
830	C1	1539	MYO1C	0.351654	0.277962	0.311	0.329	1
831	C1	1540	NAMPT	0.366795	0.320704	0.579	0.675	1
832	C1	1541	RBM25	0.404723	0.268627	0.439	0.489	1
833	C1	1542	ZBTB16	0.428249	0.288186	0.318	0.337	1
834	C1	1543	MARK3	0.431851	0.251119	0.224	0.229	1
835	C1	1544	SFPQ	0.441504	0.298605	0.464	0.534	1
836	C1	1545	SLC2A3	0.457526	0.312585	0.441	0.478	1
837	C1	1546	PRRC2C	0.513148	0.257483	0.398	0.441	1
838	C1	1548	UBE2H	0.70124	0.27708	0.268	0.302	1
839	C1	1549	UBE2J1	0.768988	0.252534	0.241	0.26	1
840	C1	1551	MSRB3	0.88734	0.297329	0.215	0.228	1
841	C1	1552	PPP2R2A	0.903442	0.263589	0.207	0.223	1
842	C1	1553	MDM4	0.923436	0.258232	0.256	0.279	1
843	C1	25	FTH1	1.98521e-178	-1.23571	0.99	0.996	4.75537e-174
844	C1	44	S100A4	8.08298e-138	-2.3539	0.394	0.724	1.9362e-133
845	C1	45	ANXA1	8.98267e-137	-1.37294	0.678	0.882	2.15171e-132
846	C1	58	TIMP1	4.42569e-121	-1.69942	0.194	0.595	1.06013e-116
847	C1	74	MARCKS	1.14011e-102	-1.03997	0.189	0.576	2.73101e-98
848	C1	79	CD44	6.17163e-100	-1.22389	0.053	0.411	1.47835e-95
849	C1	82	SPARC	9.08547e-98	-1.36978	0.396	0.692	2.17633e-93
850	C1	100	CEBPB	1.73679e-88	-1.28435	0.079	0.414	4.1603e-84
851	C1	101	CST3	1.76813e-88	-1.74591	0.858	0.922	4.23538e-84
852	C1	103	COTL1	2.88869e-86	-1.51657	0.045	0.375	6.91957e-82
853	C1	106	LGALS1	3.38975e-85	-0.869071	0.745	0.883	8.1198e-81
854	C1	113	TMEM176B	1.31363e-80	-1.33642	0.041	0.35	3.14667e-76
855	C1	117	ARHGDIB	8.87893e-80	-0.967398	0.343	0.654	2.12686e-75
856	C1	118	CYBA	2.27392e-79	-1.34863	0.318	0.621	5.44695e-75
857	C1	123	TFPI	2.3158e-76	-1.04093	0.062	0.367	5.54728e-72
858	C1	135	ARHGAP18	2.5948e-73	-0.925107	0.146	0.456	6.21558e-69
859	C1	136	COL6A2	5.27835e-73	-1.95425	0.055	0.342	1.26437e-68
860	C1	137	CFD	6.8742e-73	-2.95471	0.703	0.856	1.64665e-68
861	C1	139	FMO2	1.05623e-72	-1.13832	0.107	0.405	2.53009e-68
862	C1	144	SERPINF1	6.44824e-71	-1.72973	0.064	0.353	1.54461e-66
863	C1	151	GMFG	1.51703e-68	-0.815108	0.374	0.656	3.63389e-64
864	C1	156	CD302	1.76079e-67	-0.754713	0.059	0.34	4.21779e-63
865	C1	157	S100A10	3.36114e-67	-0.929018	0.848	0.918	8.05128e-63
866	C1	158	IGFBP5	4.64664e-67	-1.96942	0.063	0.337	1.11306e-62
867	C1	159	CA4	8.85592e-67	-1.77517	0.226	0.486	2.12135e-62
868	C1	160	VEGFB	1.26063e-66	-0.679768	0.183	0.49	3.01972e-62
869	C1	164	LDHB	1.3872e-64	-0.683589	0.172	0.473	3.3229e-60
870	C1	165	CHCHD10	2.67465e-64	-0.766939	0.136	0.43	6.40685e-60
871	C1	166	TMEM176A	5.44104e-64	-1.02296	0.025	0.281	1.30335e-59
872	C1	167	ZEB2	7.5207e-64	-0.89301	0.056	0.324	1.80151e-59
873	C1	169	RPL10	2.09491e-63	-0.421293	0.989	0.997	5.01816e-59
874	C1	171	SOD2	3.70326e-63	-0.934059	0.299	0.58	8.87079e-59
875	C1	172	NRP2	1.21456e-62	-0.770195	0.046	0.31	2.90935e-58
876	C1	173	FTL	1.66715e-62	-1.36944	0.964	0.988	3.99348e-58
877	C1	177	PRRX1	5.45306e-62	-0.935536	0.014	0.261	1.30623e-57
878	C1	180	RNASET2	3.43173e-61	-1.01742	0.055	0.316	8.22037e-57
879	C1	181	CMTM3	5.44856e-61	-0.735872	0.092	0.364	1.30515e-56
880	C1	182	SELENOP	7.5857e-61	-1.66807	0.581	0.755	1.81708e-56
881	C1	183	LRP1	8.8955e-61	-0.804031	0.018	0.261	2.13083e-56
882	C1	184	LSP1	6.44383e-60	-0.971461	0.019	0.261	1.54355e-55
883	C1	188	BLVRB	1.3533e-59	-1.03808	0.229	0.505	3.24168e-55
884	C1	189	CTSD	1.74857e-59	-1.16455	0.353	0.637	4.18852e-55
885	C1	190	PLTP	1.86161e-59	-1.14235	0.04	0.286	4.4593e-55
886	C1	194	COL1A2	2.91594e-58	-1.51571	0.035	0.277	6.98484e-54
887	C1	195	MXRA8	1.25105e-57	-1.03005	0.031	0.271	2.99677e-53
888	C1	196	APOD	1.25787e-57	-2.58963	0.446	0.685	3.01311e-53
889	C1	197	SOD3	1.29935e-57	-1.39793	0.041	0.281	3.11247e-53
890	C1	199	TSC22D3	1.10618e-56	-0.899291	0.402	0.666	2.64976e-52
891	C1	200	FCER1G	1.6153e-56	-1.86833	0.077	0.318	3.8693e-52
892	C1	201	COL6A1	2.10478e-56	-1.31723	0.078	0.323	5.04179e-52
893	C1	203	MT-CO1	3.02926e-56	-0.591562	0.912	0.939	7.25629e-52
894	C1	204	ABCA6	3.57939e-56	-0.749214	0.013	0.241	8.57407e-52
895	C1	205	RNASE1	4.57769e-56	-0.622285	0.937	0.771	1.09654e-51
896	C1	206	MAFB	6.2782e-56	-1.38672	0.039	0.274	1.50388e-51
897	C1	207	THY1	9.97702e-56	-1.42864	0.05	0.288	2.38989e-51
898	C1	208	CPVL	2.86901e-55	-1.00768	0.018	0.245	6.87242e-51
899	C1	210	TYROBP	1.23456e-54	-2.08236	0.143	0.382	2.95725e-50
900	C1	211	TPT1	1.65341e-54	-0.482911	0.976	0.992	3.96059e-50
901	C1	212	PCOLCE	1.92926e-54	-0.870803	0.032	0.263	4.62135e-50
902	C1	215	PTPRC	3.33375e-54	-1.17602	0.017	0.239	7.98567e-50
903	C1	217	PIK3R1	6.02416e-54	-0.713468	0.101	0.353	1.44303e-49
904	C1	218	LPL	6.71034e-54	-0.892589	0.069	0.311	1.60739e-49
905	C1	219	CD14	1.08652e-53	-1.76976	0.036	0.262	2.60264e-49
906	C1	220	CD63	1.20532e-53	-0.567668	0.729	0.876	2.88722e-49
907	C1	221	ITIH5	1.67254e-53	-0.673922	0.063	0.306	4.00639e-49
908	C1	223	RPL12	2.11459e-53	-0.44937	0.927	0.974	5.0653e-49
909	C1	224	AGTR1	2.47496e-53	-0.898594	0.015	0.235	5.92851e-49
910	C1	225	GPX1	2.63157e-53	-0.823057	0.587	0.791	6.30367e-49
911	C1	227	LCP1	1.98985e-52	-1.04438	0.013	0.228	4.76649e-48
912	C1	228	OAZ1	2.44152e-52	-0.705807	0.637	0.827	5.84842e-48
913	C1	229	JDP2	3.10088e-52	-0.644832	0.105	0.355	7.42786e-48
914	C1	230	CPE	4.20943e-52	-1.05526	0.026	0.246	1.00833e-47
915	C1	231	SRPX	4.40205e-52	-1.08403	0.031	0.254	1.05447e-47
916	C1	232	CEBPD	4.86402e-52	-0.609948	0.747	0.886	1.16513e-47
917	C1	234	COL3A1	7.85882e-52	-1.23073	0.041	0.266	1.8825e-47
918	C1	237	PDK4	1.26369e-51	-0.939881	0.364	0.619	3.02704e-47
919	C1	238	HNMT	1.3059e-51	-0.592543	0.018	0.233	3.12816e-47
920	C1	241	METRNL	2.41488e-51	-0.851679	0.095	0.335	5.78461e-47
921	C1	242	COL6A3	2.92788e-51	-0.931481	0.018	0.231	7.01345e-47
922	C1	243	CTSL	4.1786e-51	-0.765465	0.255	0.514	1.00094e-46
923	C1	244	AIF1	4.79794e-51	-1.82099	0.08	0.307	1.1493e-46
924	C1	245	C11orf96	6.18846e-51	-1.10847	0.399	0.621	1.48238e-46
925	C1	246	RGS10	1.68185e-50	-0.729514	0.033	0.254	4.02871e-46
926	C1	250	RPS4X	5.08402e-50	-0.45913	0.943	0.978	1.21783e-45
927	C1	253	FGF7	1.0139e-49	-0.932741	0.021	0.231	2.42869e-45
928	C1	254	MGST1	2.05893e-49	-1.07592	0.062	0.284	4.93196e-45
929	C1	255	ASAH1	2.68684e-49	-0.677945	0.293	0.553	6.43606e-45
930	C1	258	TSPAN4	4.64576e-49	-0.595226	0.397	0.652	1.11284e-44
931	C1	259	PFN1	5.85067e-49	-0.664136	0.746	0.878	1.40147e-44
932	C1	262	MAP1B	3.86049e-48	-0.801571	0.023	0.228	9.24743e-44
933	C1	263	ARHGAP10	4.01081e-48	-0.60942	0.044	0.261	9.60749e-44
934	C1	265	SMAP2	5.40827e-48	-0.886521	0.054	0.27	1.2955e-43
935	C1	266	APOE	8.1132e-48	-1.97117	0.146	0.379	1.94344e-43
936	C1	267	RFLNB	4.04597e-47	-0.793913	0.109	0.336	9.69171e-43
937	C1	269	SH3BP5	6.49452e-47	-0.590278	0.231	0.487	1.5557e-42
938	C1	270	RPL41	6.99982e-47	-0.363894	0.976	0.989	1.67674e-42
939	C1	275	MT-CO2	1.91401e-46	-0.45309	0.857	0.931	4.58481e-42
940	C1	276	DEGS1	2.23361e-46	-0.557044	0.21	0.46	5.35039e-42
941	C1	278	HCST	2.63949e-46	-1.10589	0.045	0.253	6.32264e-42
942	C1	279	WNT11	4.57614e-46	-0.578728	0.041	0.25	1.09617e-41
943	C1	280	GPNMB	5.4839e-46	-0.722104	0.012	0.206	1.31361e-41
944	C1	281	RARRES2	7.15843e-46	-0.898993	0.053	0.265	1.71473e-41
945	C1	282	LGMN	8.453e-46	-1.53238	0.106	0.326	2.02483e-41
946	C1	284	ALDH2	1.13217e-45	-0.538503	0.054	0.266	2.71201e-41
947	C1	285	UCP2	1.14559e-45	-0.810199	0.015	0.209	2.74415e-41
948	C1	286	RHOBTB3	1.68444e-45	-0.569413	0.015	0.21	4.0349e-41
949	C1	287	IGFBP7	2.04558e-45	-0.979247	0.785	0.834	4.89999e-41
950	C1	289	NPC2	3.96577e-45	-0.86988	0.426	0.656	9.49961e-41
951	C1	290	PEBP1	4.6759e-45	-0.528161	0.481	0.719	1.12007e-40
952	C1	291	CRYAB	6.04681e-45	-0.711698	0.046	0.254	1.44845e-40
953	C1	292	MT-CO3	8.17211e-45	-0.502762	0.844	0.922	1.95755e-40
954	C1	293	C5AR1	1.0046e-44	-1.40691	0.019	0.209	2.40642e-40
955	C1	296	TPM2	1.63941e-44	-1.11521	0.097	0.319	3.92704e-40
956	C1	297	NDN	2.32499e-44	-0.618098	0.086	0.3	5.56929e-40
957	C1	298	LHFPL6	2.36791e-44	-0.841779	0.3	0.525	5.67209e-40
958	C1	299	CD37	3.87939e-44	-0.883735	0.014	0.201	9.29268e-40
959	C1	301	RPL14	6.0162e-44	-0.380228	0.902	0.948	1.44112e-39
960	C1	302	C1QA	6.52107e-44	-2.50882	0.083	0.286	1.56206e-39
961	C1	306	RASGEF1B	1.45332e-43	-0.720119	0.014	0.2	3.48127e-39
962	C1	307	ARRB2	1.79347e-43	-0.669546	0.018	0.205	4.29607e-39
963	C1	309	H2AJ	2.22604e-43	-0.603795	0.361	0.61	5.33225e-39
964	C1	311	SAT2	4.2483e-43	-0.39302	0.162	0.406	1.01764e-38
965	C1	312	AXL	5.04399e-43	-0.517047	0.015	0.199	1.20824e-38
966	C1	314	MT-CYB	6.05009e-43	-0.428957	0.851	0.924	1.44924e-38
967	C1	316	BEX4	9.64101e-43	-0.45094	0.096	0.317	2.30941e-38
968	C1	317	RPLP1	1.28991e-42	-0.343386	0.983	0.992	3.08986e-38
969	C1	319	C1S	1.61981e-42	-1.35436	0.029	0.214	3.88009e-38
970	C1	320	BAALC	2.14581e-42	-0.593959	0.053	0.255	5.14008e-38
971	C1	321	PLBD1	2.75725e-42	-0.467129	0.034	0.23	6.60472e-38
972	C1	324	RGCC	7.13009e-42	-1.14678	0.446	0.614	1.70794e-37
973	C1	325	LAMA4	7.31966e-42	-0.537075	0.152	0.38	1.75335e-37
974	C1	326	RGS16	9.03932e-42	-0.977326	0.047	0.241	2.16528e-37
975	C1	328	CITED2	1.4127e-41	-0.717434	0.09	0.302	3.38399e-37
976	C1	329	ABCA8	1.61855e-41	-0.746385	0.009	0.183	3.87707e-37
977	C1	330	PDGFRB	1.83529e-41	-0.610673	0.019	0.199	4.39625e-37
978	C1	331	KLF6	2.05038e-41	-0.618283	0.518	0.748	4.91149e-37
979	C1	333	ITM2C	2.27871e-41	-0.633456	0.019	0.199	5.45842e-37
980	C1	334	CSTB	2.46116e-41	-0.655258	0.491	0.717	5.89546e-37
981	C1	335	CELF2	2.72499e-41	-0.500471	0.015	0.194	6.52744e-37
982	C1	336	CTSS	3.57587e-41	-1.3238	0.158	0.369	8.56563e-37
983	C1	337	AEBP1	4.00455e-41	-0.716626	0.019	0.197	9.5925e-37
984	C1	338	MS4A7	5.44212e-41	-1.13643	0.028	0.21	1.30361e-36
985	C1	339	MS4A6A	7.19318e-41	-1.38596	0.043	0.229	1.72305e-36
986	C1	341	MAN1A1	9.31894e-41	-0.656036	0.063	0.261	2.23226e-36
987	C1	345	ADH1B	1.23802e-40	-1.60407	0.062	0.254	2.96555e-36
988	C1	346	DRAP1	1.5829e-40	-0.477498	0.341	0.586	3.79169e-36
989	C1	348	GLIPR2	1.66066e-40	-0.57836	0.032	0.216	3.97795e-36
990	C1	351	FOLR2	4.67212e-40	-2.00959	0.042	0.222	1.11916e-35
991	C1	353	ITGB2	5.03355e-40	-0.914607	0.03	0.209	1.20574e-35
992	C1	354	HIF1A	7.17902e-40	-0.551168	0.188	0.412	1.71966e-35
993	C1	358	EMILIN2	1.18763e-39	-0.480551	0.006	0.172	2.84484e-35
994	C1	359	NT5C	1.21603e-39	-0.476211	0.052	0.241	2.91288e-35
995	C1	360	STEAP4	1.59014e-39	-1.20457	0.039	0.22	3.80901e-35
996	C1	362	CPM	2.37096e-39	-0.629998	0.069	0.266	5.6794e-35
997	C1	363	CCL14	2.45459e-39	-0.755665	0.077	0.275	5.87971e-35
998	C1	364	SERPINB1	2.75836e-39	-0.745973	0.276	0.505	6.60737e-35
999	C1	365	C1QC	3.47551e-39	-2.37742	0.059	0.241	8.32525e-35
1000	C1	366	MAF	3.89948e-39	-0.643176	0.052	0.242	9.3408e-35
1001	C1	370	CD53	7.52687e-39	-0.71997	0.019	0.189	1.80299e-34
1002	C1	371	PYCARD	8.39597e-39	-0.679341	0.155	0.369	2.01117e-34
1003	C1	373	GNG2	1.45934e-38	-0.512247	0.013	0.18	3.4957e-34
1004	C1	374	IGF1	1.69086e-38	-0.735939	0.012	0.179	4.05028e-34
1005	C1	375	ARL4C	1.71958e-38	-0.844325	0.012	0.178	4.11907e-34
1006	C1	376	SPI1	1.73818e-38	-0.856536	0.015	0.182	4.16364e-34
1007	C1	377	CALM3	2.22972e-38	-0.571427	0.301	0.538	5.34106e-34
1008	C1	378	HMGN2	2.43294e-38	-0.481809	0.333	0.574	5.82787e-34
1009	C1	379	TGFBI	2.54753e-38	-0.669762	0.024	0.196	6.10236e-34
1010	C1	380	DCN	3.27633e-38	-2.96009	0.219	0.417	7.84813e-34
1011	C1	381	AKR1A1	3.536e-38	-0.459845	0.187	0.416	8.47014e-34
1012	C1	382	OLFML3	3.80532e-38	-0.714131	0.013	0.178	9.11527e-34
1013	C1	385	C1QB	5.01855e-38	-2.27152	0.088	0.274	1.20214e-33
1014	C1	386	RGS5	5.36033e-38	-1.961	0.142	0.341	1.28401e-33
1015	C1	387	ADM	5.706e-38	-0.711959	0.028	0.201	1.36681e-33
1016	C1	388	SLC2A4RG	8.02639e-38	-0.411251	0.128	0.338	1.92264e-33
1017	C1	390	MRC1	9.64916e-38	-1.17935	0.017	0.182	2.31136e-33
1018	C1	391	MYADM	1.11356e-37	-0.534197	0.211	0.444	2.66743e-33
1019	C1	392	CREG1	1.16614e-37	-0.470264	0.184	0.406	2.79338e-33
1020	C1	393	FBLN1	1.18109e-37	-0.975723	0.022	0.19	2.82918e-33
1021	C1	395	MARCKSL1	1.44361e-37	-0.636985	0.157	0.368	3.45803e-33
1022	C1	396	ALOX5AP	1.69024e-37	-0.884886	0.025	0.194	4.04879e-33
1023	C1	397	C1R	2.05511e-37	-1.33072	0.064	0.243	4.92282e-33
1024	C1	399	FCGRT	2.25362e-37	-0.708577	0.657	0.799	5.39832e-33
1025	C1	400	MYO1B	2.44604e-37	-0.678191	0.074	0.261	5.85924e-33
1026	C1	401	IL1R1	3.09028e-37	-0.492473	0.066	0.255	7.40245e-33
1027	C1	402	DNPH1	3.14635e-37	-0.366808	0.062	0.251	7.53676e-33
1028	C1	403	RPL28	3.5744e-37	-0.388674	0.943	0.972	8.56212e-33
1029	C1	404	GYPC	3.88165e-37	-0.571536	0.475	0.691	9.29811e-33
1030	C1	406	PLIN2	4.25597e-37	-0.581064	0.282	0.508	1.01948e-32
1031	C1	407	CAMK2N1	4.64051e-37	-0.517456	0.018	0.183	1.11159e-32
1032	C1	408	CXCL16	4.98022e-37	-0.686141	0.039	0.211	1.19296e-32
1033	C1	409	F13A1	5.20548e-37	-1.37116	0.02	0.183	1.24692e-32
1034	C1	410	NEXN	5.79893e-37	-0.608588	0.017	0.18	1.38908e-32
1035	C1	411	SOX4	6.36285e-37	-0.578439	0.163	0.374	1.52416e-32
1036	C1	414	SLC31A2	1.07664e-36	-0.501685	0.048	0.228	2.57897e-32
1037	C1	416	CHPT1	1.39331e-36	-0.362539	0.054	0.237	3.33754e-32
1038	C1	417	PLEK	1.42113e-36	-0.751223	0.014	0.174	3.40417e-32
1039	C1	418	CRIP1	1.87251e-36	-0.718666	0.156	0.358	4.4854e-32
1040	C1	420	MFAP4	2.13349e-36	-1.7513	0.037	0.204	5.11055e-32
1041	C1	421	PID1	2.41111e-36	-0.495604	0.007	0.162	5.77556e-32
1042	C1	422	PDLIM2	2.56666e-36	-0.415571	0.183	0.406	6.14818e-32
1043	C1	424	RASD1	3.66783e-36	-0.979388	0.202	0.403	8.78592e-32
1044	C1	425	NR2F2	4.2612e-36	-0.631834	0.094	0.288	1.02073e-31
1045	C1	426	HSPB6	4.9829e-36	-0.562532	0.015	0.176	1.1936e-31
1046	C1	427	PMP22	5.85068e-36	-0.766571	0.285	0.486	1.40147e-31
1047	C1	428	PRDX4	5.88002e-36	-0.447016	0.299	0.53	1.4085e-31
1048	C1	432	MRPS6	1.20665e-35	-0.642755	0.131	0.332	2.89042e-31
1049	C1	433	COLEC12	1.6773e-35	-0.518296	0.012	0.168	4.01781e-31
1050	C1	434	GGT5	1.82015e-35	-0.501726	0.013	0.171	4.36e-31
1051	C1	435	RPS2	1.95832e-35	-0.422759	0.893	0.95	4.69097e-31
1052	C1	437	FCGR2B	3.38545e-35	-0.879042	0.011	0.163	8.10952e-31
1053	C1	439	IQGAP2	3.71436e-35	-0.711367	0.03	0.192	8.89738e-31
1054	C1	440	COL15A1	5.17927e-35	-0.521754	0.13	0.337	1.24064e-30
1055	C1	442	MS4A4A	6.50025e-35	-1.23547	0.033	0.195	1.55707e-30
1056	C1	443	TESC	8.9838e-35	-0.493846	0.024	0.185	2.15198e-30
1057	C1	444	ACAA2	9.15524e-35	-0.339453	0.103	0.302	2.19305e-30
1058	C1	445	GPR183	1.05588e-34	-0.820233	0.012	0.164	2.52924e-30
1059	C1	446	DOK2	1.27616e-34	-0.613447	0.01	0.159	3.05691e-30
1060	C1	447	TUBA1A	1.3178e-34	-0.583127	0.537	0.739	3.15666e-30
1061	C1	448	ANGPTL4	1.53379e-34	-0.619507	0.043	0.21	3.67404e-30
1062	C1	452	PPP1R14B	3.26924e-34	-0.446513	0.276	0.504	7.83115e-30
1063	C1	453	NOVA1	3.54714e-34	-0.872101	0.037	0.199	8.49683e-30
1064	C1	454	PRXL2A	3.83153e-34	-0.775388	0.36	0.538	9.17805e-30
1065	C1	455	LMOD1	4.66726e-34	-0.551803	0.011	0.161	1.118e-29
1066	C1	456	CTSK	5.09827e-34	-0.74835	0.028	0.185	1.22124e-29
1067	C1	457	GPSM3	5.11781e-34	-0.576536	0.046	0.212	1.22592e-29
1068	C1	458	VSIG4	5.52183e-34	-0.829963	0.012	0.16	1.3227e-29
1069	C1	459	CCDC80	6.02341e-34	-1.51146	0.102	0.277	1.44285e-29
1070	C1	460	TKT	6.2486e-34	-0.372892	0.249	0.473	1.49679e-29
1071	C1	462	RPS15	8.30942e-34	-0.330688	0.901	0.955	1.99044e-29
1072	C1	463	GPC3	1.03985e-33	-1.01158	0.017	0.166	2.49086e-29
1073	C1	464	SSR3	1.06649e-33	-0.370372	0.268	0.496	2.55467e-29
1074	C1	465	RHOU	1.06651e-33	-0.473037	0.094	0.279	2.55473e-29
1075	C1	466	MDH1	1.13844e-33	-0.414228	0.169	0.379	2.72702e-29
1076	C1	467	CD163	1.15843e-33	-0.833033	0.013	0.161	2.77489e-29
1077	C1	468	CPQ	1.2209e-33	-0.430283	0.164	0.37	2.92455e-29
1078	C1	469	PABPC1	1.22946e-33	-0.494685	0.578	0.768	2.94504e-29
1079	C1	470	CCN5	1.27228e-33	-1.40572	0.034	0.191	3.04762e-29
1080	C1	471	CYBB	1.37364e-33	-0.709949	0.013	0.161	3.29041e-29
1081	C1	472	PALLD	1.45258e-33	-0.470119	0.045	0.212	3.47952e-29
1082	C1	473	RND3	1.50203e-33	-0.660711	0.068	0.242	3.59796e-29
1083	C1	474	DOCK11	1.50508e-33	-0.412966	0.012	0.16	3.60526e-29
1084	C1	475	NCOA7	1.51379e-33	-0.491437	0.198	0.41	3.62614e-29
1085	C1	478	RBPJ	1.96573e-33	-0.4859	0.188	0.394	4.70872e-29
1086	C1	479	SEPTIN7	2.01e-33	-0.542796	0.691	0.819	4.81475e-29
1087	C1	481	MMP2	2.59253e-33	-0.685665	0.013	0.162	6.21015e-29
1088	C1	482	ANXA4	2.82774e-33	-0.408434	0.153	0.358	6.77358e-29
1089	C1	484	CSF1R	3.03031e-33	-0.691184	0.013	0.16	7.25881e-29
1090	C1	487	GPX4	5.39184e-33	-0.491659	0.646	0.795	1.29156e-28
1091	C1	491	C3	8.61684e-33	-0.76127	0.012	0.157	2.06408e-28
1092	C1	492	GLIPR1	9.92477e-33	-0.467913	0.015	0.163	2.37738e-28
1093	C1	494	EFEMP1	1.13069e-32	-0.881801	0.014	0.16	2.70847e-28
1094	C1	495	PDGFRL	1.336e-32	-0.86668	0.023	0.172	3.20026e-28
1095	C1	496	EZR	1.37258e-32	-0.565535	0.09	0.269	3.28788e-28
1096	C1	497	PLAUR	1.55813e-32	-0.714561	0.07	0.239	3.73235e-28
1097	C1	499	FSCN1	2.04991e-32	-0.463206	0.04	0.198	4.91035e-28
1098	C1	501	DPT	2.94144e-32	-0.939405	0.018	0.163	7.04593e-28
1099	C1	502	SMIM3	3.05632e-32	-0.444849	0.067	0.239	7.32112e-28
1100	C1	504	PCOLCE2	3.65689e-32	-0.700908	0.014	0.158	8.75973e-28
1101	C1	505	HMOX1	4.42196e-32	-0.636818	0.013	0.155	1.05924e-27
1102	C1	506	HTRA1	4.44104e-32	-0.569735	0.173	0.368	1.06381e-27
1103	C1	507	POLR2L	5.84176e-32	-0.465338	0.439	0.652	1.39933e-27
1104	C1	508	ECM1	7.25493e-32	-0.453486	0.02	0.168	1.73784e-27
1105	C1	509	THEMIS2	7.28718e-32	-0.519955	0.018	0.163	1.74557e-27
1106	C1	510	LIMS1	7.60312e-32	-0.334579	0.207	0.415	1.82125e-27
1107	C1	511	ANXA6	9.46532e-32	-0.363846	0.172	0.376	2.26732e-27
1108	C1	512	SSPN	9.91189e-32	-0.45075	0.009	0.148	2.37429e-27
1109	C1	513	NCF4	1.10354e-31	-0.583692	0.009	0.147	2.64341e-27
1110	C1	514	ERRFI1	1.23767e-31	-0.430291	0.026	0.177	2.96473e-27
1111	C1	515	CD248	1.55668e-31	-0.478352	0.022	0.169	3.72887e-27
1112	C1	516	PSAP	1.61674e-31	-0.603346	0.614	0.778	3.87273e-27
1113	C1	517	MBP	1.75055e-31	-0.442805	0.011	0.151	4.19327e-27
1114	C1	518	RAB31	1.75686e-31	-0.431865	0.053	0.216	4.20838e-27
1115	C1	519	RHOQ	1.90271e-31	-0.436833	0.106	0.285	4.55776e-27
1116	C1	520	NLRP3	2.07764e-31	-0.684968	0.006	0.14	4.97677e-27
1117	C1	521	ARRDC3	2.38245e-31	-0.404665	0.171	0.368	5.70693e-27
1118	C1	522	BASP1	2.44342e-31	-0.45668	0.007	0.143	5.85296e-27
1119	C1	523	NOSTRIN	2.50644e-31	-0.6225	0.201	0.39	6.00392e-27
1120	C1	525	SLC8A1	3.8913e-31	-0.418225	0.015	0.156	9.32121e-27
1121	C1	526	LUM	5.86066e-31	-1.6863	0.076	0.234	1.40386e-26
1122	C1	527	RAC2	6.28983e-31	-0.745963	0.022	0.165	1.50666e-26
1123	C1	528	AP2S1	6.62512e-31	-0.352	0.336	0.55	1.58698e-26
1124	C1	529	LYZ	6.76966e-31	-2.21202	0.079	0.243	1.6216e-26
1125	C1	530	IGSF6	6.97695e-31	-0.663191	0.011	0.148	1.67126e-26
1126	C1	532	COPE	1.14222e-30	-0.381094	0.283	0.495	2.73608e-26
1127	C1	533	TNFAIP2	1.17848e-30	-0.565751	0.1	0.276	2.82292e-26
1128	C1	536	ASPN	1.55038e-30	-0.5096	0.007	0.139	3.71379e-26
1129	C1	537	LYVE1	1.57997e-30	-1.23932	0.015	0.152	3.78465e-26
1130	C1	538	SCN1B	1.79268e-30	-0.43007	0.019	0.159	4.29418e-26
1131	C1	539	SLIT3	1.93758e-30	-0.436994	0.006	0.137	4.64127e-26
1132	C1	540	ARHGAP6	2.22167e-30	-0.379034	0.006	0.137	5.32178e-26
1133	C1	541	COPZ2	2.35669e-30	-0.351183	0.064	0.228	5.64522e-26
1134	C1	544	CCL4	2.9697e-30	-2.45168	0.045	0.194	7.11362e-26
1135	C1	545	SH3KBP1	4.80964e-30	-0.414257	0.107	0.285	1.1521e-25
1136	C1	547	ADAP2	5.92189e-30	-0.537433	0.009	0.14	1.41853e-25
1137	C1	548	FAM107B	6.45852e-30	-0.449442	0.023	0.163	1.54707e-25
1138	C1	550	SNHG5	8.69505e-30	-0.383234	0.229	0.437	2.08281e-25
1139	C1	551	GTF3A	9.02905e-30	-0.307981	0.281	0.492	2.16282e-25
1140	C1	552	ABCC9	9.25252e-30	-0.550661	0.014	0.149	2.21635e-25
1141	C1	554	CD164	1.03462e-29	-0.361705	0.265	0.474	2.47834e-25
1142	C1	555	TFRC	1.05396e-29	-0.926424	0.036	0.18	2.52464e-25
1143	C1	557	COL1A1	1.2796e-29	-0.960432	0.019	0.156	3.06516e-25
1144	C1	558	SEPTIN4	1.48235e-29	-0.571181	0.037	0.182	3.55081e-25
1145	C1	559	CYRIA	1.69776e-29	-0.329069	0.014	0.149	4.06682e-25
1146	C1	560	MSRB2	1.85889e-29	-0.359018	0.098	0.269	4.45278e-25
1147	C1	562	CUTA	2.03706e-29	-0.284215	0.253	0.475	4.87957e-25
1148	C1	563	MFGE8	2.79843e-29	-0.524292	0.088	0.252	6.70335e-25
1149	C1	564	LMO3	3.62175e-29	-0.411405	0.01	0.14	8.67554e-25
1150	C1	565	SH3BGRL	4.22487e-29	-0.404273	0.493	0.7	1.01202e-24
1151	C1	566	EVL	4.458e-29	-0.40292	0.054	0.208	1.06787e-24
1152	C1	568	IL10RA	4.59773e-29	-0.476831	0.007	0.134	1.10134e-24
1153	C1	572	CORO1A	6.94638e-29	-0.636719	0.01	0.138	1.66394e-24
1154	C1	574	RCSD1	7.20069e-29	-0.370742	0.028	0.169	1.72485e-24
1155	C1	575	TMED10	9.24819e-29	-0.312814	0.281	0.489	2.21531e-24
1156	C1	576	HOMER3	1.00867e-28	-0.338343	0.054	0.206	2.41617e-24
1157	C1	577	SERF2	1.02699e-28	-0.306875	0.861	0.931	2.46004e-24
1158	C1	578	BGN	1.35325e-28	-0.622334	0.026	0.164	3.24158e-24
1159	C1	580	RPL39	1.4475e-28	-0.356172	0.872	0.945	3.46735e-24
1160	C1	581	CD4	1.59154e-28	-0.394541	0.006	0.129	3.81236e-24
1161	C1	583	CCL3	1.77593e-28	-1.24784	0.021	0.153	4.25406e-24
1162	C1	584	SPRY2	1.81141e-28	-0.376044	0.062	0.217	4.33906e-24
1163	C1	586	PODN	2.30604e-28	-0.456761	0.007	0.131	5.52389e-24
1164	C1	588	SDC2	3.86994e-28	-0.339219	0.003	0.125	9.27005e-24
1165	C1	589	C3AR1	3.9537e-28	-0.508649	0.006	0.128	9.4707e-24
1166	C1	590	GSTM3	4.31347e-28	-0.384594	0.041	0.184	1.03325e-23
1167	C1	591	UBE2E2	4.97912e-28	-0.305061	0.023	0.157	1.1927e-23
1168	C1	593	ISLR	5.11041e-28	-0.403176	0.017	0.148	1.22415e-23
1169	C1	595	C20orf27	5.24838e-28	-0.346212	0.114	0.287	1.2572e-23
1170	C1	596	SELENBP1	6.54968e-28	-0.539724	0.097	0.256	1.56891e-23
1171	C1	597	INMT	8.39619e-28	-0.391543	0.017	0.145	2.01122e-23
1172	C1	599	ECRG4	9.70568e-28	-0.777628	0.32	0.476	2.3249e-23
1173	C1	600	ACTA2	9.86565e-28	-1.49901	0.113	0.276	2.36322e-23
1174	C1	601	EFHD1	1.15061e-27	-0.462865	0.015	0.143	2.75616e-23
1175	C1	602	RPLP0	1.22524e-27	-0.434145	0.823	0.905	2.93493e-23
1176	C1	603	SHTN1	1.25132e-27	-0.411281	0.008	0.13	2.9974e-23
1177	C1	604	ANGPTL2	2.0794e-27	-0.356779	0.05	0.197	4.98099e-23
1178	C1	605	VCAN	2.37981e-27	-0.461744	0.002	0.119	5.70061e-23
1179	C1	606	OAF	2.85158e-27	-0.350497	0.025	0.158	6.83068e-23
1180	C1	607	SEPTIN1	2.88522e-27	-0.341718	0.012	0.137	6.91126e-23
1181	C1	608	NDUFA4L2	3.418e-27	-1.59281	0.16	0.315	8.18748e-23
1182	C1	610	TNFSF13B	4.2079e-27	-0.379134	0.003	0.12	1.00796e-22
1183	C1	611	FCGR2A	4.3101e-27	-0.461992	0.008	0.128	1.03244e-22
1184	C1	612	RPL7A	4.33403e-27	-0.299525	0.954	0.979	1.03817e-22
1185	C1	614	GGTA1	4.70583e-27	-0.934434	0.155	0.313	1.12724e-22
1186	C1	615	IGFBP6	5.05545e-27	-1.37568	0.132	0.292	1.21098e-22
1187	C1	616	OSTC	8.48642e-27	-0.266744	0.293	0.499	2.03284e-22
1188	C1	617	TWIST1	9.52681e-27	-0.390548	0.013	0.136	2.28205e-22
1189	C1	618	CAPG	1.04145e-26	-0.479316	0.035	0.171	2.4947e-22
1190	C1	619	RGS2	1.07346e-26	-0.544145	0.036	0.171	2.57137e-22
1191	C1	620	SPRED1	1.1698e-26	-0.360225	0.04	0.177	2.80213e-22
1192	C1	621	ARPC3	1.27063e-26	-0.488387	0.662	0.802	3.04367e-22
1193	C1	622	SAMHD1	1.28126e-26	-0.413812	0.165	0.34	3.06912e-22
1194	C1	623	MYOC	1.32066e-26	-1.23409	0.014	0.136	3.16351e-22
1195	C1	624	P2RY14	1.34537e-26	-0.542361	0.008	0.126	3.22269e-22
1196	C1	625	RSL1D1	1.35439e-26	-0.370756	0.242	0.44	3.2443e-22
1197	C1	626	SLC40A1	1.37494e-26	-0.451123	0.12	0.287	3.29354e-22
1198	C1	627	NINJ1	1.79705e-26	-0.722518	0.145	0.305	4.30466e-22
1199	C1	629	EPB41L3	2.20867e-26	-0.349944	0.061	0.205	5.29065e-22
1200	C1	631	TNFSF9	2.30178e-26	-0.451357	0.011	0.131	5.51368e-22
1201	C1	634	SH3BGRL3	2.94737e-26	-0.619629	0.718	0.848	7.06013e-22
1202	C1	636	DAB2	3.33604e-26	-0.932097	0.268	0.447	7.99115e-22
1203	C1	637	CAP1	3.3728e-26	-0.31383	0.353	0.567	8.07922e-22
1204	C1	639	PLD3	4.14609e-26	-0.536267	0.271	0.462	9.93154e-22
1205	C1	640	TPD52L1	4.5007e-26	-0.419426	0.13	0.293	1.0781e-21
1206	C1	641	MT1L	5.09486e-26	-0.490502	0.05	0.189	1.22042e-21
1207	C1	642	SPON2	5.18929e-26	-0.476322	0.012	0.131	1.24304e-21
1208	C1	643	GEM	5.79367e-26	-0.42956	0.012	0.131	1.38782e-21
1209	C1	645	SNX2	8.52616e-26	-0.386287	0.219	0.405	2.04236e-21
1210	C1	646	SLC43A2	8.87749e-26	-0.32285	0.02	0.142	2.12651e-21
1211	C1	647	S100A11	9.49065e-26	-0.475769	0.79	0.883	2.27339e-21
1212	C1	648	ACADVL	1.00229e-25	-0.256578	0.305	0.517	2.4009e-21
1213	C1	649	DCLK1	1.1691e-25	-0.376334	0.008	0.122	2.80046e-21
1214	C1	650	PGLS	1.2352e-25	-0.325994	0.353	0.556	2.95881e-21
1215	C1	651	EIF4EBP1	1.37358e-25	-0.267334	0.118	0.279	3.29028e-21
1216	C1	652	SFRP2	1.44625e-25	-1.08528	0.026	0.15	3.46436e-21
1217	C1	653	HLA-DQA1	1.50475e-25	-0.996375	0.127	0.281	3.60449e-21
1218	C1	654	ABI3BP	1.56748e-25	-0.491934	0.008	0.121	3.75475e-21
1219	C1	655	C1orf162	1.66082e-25	-0.543506	0.029	0.155	3.97834e-21
1220	C1	657	MT1X	1.87064e-25	-0.53971	0.301	0.498	4.48092e-21
1221	C1	658	ATP5MF	2.0663e-25	-0.287711	0.373	0.588	4.94962e-21
1222	C1	660	NDUFB8	2.35829e-25	-0.311936	0.377	0.582	5.64906e-21
1223	C1	661	AKAP12	2.65333e-25	-0.396145	0.077	0.227	6.35577e-21
1224	C1	663	SSR4	2.98121e-25	-0.468849	0.465	0.667	7.14119e-21
1225	C1	665	CRYL1	3.33373e-25	-0.319448	0.12	0.282	7.98562e-21
1226	C1	666	GAS7	3.7888e-25	-0.31445	0.004	0.114	9.07568e-21
1227	C1	667	SIRPA	3.94221e-25	-0.317746	0.073	0.219	9.44317e-21
1228	C1	668	PLEKHH2	4.08853e-25	-0.362529	0.01	0.123	9.79366e-21
1229	C1	669	PIM3	4.32747e-25	-0.554062	0.359	0.531	1.0366e-20
1230	C1	670	CNPY3	4.52213e-25	-0.392883	0.154	0.323	1.08323e-20
1231	C1	671	PLVAP	4.5512e-25	-0.848361	0.322	0.46	1.09019e-20
1232	C1	673	ABCA9	4.68032e-25	-0.367167	0.002	0.11	1.12112e-20
1233	C1	674	AQP1	5.36547e-25	-0.789985	0.176	0.332	1.28525e-20
1234	C1	676	ADGRE5	7.75183e-25	-0.404424	0.025	0.148	1.85687e-20
1235	C1	677	ITGB5	8.02558e-25	-0.335932	0.125	0.288	1.92245e-20
1236	C1	680	MSR1	1.06979e-24	-0.459361	0.004	0.113	2.56257e-20
1237	C1	681	ASPH	1.07785e-24	-0.320853	0.216	0.403	2.58189e-20
1238	C1	682	TALDO1	1.08225e-24	-0.338374	0.354	0.555	2.59241e-20
1239	C1	683	VASN	1.14317e-24	-0.368028	0.007	0.116	2.73836e-20
1240	C1	684	DSE	1.16583e-24	-0.307609	0.012	0.125	2.79263e-20
1241	C1	685	MT-ND2	1.23334e-24	-0.373972	0.692	0.841	2.95434e-20
1242	C1	687	TIMP2	1.73882e-24	-0.443542	0.364	0.545	4.16517e-20
1243	C1	688	SLC1A3	1.74351e-24	-0.405946	0.012	0.124	4.1764e-20
1244	C1	689	OTULINL	1.78091e-24	-0.332108	0.007	0.115	4.26599e-20
1245	C1	690	POSTN	1.9845e-24	-0.943702	0.035	0.159	4.75367e-20
1246	C1	691	HLA-DQA2	2.07578e-24	-0.73247	0.09	0.23	4.97232e-20
1247	C1	692	NDUFB11	2.20241e-24	-0.331911	0.331	0.526	5.27566e-20
1248	C1	694	HIGD2A	2.39173e-24	-0.32756	0.355	0.56	5.72915e-20
1249	C1	695	FXYD6	2.45215e-24	-0.390904	0.091	0.242	5.87388e-20
1250	C1	696	FERMT3	2.56034e-24	-0.365495	0.006	0.113	6.13304e-20
1251	C1	697	LMO4	2.85991e-24	-0.309325	0.158	0.328	6.85063e-20
1252	C1	698	EMB	3.01552e-24	-0.417789	0.004	0.111	7.22339e-20
1253	C1	699	RNF130	3.17355e-24	-0.394282	0.261	0.447	7.60191e-20
1254	C1	700	CYTIP	3.30265e-24	-0.486213	0.004	0.11	7.91116e-20
1255	C1	701	TMEM70	3.47974e-24	-0.384377	0.102	0.254	8.33536e-20
1256	C1	702	PPT1	3.66417e-24	-0.321686	0.131	0.293	8.77716e-20
1257	C1	703	ACKR3	3.94514e-24	-0.707803	0.023	0.14	9.4502e-20
1258	C1	704	ITSN1	4.12335e-24	-0.386864	0.088	0.234	9.87707e-20
1259	C1	705	UQCR10	4.52902e-24	-0.324015	0.322	0.52	1.08488e-19
1260	C1	706	LILRB5	4.64429e-24	-0.582517	0.012	0.122	1.11249e-19
1261	C1	707	FGFR1	4.67698e-24	-0.275676	0.091	0.242	1.12032e-19
1262	C1	708	ADI1	4.75805e-24	-0.337551	0.219	0.397	1.13974e-19
1263	C1	709	COL5A2	4.79571e-24	-0.286421	0.015	0.129	1.14877e-19
1264	C1	710	CHRDL1	4.97023e-24	-0.393856	0.011	0.121	1.19057e-19
1265	C1	711	PLEKHA5	4.99867e-24	-0.260106	0.041	0.169	1.19738e-19
1266	C1	712	TGFBR3	5.20979e-24	-0.290145	0.037	0.165	1.24795e-19
1267	C1	713	COL12A1	5.29229e-24	-0.339034	0.012	0.123	1.26771e-19
1268	C1	714	SFRP1	6.06932e-24	-0.574241	0.004	0.109	1.45385e-19
1269	C1	715	RPS23	6.62607e-24	-0.27001	0.928	0.971	1.58721e-19
1270	C1	716	OLFM1	6.63073e-24	-0.379296	0.033	0.156	1.58833e-19
1271	C1	717	ARPC5	6.92858e-24	-0.407883	0.538	0.725	1.65967e-19
1272	C1	718	CLEC11A	7.44214e-24	-0.272331	0.021	0.138	1.78269e-19
1273	C1	719	FST	7.57176e-24	-0.386225	0.001	0.103	1.81374e-19
1274	C1	720	PABPC4	7.85154e-24	-0.311504	0.118	0.276	1.88076e-19
1275	C1	721	BID	7.88275e-24	-0.355408	0.097	0.245	1.88824e-19
1276	C1	722	RASSF4	9.13779e-24	-0.361969	0.034	0.157	2.18887e-19
1277	C1	724	TUBA1B	1.02925e-23	-0.397524	0.585	0.771	2.46547e-19
1278	C1	725	FHL2	1.13391e-23	-0.372519	0.017	0.129	2.71617e-19
1279	C1	726	FSTL1	1.22877e-23	-0.694447	0.146	0.295	2.94339e-19
1280	C1	728	CYGB	1.24855e-23	-0.634483	0.222	0.381	2.99077e-19
1281	C1	729	ANXA5	1.36833e-23	-0.363646	0.661	0.797	3.27769e-19
1282	C1	730	FTH1P10	1.53689e-23	-0.320803	0.077	0.216	3.68147e-19
1283	C1	731	ECM2	1.6372e-23	-0.2714	0.003	0.106	3.92175e-19
1284	C1	733	COX4I2	1.70818e-23	-0.584402	0.047	0.174	4.09177e-19
1285	C1	734	RPL13	1.7286e-23	-0.319742	0.952	0.976	4.14069e-19
1286	C1	735	CKLF	2.24932e-23	-0.344067	0.157	0.319	5.38803e-19
1287	C1	736	SCPEP1	2.28431e-23	-0.327006	0.182	0.348	5.47183e-19
1288	C1	737	F10	2.75487e-23	-0.39698	0.008	0.112	6.59902e-19
1289	C1	738	CLEC10A	2.75725e-23	-0.53409	0.009	0.114	6.60473e-19
1290	C1	741	ZFAND5	3.03402e-23	-0.355875	0.262	0.445	7.26769e-19
1291	C1	742	RNH1	3.08286e-23	-0.324372	0.479	0.669	7.38468e-19
1292	C1	743	PAK1	3.35794e-23	-0.283285	0.006	0.108	8.04361e-19
1293	C1	744	BIN1	3.58903e-23	-0.297414	0.023	0.137	8.59717e-19
1294	C1	745	MYDGF	4.04212e-23	-0.30794	0.349	0.544	9.6825e-19
1295	C1	746	PRNP	4.30051e-23	-0.267334	0.125	0.283	1.03014e-18
1296	C1	747	RAB8B	4.57601e-23	-0.251065	0.083	0.226	1.09614e-18
1297	C1	748	GAPDH	4.67954e-23	-0.367644	0.846	0.922	1.12094e-18
1298	C1	749	LY96	4.99532e-23	-0.258298	0.05	0.178	1.19658e-18
1299	C1	750	LITAF	4.99562e-23	-0.367241	0.286	0.468	1.19665e-18
1300	C1	751	OGFRL1	5.05887e-23	-0.302493	0.098	0.246	1.2118e-18
1301	C1	752	CD83	5.22223e-23	-0.616532	0.08	0.216	1.25093e-18
1302	C1	753	ATP2B1-AS1	5.30992e-23	-0.46794	0.065	0.196	1.27194e-18
1303	C1	754	CHL1	5.41839e-23	-0.362488	0.004	0.105	1.29792e-18
1304	C1	755	NCF2	6.16358e-23	-0.363347	0.006	0.107	1.47642e-18
1305	C1	756	WAS	6.35446e-23	-0.312266	0.006	0.107	1.52215e-18
1306	C1	757	EVI2B	6.55395e-23	-0.355576	0.01	0.115	1.56993e-18
1307	C1	758	MTHFD2	7.28409e-23	-0.276543	0.007	0.109	1.74483e-18
1308	C1	760	MAP7D3	8.02458e-23	-0.278756	0.085	0.226	1.92221e-18
1309	C1	761	LAIR1	8.89787e-23	-0.336526	0.004	0.105	2.1314e-18
1310	C1	762	AKR1C2	9.70462e-23	-0.327486	0.035	0.155	2.32464e-18
1311	C1	763	GNPDA1	1.16289e-22	-0.336021	0.061	0.189	2.7856e-18
1312	C1	764	SERP1	1.19273e-22	-0.342989	0.372	0.564	2.85706e-18
1313	C1	765	RPL15	1.22469e-22	-0.318755	0.75	0.878	2.93363e-18
1314	C1	766	APOBEC3C	1.23592e-22	-0.284077	0.009	0.111	2.96053e-18
1315	C1	767	EEF1A1	1.27556e-22	-0.270588	0.989	0.996	3.05547e-18
1316	C1	769	PRCP	1.32563e-22	-0.326633	0.173	0.34	3.17542e-18
1317	C1	770	CTSF	1.38391e-22	-0.29541	0.123	0.276	3.31501e-18
1318	C1	771	RAB3IL1	1.49607e-22	-0.254366	0.004	0.104	3.58368e-18
1319	C1	772	NEGR1	1.50629e-22	-0.338135	0.003	0.102	3.60818e-18
1320	C1	773	F3	1.5301e-22	-0.355789	0.007	0.107	3.66521e-18
1321	C1	774	VMO1	1.90706e-22	-0.459824	0.01	0.112	4.56818e-18
1322	C1	776	PDE4B	2.13101e-22	-0.325815	0.011	0.115	5.10462e-18
1323	C1	777	RHOG	2.13963e-22	-0.340175	0.199	0.364	5.12527e-18
1324	C1	779	LST1	2.46703e-22	-0.795769	0.037	0.154	5.90951e-18
1325	C1	780	RGL1	2.55275e-22	-0.419166	0.025	0.136	6.11487e-18
1326	C1	781	RAB11FIP1	2.77245e-22	-0.34287	0.014	0.119	6.64112e-18
1327	C1	782	GSTP1	3.02349e-22	-0.313732	0.733	0.85	7.24247e-18
1328	C1	783	CHST7	3.45078e-22	-0.257229	0.032	0.148	8.266e-18
1329	C1	784	PERP	4.07536e-22	-0.295777	0.011	0.114	9.76211e-18
1330	C1	785	NME4	4.41485e-22	-0.29149	0.158	0.318	1.05753e-17
1331	C1	786	MAML2	4.43424e-22	-0.295949	0.073	0.205	1.06218e-17
1332	C1	787	PDXK	4.47628e-22	-0.338598	0.064	0.192	1.07225e-17
1333	C1	788	RPS12	5.14699e-22	-0.284836	0.965	0.987	1.23291e-17
1334	C1	789	KCNE4	5.19331e-22	-0.425109	0.015	0.12	1.24401e-17
1335	C1	792	CD48	5.6625e-22	-0.462393	0.006	0.103	1.3564e-17
1336	C1	793	PTPRE	6.07985e-22	-0.447846	0.076	0.208	1.45637e-17
1337	C1	794	C1QTNF1	6.84672e-22	-0.260535	0.028	0.14	1.64006e-17
1338	C1	795	PRELP	7.51335e-22	-0.342834	0.009	0.108	1.79975e-17
1339	C1	796	FAM162B	7.58054e-22	-0.371096	0.022	0.13	1.81584e-17
1340	C1	797	EBF2	7.7826e-22	-0.30612	0.004	0.101	1.86424e-17
1341	C1	800	SLC9A9	9.11308e-22	-0.287267	0.007	0.104	2.18295e-17
1342	C1	801	TWF2	9.63825e-22	-0.270984	0.215	0.389	2.30875e-17
1343	C1	802	APH1B	1.00198e-21	-0.267708	0.019	0.124	2.40014e-17
1344	C1	803	SLC5A3	1.06376e-21	-0.486142	0.022	0.129	2.54813e-17
1345	C1	804	MEST	1.10538e-21	-0.338355	0.024	0.133	2.64782e-17
1346	C1	805	RASL11A	1.30863e-21	-0.401413	0.053	0.176	3.1347e-17
1347	C1	806	IFNGR2	1.34306e-21	-0.251096	0.23	0.41	3.21718e-17
1348	C1	809	ANTXR2	1.58276e-21	-0.252083	0.007	0.104	3.79135e-17
1349	C1	812	FYB1	1.72497e-21	-0.395196	0.01	0.108	4.13199e-17
1350	C1	814	GPR34	1.73431e-21	-0.493925	0.011	0.11	4.15436e-17
1351	C1	815	CH25H	1.92674e-21	-0.471342	0.063	0.19	4.6153e-17
1352	C1	816	NOTCH3	2.01353e-21	-0.342665	0.009	0.106	4.8232e-17
1353	C1	817	DOCK8	2.15577e-21	-0.317343	0.007	0.102	5.16394e-17
1354	C1	819	HDDC2	2.36151e-21	-0.25811	0.077	0.211	5.65677e-17
1355	C1	820	MNDA	2.43326e-21	-0.434111	0.013	0.114	5.82864e-17
1356	C1	822	PTGER2	2.60044e-21	-0.35426	0.026	0.133	6.22908e-17
1357	C1	823	LAMTOR4	2.67049e-21	-0.268129	0.386	0.583	6.39688e-17
1358	C1	824	RUNX1	2.69156e-21	-0.282136	0.012	0.112	6.44737e-17
1359	C1	825	C4orf48	2.79595e-21	-0.275041	0.034	0.148	6.69741e-17
1360	C1	826	PRDX6	2.79875e-21	-0.256095	0.43	0.622	6.70411e-17
1361	C1	827	CCN2	2.8583e-21	-0.740228	0.193	0.344	6.84677e-17
1362	C1	829	TNFSF12	2.88361e-21	-0.295471	0.35	0.538	6.90739e-17
1363	C1	830	WIPF1	2.88517e-21	-0.270707	0.083	0.216	6.91113e-17
1364	C1	831	ZFAS1	3.01271e-21	-0.309406	0.259	0.437	7.21664e-17
1365	C1	832	IFI30	3.4641e-21	-0.457624	0.012	0.111	8.29791e-17
1366	C1	833	STK17B	3.47119e-21	-0.612887	0.169	0.311	8.31489e-17
1367	C1	834	DRAM2	3.80103e-21	-0.313447	0.128	0.273	9.10498e-17
1368	C1	835	RAB32	4.26729e-21	-0.295537	0.149	0.298	1.02219e-16
1369	C1	836	NID1	4.33931e-21	-0.257851	0.032	0.143	1.03944e-16
1370	C1	838	CTHRC1	4.58283e-21	-0.50814	0.057	0.177	1.09777e-16
1371	C1	839	PLAGL1	4.90006e-21	-0.258794	0.031	0.141	1.17376e-16
1372	C1	840	GAS1	5.12862e-21	-0.36672	0.017	0.117	1.22851e-16
1373	C1	841	MZT2A	5.14789e-21	-0.299507	0.143	0.297	1.23313e-16
1374	C1	842	ATP6V0B	5.29177e-21	-0.4205	0.383	0.552	1.26759e-16
1375	C1	843	TYMP	5.33898e-21	-0.261649	0.193	0.359	1.2789e-16
1376	C1	844	HSPB2	5.65726e-21	-0.255503	0.008	0.103	1.35514e-16
1377	C1	846	IFRD1	6.00932e-21	-0.296969	0.168	0.327	1.43947e-16
1378	C1	847	DDIT3	6.41257e-21	-0.314354	0.098	0.231	1.53607e-16
1379	C1	848	IVNS1ABP	7.18829e-21	-0.3535	0.078	0.208	1.72188e-16
1380	C1	849	SESN1	7.25506e-21	-0.462187	0.073	0.197	1.73788e-16
1381	C1	852	RACK1	9.30026e-21	-0.267961	0.873	0.935	2.22779e-16
1382	C1	856	TPPP3	1.39917e-20	-0.341629	0.022	0.124	3.35158e-16
1383	C1	858	EEF2	1.74215e-20	-0.273011	0.459	0.642	4.17313e-16
1384	C1	860	FHL3	1.98063e-20	-0.262717	0.025	0.13	4.7444e-16
1385	C1	861	CHMP1B	1.99768e-20	-0.436044	0.109	0.244	4.78524e-16
1386	C1	862	TMEM159	2.00967e-20	-0.270743	0.039	0.149	4.81396e-16
1387	C1	863	CCNI	2.2063e-20	-0.350758	0.562	0.73	5.28498e-16
1388	C1	864	MT1F	2.20803e-20	-0.277142	0.02	0.12	5.28912e-16
1389	C1	865	PRKAR2B	2.25228e-20	-0.307332	0.067	0.19	5.3951e-16
1390	C1	866	RPS14	2.32255e-20	-0.291783	0.957	0.98	5.56343e-16
1391	C1	867	LGI4	2.48241e-20	-0.335585	0.009	0.102	5.94637e-16
1392	C1	870	EFHD2	3.21854e-20	-0.41154	0.22	0.374	7.70968e-16
1393	C1	872	LXN	3.51613e-20	-0.282858	0.138	0.281	8.42254e-16
1394	C1	873	CTSC	3.61267e-20	-0.837705	0.339	0.475	8.65379e-16
1395	C1	874	MT-ATP6	3.72978e-20	-0.300657	0.782	0.88	8.93432e-16
1396	C1	877	MPP1	5.04297e-20	-0.327232	0.07	0.194	1.20799e-15
1397	C1	878	WWP1	5.19866e-20	-0.374111	0.131	0.273	1.24529e-15
1398	C1	879	RCN3	5.83619e-20	-0.252749	0.029	0.133	1.398e-15
1399	C1	880	ST8SIA4	6.82628e-20	-0.284896	0.102	0.237	1.63517e-15
1400	C1	881	RPL21	7.14946e-20	-0.361484	0.825	0.916	1.71258e-15
1401	C1	882	SLC25A6	7.54009e-20	-0.32311	0.606	0.768	1.80615e-15
1402	C1	884	RNASE6	8.76745e-20	-0.348457	0.011	0.103	2.10015e-15
1403	C1	885	SLC4A7	9.81132e-20	-0.251433	0.015	0.111	2.3502e-15
1404	C1	888	CD69	1.3233e-19	-1.10132	0.013	0.106	3.16984e-15
1405	C1	890	CCND2	1.43712e-19	-0.2816	0.046	0.157	3.44247e-15
1406	C1	891	CD52	1.66805e-19	-0.687038	0.036	0.141	3.99565e-15
1407	C1	892	PILRA	1.68423e-19	-0.338195	0.011	0.103	4.03441e-15
1408	C1	893	MAP3K8	1.89591e-19	-0.568669	0.282	0.426	4.54145e-15
1409	C1	894	REX1BD	1.90315e-19	-0.279052	0.349	0.536	4.5588e-15
1410	C1	896	NRP1	2.05853e-19	-0.301179	0.389	0.562	4.93099e-15
1411	C1	898	PMEPA1	2.37958e-19	-0.359353	0.052	0.165	5.70004e-15
1412	C1	902	TMEM14C	2.95021e-19	-0.29528	0.451	0.636	7.06694e-15
1413	C1	904	MGP	3.60067e-19	-2.23151	0.629	0.726	8.62504e-15
1414	C1	905	ATP5MC1	3.95915e-19	-0.278237	0.322	0.499	9.48376e-15
1415	C1	906	RPL26	4.27454e-19	-0.28143	0.821	0.919	1.02392e-14
1416	C1	907	COX7B	4.30784e-19	-0.27594	0.352	0.535	1.0319e-14
1417	C1	908	GAS5	4.40862e-19	-0.273027	0.344	0.52	1.05604e-14
1418	C1	910	PDGFRA	4.86273e-19	-0.348795	0.022	0.118	1.16482e-14
1419	C1	911	TP53I3	5.17071e-19	-0.256598	0.069	0.188	1.23859e-14
1420	C1	912	APRT	5.3599e-19	-0.250419	0.369	0.549	1.28391e-14
1421	C1	913	P4HB	5.60635e-19	-0.259335	0.382	0.558	1.34295e-14
1422	C1	914	PPIB	5.65792e-19	-0.284992	0.675	0.806	1.3553e-14
1423	C1	917	H1-4	6.96685e-19	-0.278035	0.254	0.426	1.66884e-14
1424	C1	918	CRTAP	7.51394e-19	-0.28594	0.231	0.399	1.79989e-14
1425	C1	919	CREBL2	8.8573e-19	-0.251205	0.048	0.158	2.12168e-14
1426	C1	922	COX6B1	1.08069e-18	-0.307897	0.548	0.732	2.58869e-14
1427	C1	923	ADAM9	1.10031e-18	-0.273229	0.085	0.207	2.63568e-14
1428	C1	925	RPS3A	1.37019e-18	-0.285206	0.893	0.952	3.28216e-14
1429	C1	926	CD99	1.7108e-18	-0.38936	0.721	0.825	4.09806e-14
1430	C1	929	MT-ND1	2.05135e-18	-0.315763	0.652	0.819	4.91381e-14
1431	C1	930	RPL5	2.1141e-18	-0.270831	0.917	0.962	5.06412e-14
1432	C1	931	MYLK	2.1168e-18	-0.357609	0.07	0.185	5.07059e-14
1433	C1	932	DNASE1L3	2.20606e-18	-0.40175	0.045	0.151	5.28441e-14
1434	C1	933	GCHFR	2.36363e-18	-0.268071	0.037	0.14	5.66184e-14
1435	C1	934	AKR1C1	2.4281e-18	-0.269462	0.017	0.107	5.81626e-14
1436	C1	935	C15orf61	2.50626e-18	-0.261744	0.102	0.231	6.00348e-14
1437	C1	936	CYRIB	2.77407e-18	-0.353801	0.088	0.206	6.645e-14
1438	C1	938	ATP5MG	3.52418e-18	-0.262003	0.465	0.652	8.44181e-14
1439	C1	939	LAPTM4A	3.78338e-18	-0.390146	0.686	0.807	9.0627e-14
1440	C1	940	VWA1	3.85785e-18	-0.283846	0.141	0.28	9.24109e-14
1441	C1	941	DUSP2	3.90906e-18	-0.94615	0.03	0.125	9.36375e-14
1442	C1	942	COX8A	4.14527e-18	-0.258033	0.451	0.633	9.92959e-14
1443	C1	944	TNFAIP3	4.2813e-18	-0.381106	0.064	0.177	1.02554e-13
1444	C1	947	HCLS1	7.40419e-18	-0.366958	0.119	0.245	1.7736e-13
1445	C1	948	TSTD1	7.56359e-18	-0.27138	0.054	0.161	1.81178e-13
1446	C1	949	ACP5	7.603e-18	-0.457153	0.028	0.122	1.82122e-13
1447	C1	951	CETP	8.0758e-18	-0.328867	0.02	0.109	1.93448e-13
1448	C1	953	AC020656.1	1.04373e-17	-0.886459	0.021	0.11	2.50015e-13
1449	C1	960	TBXAS1	1.34961e-17	-0.274011	0.015	0.101	3.23286e-13
1450	C1	963	SNX29	1.5189e-17	-0.272583	0.083	0.199	3.63837e-13
1451	C1	967	TPI1	2.39408e-17	-0.276556	0.595	0.754	5.73478e-13
1452	C1	968	CD82	2.47912e-17	-0.330392	0.074	0.186	5.93847e-13
1453	C1	970	ZNF331	2.79567e-17	-0.542417	0.074	0.183	6.69675e-13
1454	C1	973	MFAP2	3.53934e-17	-0.264045	0.018	0.103	8.47814e-13
1455	C1	974	PHLDA1	4.3541e-17	-0.256722	0.048	0.152	1.04298e-12
1456	C1	976	ANGPTL1	4.59155e-17	-0.251533	0.03	0.122	1.09986e-12
1457	C1	977	CALD1	4.79351e-17	-0.948787	0.502	0.579	1.14824e-12
1458	C1	978	GRB2	4.90166e-17	-0.332681	0.251	0.408	1.17414e-12
1459	C1	979	UBA2	5.31458e-17	-0.276697	0.191	0.329	1.27305e-12
1460	C1	980	NDUFA11	5.61944e-17	-0.251031	0.393	0.576	1.34608e-12
1461	C1	983	ATP5F1E	6.81544e-17	-0.277948	0.762	0.872	1.63257e-12
1462	C1	987	REL	9.13609e-17	-0.304954	0.152	0.282	2.18846e-12
1463	C1	992	TNNT3	1.5602e-16	-0.442818	0.055	0.156	3.7373e-12
1464	C1	993	C1orf54	1.80705e-16	-0.250529	0.111	0.232	4.32861e-12
1465	C1	997	COL4A2	2.83142e-16	-0.490263	0.421	0.546	6.78237e-12
1466	C1	999	NFKBID	3.03416e-16	-0.364882	0.033	0.123	7.26803e-12
1467	C1	1002	CTSB	3.41465e-16	-0.669503	0.369	0.514	8.17946e-12
1468	C1	1003	TAGLN	3.50162e-16	-1.27394	0.363	0.491	8.38777e-12
1469	C1	1004	VAMP8	3.84198e-16	-0.479232	0.205	0.33	9.20307e-12
1470	C1	1005	EMP3	4.00247e-16	-0.568588	0.458	0.584	9.58752e-12
1471	C1	1006	FGL2	4.19996e-16	-0.455724	0.239	0.369	1.00606e-11
1472	C1	1010	SPRY1	4.70218e-16	-0.366033	0.385	0.527	1.12636e-11
1473	C1	1012	RPS9	6.68739e-16	-0.270701	0.848	0.92	1.6019e-11
1474	C1	1013	APLNR	6.78347e-16	-0.259193	0.043	0.137	1.62491e-11
1475	C1	1014	UQCR11	6.84241e-16	-0.250398	0.443	0.62	1.63903e-11
1476	C1	1015	TM4SF18	7.49734e-16	-0.493678	0.254	0.374	1.79591e-11
1477	C1	1021	G0S2	2.2522e-15	-0.9099	0.086	0.188	5.39492e-11
1478	C1	1023	COX6A1	2.34637e-15	-0.259618	0.602	0.755	5.6205e-11
1479	C1	1024	NDRG2	2.49762e-15	-0.287707	0.19	0.324	5.98281e-11
1480	C1	1025	CTSZ	2.96491e-15	-0.278875	0.185	0.312	7.10214e-11
1481	C1	1027	PPP2R5C	3.08704e-15	-0.266571	0.14	0.265	7.3947e-11
1482	C1	1028	TNXB	3.14801e-15	-0.277425	0.045	0.136	7.54075e-11
1483	C1	1031	CREM	4.07846e-15	-0.316121	0.121	0.236	9.76954e-11
1484	C1	1032	ATP2B1	4.14374e-15	-0.362265	0.163	0.284	9.92592e-11
1485	C1	1034	CXCL14	4.53911e-15	-2.89391	0.297	0.404	1.0873e-10
1486	C1	1036	RPS15A	5.15175e-15	-0.252408	0.919	0.961	1.23405e-10
1487	C1	1044	IER3	8.49767e-15	-0.358444	0.16	0.282	2.03553e-10
1488	C1	1045	TMEM37	8.69134e-15	-0.311331	0.076	0.175	2.08192e-10
1489	C1	1046	CYSLTR1	9.19933e-15	-0.260375	0.029	0.11	2.20361e-10
1490	C1	1047	PTMS	1.04525e-14	-0.295077	0.592	0.728	2.5038e-10
1491	C1	1048	PLEKHO1	1.0547e-14	-0.28182	0.138	0.254	2.52642e-10
1492	C1	1050	ZNF385D	1.24022e-14	-0.288502	0.099	0.206	2.97082e-10
1493	C1	1051	ACTB	1.36527e-14	-0.277036	0.971	0.985	3.27038e-10
1494	C1	1053	MFSD1	1.49987e-14	-0.323828	0.15	0.267	3.59279e-10
1495	C1	1054	C9orf72	1.53121e-14	-0.251167	0.085	0.185	3.66787e-10
1496	C1	1055	RGS19	1.59668e-14	-0.278684	0.078	0.177	3.82468e-10
1497	C1	1059	TRMT1	2.14993e-14	-0.257273	0.054	0.144	5.14995e-10
1498	C1	1062	H1-3	3.13799e-14	-0.30333	0.068	0.164	7.51674e-10
1499	C1	1065	LAPTM5	4.51605e-14	-0.454557	0.285	0.404	1.08177e-09
1500	C1	1075	CR381670.1	1.27202e-13	-0.319776	0.167	0.284	3.04699e-09
1501	C1	1079	IER5L	1.80594e-13	-0.2678	0.09	0.189	4.32595e-09
1502	C1	1080	DBI	1.94678e-13	-0.292123	0.627	0.765	4.66331e-09
1503	C1	1081	ANKRD28	2.52815e-13	-0.282434	0.122	0.229	6.05594e-09
1504	C1	1082	CCL2	2.54505e-13	-0.276372	0.221	0.35	6.09642e-09
1505	C1	1084	LIMD2	2.68883e-13	-0.398203	0.074	0.163	6.44082e-09
1506	C1	1085	SEPTIN11	2.71594e-13	-0.275668	0.262	0.389	6.50577e-09
1507	C1	1086	STAB1	2.93562e-13	-0.354316	0.057	0.143	7.03198e-09
1508	C1	1088	MTSS1	3.09184e-13	-0.334396	0.151	0.258	7.40619e-09
1509	C1	1103	GRN	1.7581e-12	-0.285145	0.344	0.484	4.21134e-08
1510	C1	1107	MCL1	1.98855e-12	-0.354468	0.472	0.607	4.76337e-08
1511	C1	1108	CCL4L2	2.03573e-12	-0.973489	0.033	0.104	4.87638e-08
1512	C1	1110	APOC1	2.46499e-12	-0.68988	0.066	0.151	5.90464e-08
1513	C1	1111	STK4	2.79293e-12	-0.255353	0.122	0.221	6.69018e-08
1514	C1	1118	TXN	5.0389e-12	-0.268095	0.562	0.705	1.20702e-07
1515	C1	1119	FUCA1	7.14982e-12	-0.27697	0.086	0.174	1.71267e-07
1516	C1	1120	RAMP3	7.22415e-12	-0.507532	0.224	0.327	1.73047e-07
1517	C1	1131	TGFB1I1	1.56932e-11	-0.335712	0.285	0.4	3.75916e-07
1518	C1	1140	VCAM1	3.30979e-11	-0.384872	0.073	0.154	7.92827e-07
1519	C1	1149	CMTM6	8.07494e-11	-0.259539	0.237	0.351	1.93427e-06
1520	C1	1152	GAS6	1.06713e-10	-0.283968	0.395	0.518	2.55621e-06
1521	C1	1156	SNHG29	1.99916e-10	-0.265605	0.705	0.809	4.7888e-06
1522	C1	1171	NFKBIA	1.17588e-09	-0.560679	0.769	0.844	2.81671e-05
1523	C1	1178	ACKR1	1.7268e-09	-1.43435	0.2	0.283	4.13638e-05
1524	C1	1183	KIF25	2.48223e-09	-0.333287	0.15	0.234	5.94593e-05
1525	C1	1187	ADAMTS4	3.54774e-09	-0.261874	0.052	0.114	8.49826e-05
1526	C1	1189	PLAT	4.25477e-09	-0.396411	0.079	0.148	0.000101919
1527	C1	1202	LMNA	6.45236e-09	-0.416809	0.545	0.66	0.00015456
1528	C1	1208	LYN	1.03483e-08	-0.253557	0.081	0.15	0.000247884
1529	C1	1242	CNN3	5.7507e-08	-0.254472	0.374	0.463	0.00137752
1530	C1	1247	FAM241A	7.22764e-08	-0.307806	0.441	0.521	0.00173131
1531	C1	1264	NNMT	1.5584e-07	-0.365655	0.512	0.57	0.003733
1532	C1	1291	HLA-DQB1	1.23435e-06	-0.632128	0.372	0.435	0.0295676
1533	C1	1315	HLA-DRB5	4.74862e-06	-0.53463	0.414	0.49	0.113748
1534	C1	1319	SAT1	5.85248e-06	-0.252431	0.534	0.638	0.14019
1535	C1	1323	FHL1	6.88783e-06	-0.268071	0.475	0.544	0.164991
1536	C1	1328	TPM1	7.84142e-06	-0.481975	0.679	0.705	0.187833
1537	C1	1330	SERPING1	8.60857e-06	-0.304519	0.481	0.56	0.20621
1538	C1	1339	CLU	1.65407e-05	-0.276718	0.378	0.303	0.396216
1539	C1	1344	PLAC9	3.64245e-05	-0.665155	0.493	0.523	0.872513
1540	C1	1356	SGK1	8.64016e-05	-0.316715	0.318	0.388	1
1541	C1	1368	MFAP5	0.000158941	-0.388193	0.127	0.176	1
1542	C1	1453	HBB	0.00775415	-0.814719	0.078	0.109	1
1543	C1	1475	HLA-DPB1	0.0264119	-0.716629	0.622	0.633	1
1544	C1	1485	MYL9	0.0364971	-0.489461	0.691	0.695	1
1545	C1	1491	IGKC	0.0483312	-2.98754	0.657	0.71	1
1546	C1	1495	HLA-DMA	0.0570279	-0.284635	0.519	0.533	1
1547	C1	1501	TIMP4	0.0640235	-0.361151	0.474	0.482	1
1548	C1	1506	IGLC3	0.0885519	-2.62959	0.213	0.251	1
1549	C1	1511	IGLC2	0.102755	-2.62078	0.322	0.376	1
1550	C1	1535	IGHA1	0.282613	-1.56964	0.089	0.102	1
1551	C1	1538	GSN	0.319309	-0.634572	0.93	0.86	1
1552	C1	1547	HLA-DRA	0.5331	-0.926617	0.774	0.724	1
1553	C1	1550	HLA-DPA1	0.85612	-0.5568	0.77	0.729	1
1554	C2	1	RBP7	0	1.59162	0.999	0.821	0
1555	C2	2	ANXA3	0	1.56701	0.918	0.38	0
1556	C2	3	TSPAN13	0	1.24353	0.918	0.397	0
1557	C2	4	CAV1	0	1.28392	0.999	0.77	0
1558	C2	5	HEY1	0	1.0453	0.588	0.141	0
1559	C2	6	GPIHBP1	0	1.33314	0.911	0.378	0
1560	C2	7	CLEC14A	0	1.38882	0.958	0.459	0
1561	C2	8	GLDN	0	0.919412	0.402	0.056	0
1562	C2	9	SLC9A3R2	0	1.37613	0.985	0.585	0
1563	C2	10	CD300LG	0	1.40962	0.969	0.412	0
1564	C2	11	BST2	0	1.24777	0.996	0.772	0
1565	C2	12	BTNL9	7.93322e-303	1.26716	0.927	0.425	1.90032e-298
1566	C2	13	SOX18	1.0758e-288	1.32609	0.969	0.487	2.57698e-284
1567	C2	14	CYYR1	1.21402e-280	1.04276	0.87	0.37	2.90805e-276
1568	C2	15	EFNB2	1.84469e-265	0.912769	0.586	0.169	4.41878e-261
1569	C2	16	TCF15	1.70738e-264	1.24898	0.787	0.315	4.08986e-260
1570	C2	17	EPAS1	3.74225e-263	1.10934	0.956	0.534	8.96419e-259
1571	C2	18	PALMD	4.80779e-263	1.07972	0.948	0.488	1.15166e-258
1572	C2	19	PPP1R14A	2.53477e-261	1.11594	0.889	0.413	6.07179e-257
1573	C2	20	GNG11	2.28685e-256	1.10051	0.999	0.825	5.47792e-252
1574	C2	21	SEMA3G	4.09879e-253	0.78414	0.452	0.106	9.81825e-249
1575	C2	22	FABP4	1.1467e-248	1.04368	1	0.999	2.74682e-244
1576	C2	23	AIF1L	1.23634e-244	0.893173	0.712	0.265	2.96154e-240
1577	C2	24	RAMP2	4.45975e-242	1.12675	0.994	0.705	1.06829e-237
1578	C2	25	AQP7	1.1604e-241	0.944209	0.717	0.274	2.77962e-237
1579	C2	26	ID1	1.95402e-239	1.27537	0.862	0.421	4.68066e-235
1580	C2	27	H19	1.87675e-235	1.0911	0.872	0.425	4.49557e-231
1581	C2	28	CDH5	2.36093e-234	0.976452	0.756	0.306	5.65538e-230
1582	C2	29	CTNNBIP1	7.12246e-233	1.04948	0.79	0.363	1.70611e-228
1583	C2	30	HLA-E	1.05288e-232	0.879575	1	0.912	2.52206e-228
1584	C2	31	A2M	1.52019e-232	1.05267	0.978	0.647	3.64145e-228
1585	C2	32	ADGRL4	2.26123e-231	1.04133	0.947	0.487	5.41656e-227
1586	C2	33	GIMAP7	3.2374e-228	1.05423	0.929	0.498	7.75488e-224
1587	C2	34	CD36	5.60153e-226	0.985952	1	0.83	1.34179e-221
1588	C2	35	CADM2	7.69796e-226	0.877382	0.516	0.149	1.84397e-221
1589	C2	36	IFI27	1.70562e-225	1.06722	0.982	0.712	4.08565e-221
1590	C2	37	MCOLN3	1.3579e-223	0.792106	0.34	0.069	3.25272e-219
1591	C2	38	GPR146	4.33406e-223	0.942194	0.811	0.356	1.03818e-218
1592	C2	39	NOTCH4	2.97739e-217	0.868053	0.676	0.256	7.13204e-213
1593	C2	40	IGFBP2	4.59613e-217	1.14506	0.906	0.506	1.10096e-212
1594	C2	41	ADRB2	1.22571e-214	0.968756	0.699	0.286	2.93606e-210
1595	C2	42	ID3	3.57038e-214	1.22293	0.97	0.652	8.55249e-210
1596	C2	43	AVPR2	7.05925e-214	0.81217	0.608	0.209	1.69097e-209
1597	C2	44	HRCT1	2.0669e-213	1.08722	0.771	0.351	4.95105e-209
1598	C2	45	ANKRD29	7.44467e-213	0.966759	0.807	0.373	1.7833e-208
1599	C2	46	CETP	1.40394e-212	1.17927	0.389	0.094	3.36301e-208
1600	C2	47	LDB2	1.55193e-212	0.925064	0.832	0.407	3.7175e-208
1601	C2	48	MGLL	1.91429e-210	0.980896	0.976	0.649	4.58549e-206
1602	C2	49	KIAA1217	8.05775e-209	0.946179	0.674	0.265	1.93015e-204
1603	C2	50	PPARG	4.77635e-208	1.01614	0.867	0.475	1.14413e-203
1604	C2	51	FLT1	2.55495e-207	0.87042	0.671	0.26	6.12012e-203
1605	C2	52	ICAM2	2.30558e-206	0.925952	0.888	0.472	5.52278e-202
1606	C2	53	ADGRF5	6.11099e-205	0.880822	0.801	0.363	1.46383e-200
1607	C2	54	HLA-C	3.29917e-204	0.747527	0.997	0.928	7.90284e-200
1608	C2	55	JAM2	1.76045e-201	0.846657	0.791	0.352	4.21698e-197
1609	C2	56	UACA	3.61985e-201	0.950586	0.847	0.452	8.671e-197
1610	C2	57	CAVIN2	8.75971e-201	1.07785	0.944	0.541	2.0983e-196
1611	C2	58	GIMAP1	1.43354e-197	0.88398	0.815	0.397	3.43389e-193
1612	C2	59	FADS3	2.20916e-196	0.883675	0.763	0.338	5.29183e-192
1613	C2	60	EMCN	2.28769e-196	0.848975	0.892	0.433	5.47993e-192
1614	C2	61	KANK3	8.52282e-196	0.888718	0.832	0.382	2.04156e-191
1615	C2	62	LIPE	4.99033e-195	0.743027	0.492	0.152	1.19538e-190
1616	C2	63	SPARCL1	1.02085e-194	0.929672	0.999	0.781	2.44534e-190
1617	C2	64	RHOC	1.30565e-194	0.855078	0.975	0.764	3.12754e-190
1618	C2	65	TNFSF10	5.91785e-194	0.913649	0.924	0.551	1.41756e-189
1619	C2	66	VWF	1.87348e-193	0.816564	0.884	0.429	4.48773e-189
1620	C2	67	ARHGAP29	4.92497e-193	0.902329	0.891	0.486	1.17973e-188
1621	C2	68	NPDC1	8.93738e-191	0.842351	0.934	0.534	2.14086e-186
1622	C2	69	PLPP1	9.10554e-190	0.966029	0.878	0.513	2.18114e-185
1623	C2	70	HSD17B13	3.4009e-189	0.856889	0.663	0.261	8.14652e-185
1624	C2	71	CAV2	5.34425e-189	0.832515	0.921	0.527	1.28016e-184
1625	C2	72	EFNA1	3.94948e-187	0.901703	0.666	0.273	9.46059e-183
1626	C2	73	THEM6	4.49766e-187	0.662935	0.405	0.109	1.07737e-182
1627	C2	74	PIK3R3	6.66922e-187	0.892072	0.595	0.222	1.59754e-182
1628	C2	75	S1PR1	4.56409e-186	0.740186	0.647	0.255	1.09328e-181
1629	C2	76	CALM1	7.74597e-186	0.738094	0.995	0.91	1.85547e-181
1630	C2	77	HYAL2	4.19552e-185	0.892572	0.805	0.401	1.005e-180
1631	C2	78	B2M	6.88787e-185	0.602558	1	0.999	1.64992e-180
1632	C2	79	KDR	4.69196e-183	0.820643	0.656	0.263	1.12391e-178
1633	C2	80	ADRA2C	3.22438e-182	0.468629	0.243	0.042	7.72368e-178
1634	C2	81	KIF25	9.1931e-182	0.975364	0.586	0.216	2.20212e-177
1635	C2	82	VAMP5	1.01743e-180	0.859226	0.931	0.632	2.43716e-176
1636	C2	83	ESAM	3.63785e-178	0.810325	0.846	0.427	8.71411e-174
1637	C2	85	CMTM8	5.68471e-176	0.804338	0.637	0.27	1.36172e-171
1638	C2	86	PLAAT3	6.66439e-176	0.860364	0.845	0.508	1.59639e-171
1639	C2	87	WARS1	6.77575e-176	0.87061	0.685	0.302	1.62306e-171
1640	C2	88	TFPI2	1.07903e-174	1.19043	0.647	0.268	2.5847e-170
1641	C2	89	ENG	4.86646e-173	0.877609	0.887	0.511	1.16571e-168
1642	C2	91	CD59	1.6538e-171	0.778443	0.976	0.726	3.9615e-167
1643	C2	92	MMRN2	3.05746e-171	0.778134	0.669	0.287	7.32385e-167
1644	C2	93	NRN1	4.97656e-171	0.735156	0.861	0.451	1.19209e-166
1645	C2	94	EDN1	5.19593e-170	1.00657	0.365	0.096	1.24463e-165
1646	C2	95	CD320	7.91041e-170	1.14635	0.796	0.426	1.89486e-165
1647	C2	96	PPFIBP1	3.34271e-169	0.867173	0.808	0.433	8.00713e-165
1648	C2	97	EGFL7	3.87236e-169	0.870764	0.952	0.574	9.27585e-165
1649	C2	98	CLDN5	4.86331e-168	0.857982	0.969	0.579	1.16496e-163
1650	C2	99	AL583785.1	1.57519e-167	0.667486	0.402	0.117	3.77322e-163
1651	C2	100	TGM2	8.94161e-167	0.546866	0.351	0.091	2.14187e-162
1652	C2	101	RDX	1.46856e-163	0.891014	0.797	0.446	3.51778e-159
1653	C2	102	TM4SF1	1.61078e-163	0.711864	0.968	0.532	3.85846e-159
1654	C2	103	CDC37	5.18922e-163	0.763208	0.953	0.698	1.24303e-158
1655	C2	104	SEC14L1	4.25998e-162	0.783202	0.87	0.52	1.02044e-157
1656	C2	105	OCIAD2	7.06216e-162	0.731289	0.63	0.266	1.69167e-157
1657	C2	106	CAT	6.88528e-159	0.840546	0.86	0.582	1.6493e-154
1658	C2	107	FCN3	9.50978e-159	0.620149	0.29	0.067	2.27797e-154
1659	C2	108	GABARAPL1	1.4967e-158	0.815233	0.815	0.476	3.5852e-154
1660	C2	110	MTUS1	1.24179e-156	0.728305	0.795	0.412	2.97457e-152
1661	C2	111	FAM107A	8.17577e-156	0.645692	0.532	0.199	1.95843e-151
1662	C2	112	PECAM1	2.24249e-153	0.708794	0.949	0.547	5.37167e-149
1663	C2	113	FAM241A	8.72031e-151	0.798545	0.863	0.503	2.08886e-146
1664	C2	114	ECRG4	3.60153e-150	0.81776	0.858	0.453	8.62711e-146
1665	C2	115	GIMAP8	6.6462e-150	0.678214	0.535	0.207	1.59203e-145
1666	C2	116	AFDN	1.11865e-148	0.755078	0.728	0.367	2.67962e-144
1667	C2	117	VSIR	3.45667e-148	0.824197	0.795	0.462	8.28011e-144
1668	C2	118	IL3RA	6.50925e-148	0.725193	0.583	0.24	1.55922e-143
1669	C2	119	TM4SF18	8.8765e-148	0.714536	0.749	0.353	2.12628e-143
1670	C2	120	LPAR6	1.05198e-147	0.775043	0.929	0.589	2.51991e-143
1671	C2	121	SLC14A1	3.28212e-147	0.445891	0.194	0.033	7.86198e-143
1672	C2	122	PTPRB	1.20077e-146	0.677382	0.592	0.244	2.87633e-142
1673	C2	123	LMCD1	2.36884e-146	0.692883	0.852	0.455	5.67433e-142
1674	C2	124	TCN2	1.13622e-144	0.76949	0.611	0.275	2.7217e-140
1675	C2	125	CRIP2	1.16161e-144	0.722167	0.909	0.566	2.78252e-140
1676	C2	126	LGALS3	7.21964e-144	0.634521	0.994	0.912	1.72939e-139
1677	C2	127	MYL12B	2.58736e-142	0.640178	0.977	0.871	6.19776e-138
1678	C2	128	CLIC5	5.21001e-142	0.566118	0.364	0.107	1.24801e-137
1679	C2	129	S100A16	5.78913e-142	0.680078	0.815	0.447	1.38673e-137
1680	C2	130	PGRMC2	6.0049e-142	0.792861	0.685	0.357	1.43841e-137
1681	C2	131	PLS3	6.10267e-141	0.812899	0.778	0.447	1.46183e-136
1682	C2	132	DSG2	1.14033e-140	0.619605	0.518	0.2	2.73154e-136
1683	C2	133	VWA1	1.32615e-140	0.771198	0.596	0.261	3.17667e-136
1684	C2	134	TINAGL1	3.14981e-138	0.630513	0.773	0.386	7.54505e-134
1685	C2	135	TMSB10	4.94894e-136	0.46796	1	0.996	1.18547e-131
1686	C2	136	CAPN2	1.34344e-133	0.746828	0.857	0.565	3.21806e-129
1687	C2	137	NQO1	5.63974e-133	0.697645	0.661	0.326	1.35094e-128
1688	C2	138	SRP14	8.53344e-133	0.567997	0.991	0.91	2.0441e-128
1689	C2	139	CRIM1	2.99678e-131	0.772969	0.757	0.399	7.17849e-127
1690	C2	140	IFITM2	7.87175e-131	0.562379	0.998	0.903	1.8856e-126
1691	C2	141	ARGLU1	9.74098e-131	0.729927	0.945	0.744	2.33335e-126
1692	C2	142	LIMCH1	1.86739e-130	0.67988	0.518	0.214	4.47315e-126
1693	C2	143	C1orf115	3.30029e-130	0.592892	0.571	0.246	7.90552e-126
1694	C2	144	F8	4.2846e-130	0.562673	0.326	0.094	1.02633e-125
1695	C2	145	TSPAN7	4.30533e-130	0.589919	0.63	0.28	1.0313e-125
1696	C2	146	ABLIM3	7.55698e-130	0.630571	0.587	0.256	1.8102e-125
1697	C2	147	ECSCR	3.9095e-129	0.588979	0.758	0.377	9.36482e-125
1698	C2	149	GNAI1	1.1318e-127	0.738591	0.695	0.35	2.71111e-123
1699	C2	150	MYCT1	3.23323e-127	0.626717	0.542	0.231	7.74488e-123
1700	C2	151	LIMS2	5.04022e-127	0.603007	0.648	0.311	1.20733e-122
1701	C2	152	SCUBE2	6.0949e-127	0.591702	0.349	0.108	1.45997e-122
1702	C2	153	HSD17B11	5.03297e-126	0.703793	0.824	0.541	1.2056e-121
1703	C2	154	CDKN1C	6.68154e-126	0.826094	0.903	0.597	1.6005e-121
1704	C2	155	TJP1	6.08872e-125	0.674436	0.733	0.391	1.45849e-120
1705	C2	156	AKR1C3	1.04607e-124	0.706111	0.714	0.391	2.50575e-120
1706	C2	157	MGST2	2.57483e-124	0.649147	0.81	0.477	6.16776e-120
1707	C2	159	TUSC3	2.34643e-123	0.667638	0.606	0.293	5.62063e-119
1708	C2	160	SPAAR	3.72992e-123	0.59306	0.456	0.175	8.93465e-119
1709	C2	161	SORBS2	1.61034e-122	0.544088	0.396	0.136	3.85741e-118
1710	C2	162	MEOX1	2.01071e-122	0.567058	0.522	0.216	4.81646e-118
1711	C2	163	SOX17	2.92682e-121	0.780155	0.667	0.321	7.0109e-117
1712	C2	165	SPTBN1	1.25362e-120	0.674824	0.91	0.62	3.00292e-116
1713	C2	166	TMEM88	1.27265e-120	0.65501	0.586	0.264	3.0485e-116
1714	C2	167	TIMP4	2.67942e-120	0.884051	0.807	0.467	6.41827e-116
1715	C2	168	NOSTRIN	3.206e-120	0.594917	0.731	0.368	7.67966e-116
1716	C2	169	FGF12	6.13753e-120	0.465227	0.295	0.084	1.47018e-115
1717	C2	170	IFITM3	2.35082e-119	0.536613	0.999	0.931	5.63115e-115
1718	C2	171	UTRN	3.70189e-119	0.735187	0.706	0.396	8.8675e-115
1719	C2	172	TGFBR2	5.7711e-119	0.670775	0.867	0.569	1.38241e-114
1720	C2	173	CCDC85B	1.92904e-118	0.656693	0.929	0.694	4.62082e-114
1721	C2	174	FABP5	6.37126e-117	0.662891	0.996	0.852	1.52617e-112
1722	C2	175	TIE1	6.57724e-117	0.559556	0.421	0.156	1.57551e-112
1723	C2	176	GIMAP4	8.78711e-117	0.620279	0.734	0.402	2.10486e-112
1724	C2	177	TACC1	1.04336e-116	0.648272	0.859	0.599	2.49925e-112
1725	C2	178	IMPDH1	1.77137e-116	0.636857	0.504	0.216	4.24313e-112
1726	C2	179	HLA-B	2.1491e-116	0.536687	0.999	0.925	5.14796e-112
1727	C2	180	DHRS3	2.27048e-114	0.626873	0.619	0.31	5.43871e-110
1728	C2	182	BMS1P10	1.62926e-113	0.541298	0.412	0.152	3.90274e-109
1729	C2	183	ICA1	3.40225e-113	0.560631	0.566	0.256	8.14976e-109
1730	C2	184	LAP3	8.24629e-113	0.650274	0.779	0.482	1.97532e-108
1731	C2	185	MYL12A	1.70572e-112	0.570066	0.983	0.889	4.08588e-108
1732	C2	186	SYNE2	9.2099e-112	0.544269	0.777	0.432	2.20614e-107
1733	C2	187	ASS1	1.29211e-111	0.592517	0.509	0.221	3.09512e-107
1734	C2	188	MECOM	3.17852e-111	0.495972	0.37	0.127	7.61382e-107
1735	C2	189	PLSCR1	1.43979e-110	0.630085	0.782	0.476	3.44887e-106
1736	C2	190	ATP5PF	6.62955e-110	0.589514	0.907	0.712	1.58804e-105
1737	C2	191	CCDC178	1.1962e-109	0.513192	0.421	0.162	2.86538e-105
1738	C2	192	BCAM	6.99081e-108	0.53376	0.775	0.407	1.67458e-103
1739	C2	193	CDH13	8.83621e-108	0.582655	0.483	0.203	2.11663e-103
1740	C2	194	RRAS	1.21012e-107	0.63189	0.844	0.589	2.89873e-103
1741	C2	195	ACTN4	2.23849e-107	0.604872	0.839	0.543	5.36209e-103
1742	C2	197	RASIP1	3.88555e-107	0.539482	0.518	0.227	9.30743e-103
1743	C2	198	MGST3	6.45393e-107	0.578047	0.971	0.817	1.54597e-102
1744	C2	199	TSPAN6	2.4198e-106	0.595312	0.566	0.273	5.79638e-102
1745	C2	200	TMEM47	3.10562e-106	0.622053	0.592	0.299	7.4392e-102
1746	C2	202	TXNIP	7.36701e-106	0.5878	0.997	0.935	1.76469e-101
1747	C2	203	GIMAP6	2.81235e-105	0.526836	0.433	0.173	6.73671e-101
1748	C2	204	TMEM204	5.24994e-105	0.593229	0.613	0.314	1.25757e-100
1749	C2	205	PALM2AKAP2	2.31008e-104	0.574879	0.635	0.327	5.53357e-100
1750	C2	206	PHACTR2	3.02808e-104	0.588899	0.72	0.416	7.25346e-100
1751	C2	207	IFNGR1	6.6976e-104	0.63441	0.878	0.649	1.60434e-99
1752	C2	208	GNAS	2.0527e-103	0.450034	0.996	0.915	4.91705e-99
1753	C2	209	ST6GALNAC3	2.62438e-102	0.457911	0.336	0.115	6.28645e-98
1754	C2	210	LNX1	5.27593e-102	0.490287	0.37	0.136	1.2638e-97
1755	C2	211	HSPA12B	7.12033e-102	0.491704	0.427	0.17	1.7056e-97
1756	C2	212	HSPB1	1.15508e-100	0.567619	0.935	0.742	2.76689e-96
1757	C2	213	HLA-A	6.99773e-100	0.503492	0.997	0.884	1.67624e-95
1758	C2	214	EMP2	7.26948e-100	0.584991	0.829	0.538	1.74133e-95
1759	C2	215	MMP28	8.39126e-100	0.538126	0.452	0.192	2.01004e-95
1760	C2	216	ADAM15	1.2501e-99	0.609675	0.58	0.296	2.99448e-95
1761	C2	217	SHANK3	1.32135e-99	0.521314	0.477	0.208	3.16515e-95
1762	C2	218	MEOX2	1.97995e-99	0.572644	0.611	0.312	4.74277e-95
1763	C2	219	CAVIN1	1.16198e-98	0.495723	0.925	0.632	2.78341e-94
1764	C2	220	CSRP2	3.74084e-98	0.583126	0.541	0.26	8.96082e-94
1765	C2	221	ACACB	2.39684e-97	0.530719	0.433	0.181	5.74139e-93
1766	C2	222	HIP1R	2.46708e-97	0.494378	0.345	0.125	5.90965e-93
1767	C2	223	EFCAB14	2.59073e-97	0.589511	0.657	0.373	6.20583e-93
1768	C2	224	HMCN1	4.17444e-97	0.516675	0.297	0.097	9.99946e-93
1769	C2	225	GPRC5B	6.66331e-97	0.517664	0.465	0.204	1.59613e-92
1770	C2	226	CRHBP	8.76102e-97	0.814621	0.471	0.209	2.09861e-92
1771	C2	227	RCN1	2.02265e-96	0.597359	0.697	0.411	4.84506e-92
1772	C2	228	CR381670.1	6.65861e-96	0.556252	0.567	0.267	1.595e-91
1773	C2	229	ATP2B4	1.54707e-95	0.586283	0.508	0.243	3.70585e-91
1774	C2	230	IGF2	2.09964e-95	0.550138	0.395	0.156	5.02947e-91
1775	C2	231	PREX2	2.24059e-95	0.540792	0.527	0.246	5.3671e-91
1776	C2	232	GIPC2	2.43331e-95	0.489326	0.39	0.154	5.82875e-91
1777	C2	233	DEPP1	7.28666e-95	0.516138	0.719	0.397	1.74545e-90
1778	C2	234	ETS1	7.34746e-95	0.552062	0.742	0.433	1.76001e-90
1779	C2	235	ROBO4	1.65972e-94	0.496037	0.546	0.261	3.97569e-90
1780	C2	236	CA4	2.80618e-94	0.608099	0.82	0.462	6.72193e-90
1781	C2	237	HLA-F	3.42007e-94	0.542118	0.735	0.433	8.19243e-90
1782	C2	238	CD151	5.40328e-94	0.542314	0.933	0.7	1.2943e-89
1783	C2	239	LPL	1.73671e-93	0.911857	0.561	0.29	4.16011e-89
1784	C2	241	RAPGEF3	3.91719e-93	0.427112	0.443	0.188	9.38323e-89
1785	C2	242	CX3CL1	1.5424e-92	0.580681	0.464	0.205	3.69468e-88
1786	C2	243	TCF4	2.4068e-92	0.581259	0.876	0.612	5.76525e-88
1787	C2	244	SCARB1	3.59248e-92	0.549918	0.484	0.223	8.60542e-88
1788	C2	245	PRXL2A	4.8466e-92	0.561468	0.82	0.519	1.16095e-87
1789	C2	246	TPM1	7.43451e-92	0.349121	0.961	0.693	1.78086e-87
1790	C2	247	TRIM16	2.70432e-91	0.419517	0.336	0.122	6.47794e-87
1791	C2	248	CRYBG3	4.75175e-91	0.617066	0.628	0.349	1.13824e-86
1792	C2	249	PITPNC1	5.28944e-91	0.489413	0.569	0.286	1.26703e-86
1793	C2	250	SWAP70	6.30034e-91	0.535932	0.654	0.373	1.50918e-86
1794	C2	251	PSMB9	6.77174e-91	0.557129	0.829	0.536	1.6221e-86
1795	C2	252	RIMKLB	1.08084e-90	0.611401	0.505	0.239	2.58905e-86
1796	C2	253	CLIC4	2.04977e-90	0.546291	0.686	0.402	4.91003e-86
1797	C2	254	RGS3	8.19494e-90	0.534245	0.449	0.198	1.96302e-85
1798	C2	256	CEP112	1.51422e-88	0.518292	0.517	0.252	3.62715e-84
1799	C2	257	SELENOW	2.41604e-88	0.749682	0.951	0.814	5.78737e-84
1800	C2	258	TMOD3	4.68838e-88	0.55225	0.807	0.552	1.12305e-83
1801	C2	259	ITGA6	7.07646e-88	0.477216	0.605	0.311	1.6951e-83
1802	C2	260	CCM2L	1.43785e-87	0.37248	0.281	0.093	3.44422e-83
1803	C2	261	TNFRSF4	1.55945e-87	0.455355	0.518	0.242	3.7355e-83
1804	C2	263	GALNT15	1.51838e-86	0.450178	0.537	0.265	3.63713e-82
1805	C2	265	GPR160	5.87679e-86	0.418387	0.334	0.126	1.40773e-81
1806	C2	266	ELK3	6.69804e-86	0.519142	0.657	0.375	1.60445e-81
1807	C2	267	LINC02587	2.28609e-85	0.429263	0.328	0.123	5.47609e-81
1808	C2	268	TSC22D1	2.70492e-85	0.581235	0.871	0.593	6.47936e-81
1809	C2	269	ATP6V1C2	2.90605e-85	0.286911	0.165	0.038	6.96116e-81
1810	C2	270	ACVRL1	1.78633e-84	0.516465	0.531	0.272	4.27898e-80
1811	C2	271	PSMB8	4.80945e-84	0.513504	0.808	0.546	1.15205e-79
1812	C2	272	NMT2	3.05369e-83	0.525174	0.435	0.195	7.31482e-79
1813	C2	273	DOCK9	3.26781e-83	0.472216	0.446	0.201	7.82772e-79
1814	C2	274	FLNB	5.04339e-83	0.452995	0.412	0.18	1.20809e-78
1815	C2	275	TSPAN18	5.24624e-83	0.4727	0.423	0.188	1.25669e-78
1816	C2	276	ABHD17A	5.5222e-83	0.522728	0.689	0.434	1.32279e-78
1817	C2	277	OSBPL1A	8.3929e-83	0.549206	0.729	0.473	2.01044e-78
1818	C2	278	CLEC3B	1.48569e-82	0.483979	0.411	0.179	3.55883e-78
1819	C2	279	PLVAP	2.05033e-82	0.387845	0.8	0.44	4.91135e-78
1820	C2	280	MYL6	2.17957e-82	0.383505	0.998	0.965	5.22095e-78
1821	C2	281	SYN2	2.34586e-82	0.284299	0.172	0.042	5.61927e-78
1822	C2	282	SH3BGRL2	2.64597e-82	0.431317	0.377	0.157	6.33815e-78
1823	C2	283	KLHL5	3.59566e-82	0.495452	0.486	0.241	8.61303e-78
1824	C2	284	PODXL	6.22017e-82	0.386501	0.343	0.132	1.48998e-77
1825	C2	285	PHLDA3	7.53263e-82	0.53796	0.486	0.239	1.80437e-77
1826	C2	286	MYO6	8.12595e-82	0.505787	0.49	0.241	1.94649e-77
1827	C2	287	CPNE2	9.1195e-82	0.508758	0.518	0.264	2.18448e-77
1828	C2	288	NECTIN2	1.02042e-81	0.529374	0.627	0.36	2.44431e-77
1829	C2	289	PLLP	1.31624e-81	0.306522	0.188	0.049	3.15293e-77
1830	C2	290	SYNE1	1.56702e-81	0.593076	0.612	0.348	3.75365e-77
1831	C2	292	IL32	4.74402e-81	0.287222	0.827	0.484	1.13638e-76
1832	C2	293	TMEM100	6.74334e-81	0.387487	0.14	0.03	1.6153e-76
1833	C2	294	MXD4	8.89877e-81	0.600345	0.698	0.452	2.13161e-76
1834	C2	295	TUBB2A	9.19641e-81	0.586483	0.566	0.312	2.20291e-76
1835	C2	296	NRARP	4.16714e-80	0.493055	0.525	0.263	9.98198e-76
1836	C2	297	NRP1	5.22471e-80	0.534872	0.81	0.544	1.25153e-75
1837	C2	298	SPINK5	5.61498e-80	0.377565	0.127	0.025	1.34501e-75
1838	C2	300	MFNG	1.6331e-79	0.507154	0.452	0.217	3.91194e-75
1839	C2	301	TMTC1	2.70732e-79	0.410994	0.324	0.124	6.48512e-75
1840	C2	302	FKBP1A	4.18699e-79	0.461004	0.951	0.781	1.00295e-74
1841	C2	303	STOM	4.32239e-79	0.494329	0.806	0.556	1.03538e-74
1842	C2	304	SOS1	7.30284e-79	0.606135	0.433	0.199	1.74932e-74
1843	C2	305	CARD8	7.79504e-79	0.473414	0.623	0.347	1.86722e-74
1844	C2	306	SEC62	7.95465e-79	0.459122	0.948	0.786	1.90546e-74
1845	C2	307	CD82	1.70058e-78	0.491099	0.398	0.172	4.07357e-74
1846	C2	308	YES1	2.28566e-78	0.499825	0.566	0.311	5.47507e-74
1847	C2	309	SIPA1L2	3.24473e-78	0.463747	0.394	0.171	7.77244e-74
1848	C2	310	DIPK2B	3.42172e-78	0.404	0.516	0.253	8.19639e-74
1849	C2	311	CPTP	3.52386e-78	0.421898	0.375	0.16	8.44105e-74
1850	C2	313	AC104211.1	9.23599e-78	0.323578	0.221	0.067	2.21239e-73
1851	C2	314	ENPP2	1.05919e-77	0.646422	0.527	0.275	2.53719e-73
1852	C2	315	SNHG7	1.20152e-77	0.542452	0.759	0.496	2.87812e-73
1853	C2	316	POMP	4.67656e-77	0.510835	0.826	0.62	1.12022e-72
1854	C2	317	TSPAN2	6.99707e-77	0.258774	0.2	0.056	1.67608e-72
1855	C2	318	CD34	1.44634e-76	0.461882	0.793	0.491	3.46457e-72
1856	C2	319	PDGFB	1.48897e-76	0.462354	0.533	0.273	3.56668e-72
1857	C2	320	TNMD	2.03381e-76	0.528477	0.432	0.203	4.8718e-72
1858	C2	321	NBL1	3.25008e-76	0.506226	0.712	0.449	7.78524e-72
1859	C2	322	MRPL17	3.47594e-76	0.486594	0.49	0.256	8.32626e-72
1860	C2	323	HDGFL3	6.11761e-76	0.442393	0.561	0.306	1.46541e-71
1861	C2	324	ENAH	6.47611e-76	0.444835	0.62	0.349	1.55129e-71
1862	C2	325	RALB	6.88166e-76	0.473427	0.64	0.389	1.64843e-71
1863	C2	326	FMO2	1.1782e-75	0.454719	0.684	0.382	2.82225e-71
1864	C2	327	CASKIN2	1.25229e-75	0.411345	0.379	0.162	2.99973e-71
1865	C2	328	ADIPOR2	1.47442e-75	0.500946	0.433	0.206	3.53184e-71
1866	C2	329	COX7A1	2.50798e-75	0.512615	0.701	0.446	6.00761e-71
1867	C2	330	TPD52L1	3.41741e-75	0.454391	0.54	0.276	8.18606e-71
1868	C2	331	IPO11	3.54419e-75	0.416276	0.353	0.149	8.48976e-71
1869	C2	333	LIFR	1.09837e-74	0.424474	0.512	0.258	2.63103e-70
1870	C2	334	ENPP4	1.60496e-74	0.444235	0.342	0.14	3.84453e-70
1871	C2	335	PCDH1	1.68953e-74	0.414991	0.336	0.136	4.04709e-70
1872	C2	336	TEK	3.10583e-74	0.386958	0.291	0.109	7.43971e-70
1873	C2	337	SOCS2	3.18129e-74	0.412854	0.717	0.408	7.62046e-70
1874	C2	338	PEA15	5.44392e-74	0.484184	0.72	0.476	1.30404e-69
1875	C2	339	FGF2	6.6719e-74	0.37658	0.256	0.089	1.59819e-69
1876	C2	341	MPDZ	1.08129e-73	0.444065	0.416	0.195	2.59011e-69
1877	C2	342	RPGR	1.47408e-73	0.426086	0.362	0.154	3.531e-69
1878	C2	343	CNTNAP3B	1.55e-73	0.451673	0.323	0.129	3.71287e-69
1879	C2	344	BTG2	1.83185e-73	0.573244	0.907	0.704	4.38802e-69
1880	C2	345	FNBP1L	2.59419e-73	0.449068	0.562	0.302	6.21412e-69
1881	C2	346	CTTNBP2NL	3.71627e-73	0.482078	0.542	0.298	8.90196e-69
1882	C2	347	FAM110D	5.99762e-73	0.437256	0.478	0.234	1.43667e-68
1883	C2	348	FDPS	6.92965e-73	0.526291	0.694	0.459	1.65993e-68
1884	C2	349	ITGA1	6.99325e-73	0.419675	0.59	0.319	1.67516e-68
1885	C2	350	LEPROTL1	1.25931e-72	0.448956	0.607	0.353	3.01656e-68
1886	C2	351	CD93	1.53319e-72	0.443717	0.541	0.286	3.67259e-68
1887	C2	352	FEZ2	3.59619e-72	0.503372	0.744	0.499	8.61433e-68
1888	C2	353	RGCC	5.71766e-72	0.517266	0.905	0.595	1.36961e-67
1889	C2	355	CD46	1.08037e-71	0.486503	0.819	0.612	2.58792e-67
1890	C2	356	CXCL2	4.8744e-71	1.18295	0.532	0.31	1.16761e-66
1891	C2	357	IL33	7.5142e-71	0.46153	0.44	0.213	1.79995e-66
1892	C2	358	CD2AP	8.82775e-71	0.450562	0.51	0.27	2.1146e-66
1893	C2	359	RFLNB	1.5936e-70	0.489898	0.576	0.317	3.81731e-66
1894	C2	361	IRAG2	2.03729e-70	0.421325	0.338	0.142	4.88011e-66
1895	C2	362	C2CD4B	2.1765e-70	0.686098	0.781	0.499	5.2136e-66
1896	C2	363	CYP4B1	2.86084e-70	0.530724	0.329	0.137	6.85286e-66
1897	C2	364	DLL4	3.09876e-70	0.37398	0.242	0.083	7.42276e-66
1898	C2	365	MYO10	3.30408e-70	0.426521	0.331	0.137	7.9146e-66
1899	C2	367	CDC42EP3	5.4357e-70	0.459138	0.579	0.321	1.30207e-65
1900	C2	368	CCDC68	6.35267e-70	0.389899	0.285	0.109	1.52172e-65
1901	C2	369	APOLD1	7.47877e-70	0.51014	0.623	0.349	1.79146e-65
1902	C2	370	MAPK3	1.10695e-69	0.480531	0.627	0.386	2.65159e-65
1903	C2	371	SYNPO	1.24962e-69	0.35792	0.29	0.111	2.99334e-65
1904	C2	373	ACE	2.03921e-69	0.430688	0.323	0.133	4.88473e-65
1905	C2	374	PDE2A	2.50828e-69	0.416477	0.446	0.218	6.00833e-65
1906	C2	375	IGFBP4	3.24853e-69	0.457507	0.954	0.726	7.78152e-65
1907	C2	377	APP	2.07391e-68	0.499925	0.763	0.524	4.96783e-64
1908	C2	378	MYO5C	2.09591e-68	0.40184	0.344	0.148	5.02054e-64
1909	C2	381	CYB5A	2.28239e-68	0.458176	0.751	0.503	5.46724e-64
1910	C2	382	CRACR2B	2.31374e-68	0.440264	0.386	0.178	5.54233e-64
1911	C2	384	RSU1	3.23824e-68	0.473714	0.63	0.399	7.75687e-64
1912	C2	385	OR51E1	3.66739e-68	0.442279	0.337	0.143	8.78487e-64
1913	C2	387	HIF3A	1.00577e-67	0.320135	0.27	0.1	2.40922e-63
1914	C2	388	TCIM	1.05343e-67	0.542679	0.481	0.246	2.52338e-63
1915	C2	389	FLOT1	1.58663e-67	0.415826	0.688	0.446	3.80062e-63
1916	C2	390	PML	2.27558e-67	0.43479	0.493	0.262	5.45093e-63
1917	C2	391	GATA2-AS1	3.95219e-67	0.296414	0.219	0.072	9.46708e-63
1918	C2	392	KTN1	6.98855e-67	0.436886	0.861	0.648	1.67404e-62
1919	C2	393	LEPR	7.46534e-67	0.322273	0.346	0.149	1.78825e-62
1920	C2	394	BEND7	7.78112e-67	0.417289	0.347	0.154	1.86389e-62
1921	C2	397	SHE	1.11688e-66	0.370465	0.339	0.145	2.67538e-62
1922	C2	398	SLC6A6	1.28913e-66	0.527965	0.279	0.109	3.08799e-62
1923	C2	399	DIPK1B	1.47065e-66	0.408097	0.37	0.167	3.52279e-62
1924	C2	400	SYPL1	1.52053e-66	0.432568	0.807	0.576	3.64229e-62
1925	C2	402	USHBP1	2.69904e-66	0.34774	0.236	0.082	6.46528e-62
1926	C2	404	FERMT2	4.21249e-66	0.475149	0.66	0.415	1.00906e-61
1927	C2	405	RASGRF2	5.74827e-66	0.323065	0.22	0.074	1.37694e-61
1928	C2	406	ATOH8	6.01546e-66	0.45752	0.462	0.239	1.44094e-61
1929	C2	408	SRI	9.53299e-66	0.435105	0.848	0.645	2.28353e-61
1930	C2	409	C1orf21	1.57423e-65	0.45464	0.528	0.299	3.7709e-61
1931	C2	410	CCNY	1.7634e-65	0.46036	0.485	0.263	4.22405e-61
1932	C2	412	ADGRG1	2.13372e-65	0.351018	0.351	0.154	5.11111e-61
1933	C2	414	DYNC1LI2	1.0236e-64	0.432887	0.6	0.364	2.45194e-60
1934	C2	415	CPNE8	1.26632e-64	0.424555	0.528	0.295	3.03335e-60
1935	C2	416	SPTLC2	1.85316e-64	0.474906	0.554	0.321	4.43906e-60
1936	C2	418	EML1	3.46275e-64	0.354356	0.271	0.105	8.29467e-60
1937	C2	421	PLCB1	1.00084e-63	0.441781	0.357	0.161	2.3974e-59
1938	C2	422	SLC44A2	9.47269e-63	0.387059	0.417	0.208	2.26909e-58
1939	C2	424	GBP4	2.38425e-62	0.431237	0.442	0.225	5.71122e-58
1940	C2	425	CD58	2.80144e-62	0.453695	0.437	0.23	6.71057e-58
1941	C2	426	C19orf33	2.93004e-62	0.293796	0.182	0.056	7.01861e-58
1942	C2	428	HADHB	4.84584e-62	0.449636	0.672	0.456	1.16077e-57
1943	C2	430	NMNAT2	1.11218e-61	0.301051	0.187	0.059	2.66411e-57
1944	C2	432	PRKAR2B	2.16873e-61	0.454438	0.374	0.177	5.19497e-57
1945	C2	433	ERG	4.64636e-61	0.375541	0.389	0.187	1.11299e-56
1946	C2	434	EHD2	6.21079e-61	0.395538	0.585	0.35	1.48773e-56
1947	C2	439	NAA38	1.33157e-60	0.470442	0.714	0.501	3.18965e-56
1948	C2	440	CYSTM1	4.91579e-60	0.434468	0.795	0.589	1.17753e-55
1949	C2	442	NES	6.62164e-60	0.469974	0.439	0.23	1.58615e-55
1950	C2	444	SAMM50	1.3227e-59	0.398849	0.431	0.226	3.1684e-55
1951	C2	446	CALCRL	1.99842e-59	0.486719	0.527	0.298	4.78702e-55
1952	C2	447	RHEB	2.23738e-59	0.430579	0.75	0.541	5.35942e-55
1953	C2	449	PRAG1	3.601e-59	0.312008	0.251	0.096	8.62584e-55
1954	C2	450	LMO2	3.91309e-59	0.393978	0.584	0.347	9.37342e-55
1955	C2	451	ASRGL1	3.92942e-59	0.381771	0.274	0.111	9.41252e-55
1956	C2	452	CPLX1	4.06546e-59	0.369447	0.326	0.143	9.7384e-55
1957	C2	453	WNK1	4.82716e-59	0.395592	0.569	0.339	1.1563e-54
1958	C2	455	ARHGEF15	5.458e-59	0.342233	0.31	0.135	1.30741e-54
1959	C2	456	MYO1C	1.29383e-58	0.384808	0.547	0.319	3.09925e-54
1960	C2	457	MAP4	2.28548e-58	0.446604	0.711	0.503	5.47463e-54
1961	C2	458	SOX7	6.35113e-58	0.376567	0.376	0.18	1.52135e-53
1962	C2	459	IDO1	9.49187e-58	0.282755	0.109	0.025	2.27368e-53
1963	C2	461	PTPRM	1.78917e-57	0.338621	0.361	0.171	4.28579e-53
1964	C2	462	DAPK2	1.83835e-57	0.334014	0.26	0.103	4.40358e-53
1965	C2	463	DDIT4	1.89242e-57	0.55798	0.641	0.418	4.53309e-53
1966	C2	464	ABLIM1	2.10894e-57	0.352577	0.503	0.281	5.05176e-53
1967	C2	466	IRF1-AS1	3.05652e-57	0.41702	0.413	0.214	7.32158e-53
1968	C2	467	EVA1C	3.23845e-57	0.389571	0.372	0.179	7.75739e-53
1969	C2	468	NAA10	3.66895e-57	0.408419	0.603	0.386	8.7886e-53
1970	C2	469	BAALC	4.842e-57	0.366202	0.457	0.238	1.15985e-52
1971	C2	471	CTNNA1	5.38025e-57	0.445256	0.649	0.429	1.28879e-52
1972	C2	472	LSM6	5.55623e-57	0.405317	0.594	0.375	1.33094e-52
1973	C2	473	SH3GLB1	6.66235e-57	0.408388	0.788	0.578	1.5959e-52
1974	C2	474	MGAT1	8.11348e-57	0.399945	0.67	0.447	1.9435e-52
1975	C2	476	GARRE1	1.11896e-56	0.405912	0.43	0.227	2.68036e-52
1976	C2	478	YWHAE	1.28706e-56	0.385614	0.886	0.713	3.08301e-52
1977	C2	479	EPB41L4A	1.31053e-56	0.353666	0.364	0.174	3.13924e-52
1978	C2	480	NIPSNAP3B	2.02298e-56	0.349069	0.261	0.105	4.84585e-52
1979	C2	481	CEBPG	3.28678e-56	0.389694	0.467	0.259	7.87315e-52
1980	C2	483	PSME1	4.37207e-56	0.359666	0.923	0.775	1.04729e-51
1981	C2	485	CDC42BPA	6.09612e-56	0.403336	0.501	0.284	1.46026e-51
1982	C2	486	HTATIP2	6.14573e-56	0.419703	0.545	0.33	1.47215e-51
1983	C2	487	RAB13	6.98139e-56	0.375072	0.68	0.442	1.67232e-51
1984	C2	488	BSG	7.05008e-56	0.396114	0.851	0.666	1.68878e-51
1985	C2	489	EFNB1	7.16828e-56	0.413055	0.386	0.194	1.71709e-51
1986	C2	492	CDC42EP1	3.19672e-55	0.435389	0.503	0.293	7.65743e-51
1987	C2	493	FRYL	9.46243e-55	0.40906	0.456	0.252	2.26663e-50
1988	C2	494	XAF1	1.02612e-54	0.364099	0.433	0.229	2.45796e-50
1989	C2	498	GNAI2	1.69801e-54	0.332917	0.922	0.74	4.06742e-50
1990	C2	499	CALHM5	2.88411e-54	0.293057	0.184	0.062	6.9086e-50
1991	C2	500	SLC39A8	4.33803e-54	0.370692	0.182	0.061	1.03913e-49
1992	C2	501	PCAT19	4.87515e-54	0.304017	0.422	0.218	1.16779e-49
1993	C2	502	LRRFIP1	5.65843e-54	0.361269	0.833	0.622	1.35542e-49
1994	C2	505	ARL6IP1	1.10798e-53	0.379189	0.644	0.426	2.65405e-49
[truncated: 61,971 more rows]

## Sheet: Supplementryl Table 8
Supplementary Table 8. Single-cell RNA-Sequencing data. Gene Ontology Analyses of Significantly upregulated Cluster Marker Genes.
Note:	Lists of significantly upregulated genes (FDR<0.05) in each of the 31 clusters, respectively, compared with the average expression levels of the remaining 30 clusters were analyzed for enrichment of gene ontology (GO) terms using Database for Annotation, Visualization, and Integrated Discovery (DAVID version 6.8; https://david.ncifcrf.gov/).
Cluster	Cluster #	Category	Term	Count	%	P Value	Genes	List Total	Pop Hits	Pop Total	Fold Enrichment	Bonferroni	Benjamini	FDR
C1	1	GOTERM_BP_DIRECT	GO:0060337~type I interferon signaling pathway	23	3.97924	1.04066e-17	IFITM3, EGR1, IFITM1, SP100, IFITM2, RSAD2, MX1, HLA-B, IFI6, HLA-C, ISG15, HLA-A, HLA-F, PSMB8, IFIT3, IFIT2, HLA-E, BST2, IFI27, IRF1, GBP2, XAF1, IRF9	524	64	16792	11.5165	2.84204e-14	2.84204e-14	2.76711e-14
C1	1	GOTERM_BP_DIRECT	GO:0001525~angiogenesis	38	6.57439	4.89527e-17	ACVRL1, CLIC4, RAMP2, FLT1, EPAS1, ECSCR, PRKX, HIF3A, RASIP1, APOLD1, ELK3, DLL4, TMEM100, SOX17, HEY1, SOX18, GJA5, KDR, S1PR1, LEPR, THSD7A, JUN, EGFL7, JAG1, CAV1, TIE1, FN1, VEGFC, RHOB, EFNA1, PTPRB, EMCN, ADAM15, ID1, MMRN2, PECAM1, TEK, RAPGEF3	524	223	16792	5.46072	1.3369e-13	6.68448e-14	6.50825e-14
C1	1	GOTERM_BP_DIRECT	GO:0001570~vasculogenesis	15	2.59516	1.18701e-09	RAMP2, EGFL7, TIE1, HEG1, CAV1, RASIP1, TGFBR2, HDAC7, TMEM100, MYO1E, SOX17, SOX18, KDR, JUNB, ENG	524	56	16792	8.5837	3.24171e-06	1.08057e-06	1.05208e-06
C1	1	GOTERM_BP_DIRECT	GO:0009615~response to virus	19	3.2872	7.98109e-09	IFITM3, IFITM1, IFITM2, DDX3X, RSAD2, DDX58, IFNGR1, MX1, IFI44, EIF2AK2, DDX60, IFIT3, IFIT2, BST2, IKBKB, CXCL12, HYAL2, STMN1, XPR1	524	110	16792	5.53518	2.17961e-05	5.44909e-06	5.30543e-06
C1	1	GOTERM_BP_DIRECT	GO:0051607~defense response to virus	22	3.80623	4.57628e-08	IFITM3, IL33, FCN3, IFITM1, IFITM2, RSAD2, MX1, EIF2AK2, ISG15, ADARB1, DDX60, IFIT3, IFI44L, IFIT2, BST2, HERC5, PLSCR1, SLFN11, IRF1, HYAL2, GBP1, IRF9	524	165	16792	4.27277	0.00012497	2.49956e-05	2.43367e-05
C1	1	GOTERM_BP_DIRECT	GO:0043547~positive regulation of GTPase activity	44	7.61246	6.42037e-08	BCAR3, DOCK6, ITSN2, DOCK9, RASGRF2, PDGFB, DENND3, SIPA1L2, F11R, FGF2, CX3CL1, PREX2, PREX1, FGD5, HERC2, RGS3, S1PR1, RAC1, A2M, SPTAN1, GIT1, SPTBN1, PLEKHG1, JUN, ARHGEF12, CAV2, ARHGAP29, ARAP3, AFDN, ARHGAP31, RAPGEF1, GNAS, ELMO1, RAPGEF2, CDC42EP1, ITGA6, TEK, PLCB1, SOS1, DOCK1, CALM2, RIN2, RAPGEF3, HBEGF	524	565	16792	2.4956	0.000175325	2.92234e-05	2.84529e-05
C1	1	GOTERM_BP_DIRECT	GO:0045766~positive regulation of angiogenesis	18	3.11419	9.78247e-08	ACVRL1, RAMP2, FLT1, ANXA3, VEGFC, GATA2, ETS1, FGF2, CX3CL1, RHOB, TGFBR2, RRAS, KDR, CTSH, TEK, CD34, RAPGEF3, ENG	524	115	16792	5.01586	0.000267124	3.81656e-05	3.71594e-05
C1	1	GOTERM_BP_DIRECT	GO:0098609~cell-cell adhesion	27	4.67128	3.90662e-07	DDX3X, DOCK9, F11R, NDRG1, ADD1, SLC9A3R2, TMEM47, LIMA1, COBLL1, FLNB, ERC1, LRRFIP1, PDLIM5, ARGLU1, SPTAN1, SPTBN1, TMPO, TMOD3, SWAP70, RDX, KTN1, TJP1, AFDN, NUMB, CDC42EP1, TAGLN2, CC2D1A	524	271	16792	3.19276	0.00106633	0.000133362	0.000129846
C1	1	GOTERM_BP_DIRECT	GO:0003209~cardiac atrium morphogenesis	6	1.03806	5.73492e-07	DLL4, NOTCH1, HEG1, CCM2L, SOS1, ENG	524	7	16792	27.4678	0.00156498	0.000174023	0.000169435
C1	1	GOTERM_BP_DIRECT	GO:0007155~cell adhesion	36	6.22837	1.05423e-06	APP, TINAGL1, LAMA3, ICAM2, NEDD9, PRKX, F11R, CX3CL1, EFNB2, CDH5, PDZD2, PODXL, CNTNAP3B, CTNNA1, S1PR1, CD58, RAC1, CD34, IL32, EPHA4, EGFL7, ENTPD1, DST, FN1, SORBS2, EMP2, RHOB, AFDN, BCAM, CXCL12, PECAM1, CD9, ITGA6, DSG2, TLN2, ENG	524	459	16792	2.5134	0.00287496	0.000287909	0.000280319
C1	1	GOTERM_BP_DIRECT	GO:0001938~positive regulation of endothelial cell proliferation	13	2.24913	1.28612e-06	ACVRL1, JUN, EGFL7, BMPR2, CAV2, PDGFB, VEGFC, NRARP, FGF2, NR4A1, CXCL12, KDR, TEK	524	69	16792	6.03761	0.00350622	0.000319307	0.000310889
C1	1	GOTERM_BP_DIRECT	GO:0001701~in utero embryonic development	21	3.63322	1.61611e-06	JAG2, ACVRL1, EDN1, FOXC1, NOTCH1, TIE1, HEG1, PCGF2, CHD7, YBX3, TBX3, ADD1, KLF2, TGFBR2, FOXP1, TMEM100, MYO1E, FUT8, RCN1, SOX18, MSX1	524	187	16792	3.59873	0.00440388	0.0003678	0.000358103
C1	1	GOTERM_BP_DIRECT	GO:0008285~negative regulation of cell proliferation	32	5.53633	2.53459e-06	ACVRL1, IFITM1, BTG2, NOTCH1, ADARB1, PPM1D, ETS1, FGF2, NDRG1, IFIT3, DLL4, CDH5, ADAMTS1, RPS6KA2, SH3BP4, MSX1, SOX7, JUN, IGFBP3, STAT3, VEGFC, EIF2AK2, KLF4, SMAD6, SMARCA2, PTPN14, ZEB1, IRF1, RAPGEF2, CD9, PLPP1, MXD4	524	396	16792	2.58956	0.00689808	0.000532459	0.000518422
C1	1	GOTERM_BP_DIRECT	GO:0035456~response to interferon-beta	6	1.03806	3.26657e-06	IFITM3, BST2, IFITM1, PLSCR1, IFITM2, XAF1	524	9	16792	21.3639	0.00888133	0.000594733	0.000579053
C1	1	GOTERM_BP_DIRECT	GO:0002480~antigen processing and presentation of exogenous peptide antigen via MHC class I, TAP-independent	6	1.03806	3.26657e-06	HLA-B, HLA-C, HLA-A, HLA-F, B2M, HLA-E	524	9	16792	21.3639	0.00888133	0.000594733	0.000579053
C1	1	GOTERM_BP_DIRECT	GO:0002576~platelet degranulation	15	2.59516	3.67747e-06	SRGN, APP, PDGFB, IGF2, FN1, VEGFC, ACTN4, TUBA4A, F8, HABP4, PECAM1, CD9, TIMP3, A2M, CALM2	524	103	16792	4.66686	0.00999292	0.000627698	0.000611149
C1	1	GOTERM_BP_DIRECT	GO:0001974~blood vessel remodeling	9	1.55709	4.56359e-06	DLL4, ACVRL1, FOXC1, BMPR2, ACE, JAG1, EPAS1, CHD7, TGM2	524	32	16792	9.01288	0.0123859	0.000733128	0.0007138
C1	1	GOTERM_BP_DIRECT	GO:0007179~transforming growth factor beta receptor signaling pathway	14	2.42215	5.26873e-06	ACVRL1, JUN, PDGFB, FOS, F11R, SMAD6, RHOA, TGFBR2, CDH5, CLDN5, FUT8, ID1, SKIL, ENG	524	92	16792	4.87654	0.0142859	0.000799383	0.000778309
C1	1	GOTERM_BP_DIRECT	GO:0045944~positive regulation of transcription from RNA polymerase II promoter	57	9.86159	8.28742e-06	ACVRL1, CSRNP1, APP, BMPR2, DDX3X, CD81, CHD7, PSIP1, ADIRF, HIF3A, LDB2, ETS1, FGF2, MEOX1, ELK3, IKBKB, RPS6KA3, HEY1, SOX17, SOX18, HYAL2, CCNL1, JUNB, DDX17, MEF2A, EDN1, DDX58, NCOA3, ATRX, FOS, FOXP1, PLSCR1, ZEB1, IRF1, HOXB4, ITGA6, MET, ENG, DDX5, FOXC1, NOTCH1, EPAS1, ADRB2, GATA2, S1PR1, MSX1, EGR1, WWTR1, IL33, JUN, JAG1, STAT3, KLF4, SMARCA2, KLF2, NR4A1, TCF4	524	981	16792	1.86199	0.0223788	0.00119121	0.0011598
C1	1	GOTERM_BP_DIRECT	GO:0060333~interferon-gamma-mediated signaling pathway	12	2.07612	1.13659e-05	SP100, IFNGR1, IRF1, HLA-B, HLA-C, HLA-A, GBP2, HLA-F, B2M, GBP1, IRF9, HLA-E	524	71	16792	5.41619	0.0305636	0.00147881	0.00143982
C1	1	GOTERM_BP_DIRECT	GO:0001886~endothelial cell morphogenesis	6	1.03806	1.13713e-05	CLIC4, HEG1, NOTCH4, ID1, PECAM1, MET	524	11	16792	17.4795	0.0305778	0.00147881	0.00143982
C1	1	GOTERM_BP_DIRECT	GO:0007043~cell-cell junction assembly	7	1.21107	1.19655e-05	TJP1, CLDN5, CDH5, HEG1, GJA4, TLN2, HDAC7	524	18	16792	12.4623	0.0321498	0.00148535	0.00144619
C1	1	GOTERM_BP_DIRECT	GO:0010628~positive regulation of gene expression	23	3.97924	2.55487e-05	RAMP2, DDX3X, DDX58, NCOA3, CAV1, AVPR2, RDX, STAT3, PDGFB, FN1, KLF4, LRRC32, DLL4, MAPK11, PLSCR1, RPS6KA2, ID1, CTSH, CD46, LDLR, CD34, HSPA1B, ENG	524	262	16792	2.81318	0.0673957	0.00303363	0.00295365
C1	1	GOTERM_BP_DIRECT	GO:0045071~negative regulation of viral genome replication	9	1.55709	2.67975e-05	IFITM3, BST2, IFITM1, PLSCR1, IFITM2, RSAD2, MX1, EIF2AK2, ISG15	524	40	16792	7.21031	0.070571	0.00304933	0.00296893
C1	1	GOTERM_BP_DIRECT	GO:0002474~antigen processing and presentation of peptide antigen via MHC class I	8	1.38408	2.98136e-05	ACE, HLA-B, HLA-C, TAP1, HLA-A, HLA-F, B2M, HLA-E	524	30	16792	8.54555	0.0781955	0.00325684	0.00317097
C1	1	GOTERM_BP_DIRECT	GO:0051726~regulation of cell cycle	15	2.59516	3.19958e-05	CDK17, JUN, CDK19, GADD45B, GADD45A, STAT3, ADARB1, FGF2, SON, MECOM, IRF1, ID3, PLCB1, JUNB, PHACTR4	524	124	16792	3.87651	0.083673	0.00336079	0.00327219
C1	1	GOTERM_BP_DIRECT	GO:0000122~negative regulation of transcription from RNA polymerase II promoter	44	7.61246	3.46841e-05	SP100, BTG2, DDX5, NOTCH1, WWC2, NRARP, GATA2, N4BP2L2, YBX3, HDAC7, DLL4, ZFP36, DACH1, SOX17, HEY1, SOX18, MSX1, JUNB, SKIL, LMCD1, MEF2A, WWTR1, EGR1, EDN1, PCGF2, CAV1, STAT3, DICER1, KLF4, SMARCA2, TBX3, FOXP1, EFNA1, ZEB1, IFI27, ID1, BHLHE40, HNRNPA2B1, HOXB4, ID3, TCF4, CC2D1A, ENG, MXD4	524	720	16792	1.95835	0.090376	0.00350823	0.00341574
C1	1	GOTERM_BP_DIRECT	GO:0030336~negative regulation of cell migration	13	2.24913	3.82808e-05	ACVRL1, IFITM1, CLIC4, TIE1, ARAP3, ADARB1, CX3CL1, RHOB, BST2, DACH1, ADAM15, RRAS, ENG	524	95	16792	4.38521	0.0992675	0.00373375	0.00363531
C1	1	GOTERM_BP_DIRECT	GO:0007219~Notch signaling pathway	14	2.42215	6.01142e-05	JAG2, APP, FOXC1, NOTCH1, JAG1, NOTCH4, NRARP, TGFBR2, DLL4, TMEM100, PTP4A3, HEY1, MDK, FAT4	524	115	16792	3.90123	0.151408	0.0056611	0.00551185
C1	1	GOTERM_BP_DIRECT	GO:0048010~vascular endothelial growth factor receptor signaling pathway	11	1.90311	7.46204e-05	MAPK11, NCKAP1, FOXC1, FLT1, BMPR2, ELMO1, KDR, VEGFC, RAC1, DOCK1, RHOA	524	72	16792	4.89589	0.184371	0.00679294	0.00661385
C1	1	GOTERM_BP_DIRECT	GO:0010595~positive regulation of endothelial cell migration	9	1.55709	7.71674e-05	EDN1, BMPR2, ANXA3, KDR, TEK, ETS1, FGF2, RHOB, FOXP1	524	46	16792	6.26983	0.190025	0.0067982	0.00661897
C1	1	GOTERM_BP_DIRECT	GO:0003222~ventricular trabecula myocardium morphogenesis	6	1.03806	9.44518e-05	DLL4, NOTCH1, HEG1, CHD7, CCM2L, ENG	524	16	16792	12.0172	0.227374	0.00782633	0.00762
C1	1	GOTERM_BP_DIRECT	GO:0030334~regulation of cell migration	11	1.90311	9.45694e-05	JAG2, JAG1, DDX58, LAMA3, PLXNA2, PECAM1, PRKX, RAC1, LDB2, RHOA, RHOB	524	74	16792	4.76357	0.227622	0.00782633	0.00762
C1	1	GOTERM_BP_DIRECT	GO:0009611~response to wounding	10	1.7301	0.000136344	ZFP36, FABP5, DST, MDK, PLLP, PDGFB, FN1, ID3, RAC1, SULF2	524	63	16792	5.08664	0.310909	0.0109517	0.0106629
C1	1	GOTERM_BP_DIRECT	GO:0035556~intracellular signal transduction	28	4.84429	0.000163969	DGKE, DDX3X, MAST4, CCDC68, PKN3, ADCY4, SOCS2, PREX2, PREX1, RPS6KA3, ZFP36, RPS6KA2, STMN1, PLCG2, RAC1, EDN1, ARHGEF12, WSB1, DUSP1, ARHGAP29, BMX, CDC42BPA, MAPK11, PLCB4, WNK1, RAPGEF2, PLCB1, RAPGEF3	524	403	16792	2.22651	0.360991	0.0124168	0.0120894
C1	1	GOTERM_BP_DIRECT	GO:0035455~response to interferon-alpha	5	0.865052	0.000168225	IFITM3, BST2, IFITM1, IFITM2, EIF2AK2	524	10	16792	16.0229	0.368376	0.0124168	0.0120894
C1	1	GOTERM_BP_DIRECT	GO:2001214~positive regulation of vasculogenesis	5	0.865052	0.000168225	TMEM100, RAMP2, KDR, RAPGEF2, CD34	524	10	16792	16.0229	0.368376	0.0124168	0.0120894
C1	1	GOTERM_BP_DIRECT	GO:0007507~heart development	17	2.94118	0.000200035	MEF2A, EDN1, FOXC1, RAMP2, NOTCH1, HEG1, COX17, PDGFB, ECE1, GATA2, PCSK5, ADIPOR2, TGFBR2, RPS6KA2, ID1, ID3, TEK	524	183	16792	2.97693	0.420941	0.0143762	0.0139972
C1	1	GOTERM_BP_DIRECT	GO:0030335~positive regulation of cell migration	17	2.94118	0.000212937	SPAG9, EDN1, FLT1, NOTCH1, ATP8A1, RDX, PDGFB, SEMA3G, ACTN4, SYNE2, PODXL, NUMB, S1PR1, KDR, CTSH, ITGA6, HBEGF	524	184	16792	2.96075	0.440993	0.0149111	0.0145179
C1	1	GOTERM_BP_DIRECT	GO:0090051~negative regulation of cell migration involved in sprouting angiogenesis	5	0.865052	0.000257855	DLL4, NOTCH1, MMRN2, KLF4, RHOA	524	11	16792	14.5663	0.505542	0.0176051	0.0171409
C1	1	GOTERM_BP_DIRECT	GO:0051017~actin filament bundle assembly	7	1.21107	0.000278474	LIMA1, SWAP70, NEDD9, PLS3, ACTN4, SHROOM1, ADD1	524	30	16792	7.47735	0.532622	0.0185491	0.01806
C1	1	GOTERM_BP_DIRECT	GO:0016337~single organismal cell-cell adhesion	12	2.07612	0.000304757	CDH5, EMCN, CD93, ICAM2, RAPGEF1, ITGA6, ESAM, CD58, CD34, JAM2, LIMS2, CD2AP	524	101	16792	3.80742	0.565004	0.0198165	0.019294
C1	1	GOTERM_BP_DIRECT	GO:0016477~cell migration	16	2.76817	0.000322378	FOXC1, FLT1, SORBS2, EMP2, PARP9, CDC42BPA, RHOA, EFNA1, FUT8, MDK, PODXL, S1PR1, ELMO1, ERG, DOCK1, ENG	524	172	16792	2.981	0.585447	0.0204747	0.0199349
C1	1	GOTERM_BP_DIRECT	GO:0050900~leukocyte migration	13	2.24913	0.000425855	CAV1, FN1, F11R, THBD, PODXL, PECAM1, ITGA6, ESAM, TEK, CD58, SOS1, CD34, JAM2	524	122	16792	3.41472	0.687533	0.026432	0.0257352
C1	1	GOTERM_BP_DIRECT	GO:0032870~cellular response to hormone stimulus	8	1.38408	0.000443791	SOCS2, RAMP2, JUN, DUSP1, STAT3, AVPR2, FOS, JUNB	524	45	16792	5.69703	0.702476	0.0269332	0.0262231
C1	1	GOTERM_BP_DIRECT	GO:0003151~outflow tract morphogenesis	8	1.38408	0.000509595	CLDN5, JUN, BMPR2, SOX17, SOX18, GJA5, TBX3, TGFBR2	524	46	16792	5.57318	0.751437	0.0300295	0.0292378
C1	1	GOTERM_BP_DIRECT	GO:0048661~positive regulation of smooth muscle cell proliferation	9	1.55709	0.000516802	EDN1, JUN, PDGFB, S1PR1, FGF2, TGFBR2, TGM2, FOXP1, HBEGF	524	60	16792	4.80687	0.756284	0.0300295	0.0292378
C1	1	GOTERM_BP_DIRECT	GO:0003198~epithelial to mesenchymal transition involved in endocardial cushion formation	5	0.865052	0.000531601	TMEM100, NOTCH1, HEY1, MSX1, ENG	524	13	16792	12.3253	0.765942	0.0302459	0.0294485
C1	1	GOTERM_BP_DIRECT	GO:0003158~endothelium development	4	0.692042	0.000560061	GJA5, GJA4, KDR, CD34	524	6	16792	21.3639	0.783455	0.0312148	0.0303919
C1	1	GOTERM_BP_DIRECT	GO:0035924~cellular response to vascular endothelial growth factor stimulus	6	1.03806	0.000607471	DLL4, NR4A1, RAMP2, FLT1, NOTCH1, KDR	524	23	16792	8.35977	0.809767	0.0331801	0.0323053
C1	1	GOTERM_BP_DIRECT	GO:0048870~cell motility	6	1.03806	0.000747863	DST, RAC1, ETS1, CD34, IER2, ENG	524	24	16792	8.01145	0.870384	0.0400473	0.0389915
C1	1	GOTERM_BP_DIRECT	GO:0045893~positive regulation of transcription, DNA-templated	31	5.36332	0.000778662	ACVRL1, SP100, FOXC1, NOTCH1, NOTCH4, PDGFB, ETS1, FGF2, ELK3, IKBKB, LYL1, SOX17, MECOM, SOX18, MDK, SOX7, EGR1, JUN, AFAP1L2, NCOA3, STAT3, FOS, KLF4, SMARCA2, TBX3, KLF2, IRF1, KAT6A, TCF4, TRIM16, PLCB1	524	515	16792	1.92897	0.880848	0.0408947	0.0398166
C1	1	GOTERM_BP_DIRECT	GO:0035050~embryonic heart tube development	5	0.865052	0.000965776	NDRG4, FOXC1, SOX17, SOX18, GJA5	524	15	16792	10.6819	0.928554	0.0497648	0.0484528
C1	1	GOTERM_BP_DIRECT	GO:0051056~regulation of small GTPase mediated signal transduction	13	2.24913	0.000988144	ARHGEF12, RALGAPA2, RASGRF2, ARHGAP29, ARAP3, SIPA1L2, RHOC, RHOA, RHOB, ARHGAP31, RAC1, A2M, SOS1	524	134	16792	3.10892	0.932792	0.0499745	0.048657
C1	1	GOTERM_BP_DIRECT	GO:0034097~response to cytokine	8	1.38408	0.00108473	SP100, JUN, IFI27, AVPR2, LIFR, FOS, SKIL, JUNB	524	52	16792	4.93012	0.948388	0.0538616	0.0524416
C1	1	GOTERM_BP_DIRECT	GO:0043065~positive regulation of apoptotic process	21	3.63322	0.00120351	CDK19, ARHGEF12, NOTCH1, DDX3X, GADD45B, GADD45A, DUSP1, RASGRF2, IGFBP3, HIP1R, RHOB, IFIT2, NR4A1, RPS6KA2, TNFSF10, ID3, ITGA6, RAC1, SOS1, TGM2, PHLDA3	524	300	16792	2.24321	0.962701	0.0586928	0.0571455
C1	1	GOTERM_BP_DIRECT	GO:0061028~establishment of endothelial barrier	5	0.865052	0.00125622	SOX18, RDX, RAPGEF1, RAPGEF2, RAPGEF3	524	16	16792	10.0143	0.967706	0.0601882	0.0586014
C1	1	GOTERM_BP_DIRECT	GO:0001955~blood vessel maturation	4	0.692042	0.00149655	ACVRL1, LYL1, CDH5, S1PR1	524	8	16792	16.0229	0.983263	0.0692724	0.0674461
C1	1	GOTERM_BP_DIRECT	GO:0035912~dorsal aorta morphogenesis	4	0.692042	0.00149655	DLL4, ACVRL1, HEY1, ENG	524	8	16792	16.0229	0.983263	0.0692724	0.0674461
C1	1	GOTERM_BP_DIRECT	GO:0001569~patterning of blood vessels	6	1.03806	0.00156064	DLL4, EDN1, NOTCH4, NRARP, ENG, TGFBR2	524	28	16792	6.86696	0.985954	0.0710351	0.0691624
C1	1	GOTERM_BP_DIRECT	GO:0060412~ventricular septum morphogenesis	6	1.03806	0.00183812	BMPR2, NOTCH1, HEY1, GJA5, TBX3, TGFBR2	524	29	16792	6.63017	0.993425	0.0809662	0.0788316
C1	1	GOTERM_BP_DIRECT	GO:0045746~negative regulation of Notch signaling pathway	6	1.03806	0.00183812	DLL4, EGFL7, HEY1, NUMB, NRARP, GATA2	524	29	16792	6.63017	0.993425	0.0809662	0.0788316
C1	1	GOTERM_BP_DIRECT	GO:0032496~response to lipopolysaccharide	14	2.42215	0.00189665	JUN, EDN1, NOTCH1, MGST2, FOS, CXCL2, FOXP1, TJP1, THBD, RPS6KA3, PLCG2, ALPL, JUNB, TNFRSF4	524	164	16792	2.73562	0.994398	0.0822181	0.0800505
C1	1	GOTERM_BP_DIRECT	GO:0030155~regulation of cell adhesion	7	1.21107	0.00203122	JAG2, EMCN, FES, LAMA3, S1PR1, PRKX, ENG	524	43	16792	5.21676	0.996124	0.0855022	0.083248
C1	1	GOTERM_BP_DIRECT	GO:0007165~signal transduction	55	9.51557	0.00203502	BCAR3, ACVRL1, CLIC3, PTPRM, FGF2, PITPNC1, ELK3, THBD, RPS6KA3, SHE, MDK, RPS6KA2, STMN1, TNFSF10, CD34, CSNK1G3, IFNGR1, SP110, ARAP3, CD2AP, BCAM, PECAM1, RAPGEF1, ERG, PLCB1, SOS1, DOCK1, MET, PLPP2, RIN2, RAPGEF3, HBEGF, EPAS1, PKN3, NEDD9, ITPR2, RASIP1, DLL4, CASKIN2, FLNB, APOL3, TIE1, STAT3, MX1, VEGFC, RASSF9, BMX, MCC, AFDN, NR4A1, MAPK11, ARHGAP31, CXCL12, TEK, CC2D1A	524	1161	16792	1.5181	0.996164	0.0855022	0.083248
C1	1	GOTERM_BP_DIRECT	GO:0030217~T cell differentiation	6	1.03806	0.00215005	JAG2, DLL4, EGR1, PREX1, CHD7, LEPR	524	30	16792	6.40916	0.9972	0.0868015	0.0845131
C1	1	GOTERM_BP_DIRECT	GO:0003208~cardiac ventricle morphogenesis	4	0.692042	0.00219308	DLL4, NOTCH1, HEY1, ENG	524	9	16792	14.2426	0.997511	0.0868015	0.0845131
C1	1	GOTERM_BP_DIRECT	GO:0003084~positive regulation of systemic arterial blood pressure	4	0.692042	0.00219308	ACE, WNK1, AVPR2, ENG	524	9	16792	14.2426	0.997511	0.0868015	0.0845131
C1	1	GOTERM_BP_DIRECT	GO:0061314~Notch signaling involved in heart development	4	0.692042	0.00219308	DLL4, NOTCH1, JAG1, HEY1	524	9	16792	14.2426	0.997511	0.0868015	0.0845131
C1	1	GOTERM_BP_DIRECT	GO:0045765~regulation of angiogenesis	6	1.03806	0.00249884	EFNA1, SP100, ID1, EMP2, ETS1, FGF2	524	31	16792	6.20241	0.998922	0.0974906	0.0949204
C1	1	GOTERM_BP_DIRECT	GO:0007420~brain development	15	2.59516	0.00255818	NDRG4, FOXC1, BMPR2, COX17, EML1, SHROOM4, PTPRG, TGFBR2, ID1, STMN1, S1PR1, CD9, TSPAN2, PLCB1, NES	524	190	16792	2.52993	0.999084	0.0983997	0.0958055
C1	1	GOTERM_BP_DIRECT	GO:0032092~positive regulation of protein binding	8	1.38408	0.00278251	ACE, PLK2, CAV1, HIP1R, FLOT1, RAPGEF2, B2M, ADD1	524	61	16792	4.20273	0.999504	0.105542	0.10276
C1	1	GOTERM_BP_DIRECT	GO:0002486~antigen processing and presentation of endogenous peptide antigen via MHC class I via ER pathway, TAP-independent	3	0.519031	0.0028447	HLA-B, HLA-C, HLA-A	524	3	16792	32.0458	0.999582	0.106389	0.103584
C1	1	GOTERM_BP_DIRECT	GO:0001666~response to hypoxia	14	2.42215	0.00288275	ACVRL1, EGR1, RAMP2, EPAS1, CAV1, VEGFC, ITPR2, ACTN4, ETS1, APOLD1, TGFBR2, CXCL12, TEK, ENG	524	172	16792	2.60838	0.999623	0.106389	0.103584
C1	1	GOTERM_BP_DIRECT	GO:1902895~positive regulation of pri-miRNA transcription from RNA polymerase II promoter	5	0.865052	0.00302974	JUN, STAT3, PDGFB, FOS, SMAD6	524	20	16792	8.01145	0.999748	0.10717	0.104345
C1	1	GOTERM_BP_DIRECT	GO:0060411~cardiac septum morphogenesis	4	0.692042	0.00306088	NOTCH1, JAG1, HEY1, CHD7	524	10	16792	12.8183	0.999769	0.10717	0.104345
C1	1	GOTERM_BP_DIRECT	GO:0003184~pulmonary valve morphogenesis	4	0.692042	0.00306088	NOTCH1, JAG1, HEY1, SMAD6	524	10	16792	12.8183	0.999769	0.10717	0.104345
C1	1	GOTERM_BP_DIRECT	GO:0032486~Rap protein signal transduction	4	0.692042	0.00306088	PLK2, RAPGEF1, RAPGEF2, RAPGEF3	524	10	16792	12.8183	0.999769	0.10717	0.104345
C1	1	GOTERM_BP_DIRECT	GO:0030168~platelet activation	11	1.90311	0.00316157	F8, DGKE, PLSCR1, FZD6, PLCG2, CD9, ITPR2, RAC1, ADRA2C, RHOA, RHOB	524	115	16792	3.06525	0.999825	0.109294	0.106413
C1	1	GOTERM_BP_DIRECT	GO:0002479~antigen processing and presentation of exogenous peptide antigen via MHC class I, TAP-dependent	8	1.38408	0.00334598	HLA-B, HLA-C, HLA-A, HLA-F, B2M, PSMB8, PSMB9, HLA-E	524	63	16792	4.06931	0.999894	0.114223	0.111212
C1	1	GOTERM_BP_DIRECT	GO:0046718~viral entry into host cell	9	1.55709	0.00340896	EFNB2, CD81, HYAL2, F11R, CD46, TNFRSF4, LDLR, HSPA1B, XPR1	524	80	16792	3.60515	0.999911	0.114937	0.111907
C1	1	GOTERM_BP_DIRECT	GO:0000165~MAPK cascade	18	3.11419	0.00360043	MEF2A, RASGRF2, CAV1, PDGFB, FGF2, PSMB8, PSMB9, EFNA1, MAPK11, ZFP36, RAPGEF2, TEK, SOS1, CALM2, SHANK3, SPTAN1, SPTBN1, HBEGF	524	262	16792	2.20162	0.999947	0.119912	0.11675
C1	1	GOTERM_BP_DIRECT	GO:0035023~regulation of Rho protein signal transduction	9	1.55709	0.00368208	PREX2, ITSN2, PREX1, FGD5, PLEKHG1, ARHGEF12, RASGRF2, FLOT1, SOS1	524	81	16792	3.56064	0.999958	0.121154	0.11796
C1	1	GOTERM_BP_DIRECT	GO:0001946~lymphangiogenesis	4	0.692042	0.00411201	ACVRL1, BMPR2, SOX18, PTPN14	524	11	16792	11.653	0.999987	0.13058	0.127138
C1	1	GOTERM_BP_DIRECT	GO:2000178~negative regulation of neural precursor cell proliferation	4	0.692042	0.00411201	BTG2, RAPGEF1, GATA2, LIMS2	524	11	16792	11.653	0.999987	0.13058	0.127138
C1	1	GOTERM_BP_DIRECT	GO:0090557~establishment of endothelial intestinal barrier	4	0.692042	0.00411201	TJP1, AFDN, RAPGEF2, F11R	524	11	16792	11.653	0.999987	0.13058	0.127138
C1	1	GOTERM_BP_DIRECT	GO:0030308~negative regulation of cell growth	11	1.90311	0.00455232	BST2, ACVRL1, BMPR2, DDX3X, SOX17, ADAM15, HYAL2, SH3BP4, MSX1, SMARCA2, ADIPOR2	524	121	16792	2.91325	0.999996	0.14148	0.137751
C1	1	GOTERM_BP_DIRECT	GO:0007264~small GTPase mediated signal transduction	17	2.94118	0.00455887	DOCK6, BCAR3, DOCK9, ARL15, RASGRF2, RHOC, RHOA, ARHGAP31, ARL5B, RRAS, RAPGEF1, RAPGEF2, RAC1, SOS1, DOCK1, RIN2, RAPGEF3	524	246	16792	2.21455	0.999996	0.14148	0.137751
C1	1	GOTERM_BP_DIRECT	GO:2000279~negative regulation of DNA biosynthetic process	4	0.692042	0.00535692	ACVRL1, DACH1, BMPR2, DUSP1	524	12	16792	10.6819	1	0.164379	0.160045
C1	1	GOTERM_BP_DIRECT	GO:0045786~negative regulation of cell cycle	6	1.03806	0.00550192	NR4A1, PPP1R13B, RPS6KA2, PDCD4, ETS1, RHOB	524	37	16792	5.19662	1	0.166953	0.162551
C1	1	GOTERM_BP_DIRECT	GO:0060842~arterial endothelial cell differentiation	3	0.519031	0.005572	TMEM100, NOTCH1, HEY1	524	4	16792	24.0344	1	0.167221	0.162813
C1	1	GOTERM_BP_DIRECT	GO:0034341~response to interferon-gamma	5	0.865052	0.00602271	IFITM3, BST2, SP100, IFITM1, IFITM2	524	24	16792	6.67621	1	0.178783	0.174069
C1	1	GOTERM_BP_DIRECT	GO:0001568~blood vessel development	6	1.03806	0.00617665	EGFL7, GJA4, RAPGEF1, RAPGEF2, TBX3, TGFBR2	524	38	16792	5.05986	1	0.181381	0.176599
C1	1	GOTERM_BP_DIRECT	GO:0010952~positive regulation of peptidase activity	4	0.692042	0.00680451	APP, CAV1, FN1, CTSH	524	13	16792	9.86025	1	0.195612	0.190455
C1	1	GOTERM_BP_DIRECT	GO:0001916~positive regulation of T cell mediated cytotoxicity	4	0.692042	0.00680451	HLA-B, HLA-A, B2M, HLA-E	524	13	16792	9.86025	1	0.195612	0.190455
C1	1	GOTERM_BP_DIRECT	GO:0030036~actin cytoskeleton organization	11	1.90311	0.00749359	FGD5, TMOD3, MOB2, ELMO1, FLNB, RAC1, TMSB10, RHOA, SHROOM4, ADD1, PHACTR4	524	130	16792	2.71157	1	0.212841	0.20723
C1	1	GOTERM_BP_DIRECT	GO:0050729~positive regulation of inflammatory response	8	1.38408	0.00755973	IL33, GPRC5B, CDK19, HYAL2, ETS1, LDLR, CX3CL1, TGM2	524	73	16792	3.51187	1	0.212841	0.20723
C1	1	GOTERM_BP_DIRECT	GO:0018108~peptidyl-tyrosine phosphorylation	12	2.07612	0.00847234	EPHA4, FLT1, FES, TIE1, CDC37, PDGFB, KDR, EIF2AK2, TEK, FGF2, MET, HBEGF	524	153	16792	2.5134	1	0.236102	0.229877
C1	1	GOTERM_BP_DIRECT	GO:0060956~endocardial cell differentiation	3	0.519031	0.00909556	NOTCH1, SOX17, SOX18	524	5	16792	19.2275	1	0.241165	0.234807
C1	1	GOTERM_BP_DIRECT	GO:0060836~lymphatic endothelial cell differentiation	3	0.519031	0.00909556	ACVRL1, BMPR2, SOX18	524	5	16792	19.2275	1	0.241165	0.234807
C1	1	GOTERM_BP_DIRECT	GO:0070836~caveola assembly	3	0.519031	0.00909556	CAV2, CAV1, EMP2	524	5	16792	19.2275	1	0.241165	0.234807
C1	1	GOTERM_BP_DIRECT	GO:0042270~protection from natural killer cell mediated cytotoxicity	3	0.519031	0.00909556	HLA-B, HLA-A, HLA-E	524	5	16792	19.2275	1	0.241165	0.234807
C1	1	GOTERM_BP_DIRECT	GO:0045602~negative regulation of endothelial cell differentiation	3	0.519031	0.00909556	ACVRL1, NOTCH4, ID1	524	5	16792	19.2275	1	0.241165	0.234807
C1	1	GOTERM_BP_DIRECT	GO:0009612~response to mechanical stimulus	7	1.21107	0.00989524	BTG2, SUN1, JUN, CXCL12, ETS1, JUNB, TGFBR2	524	59	16792	3.80204	1	0.259845	0.252995
C1	1	GOTERM_BP_DIRECT	GO:0002042~cell migration involved in sprouting angiogenesis	4	0.692042	0.0103364	EFNB2, NR4A1, KDR, FGF2	524	15	16792	8.54555	1	0.268592	0.261511
C1	1	GOTERM_BP_DIRECT	GO:0035116~embryonic hindlimb morphogenesis	5	0.865052	0.0105234	NOTCH1, CHD7, GNAS, MSX1, TBX3	524	28	16792	5.72246	1	0.268592	0.261511
C1	1	GOTERM_BP_DIRECT	GO:0009314~response to radiation	5	0.865052	0.0105234	JUN, CXCL12, F11R, PPM1D, JUNB	524	28	16792	5.72246	1	0.268592	0.261511
C1	1	GOTERM_BP_DIRECT	GO:0001947~heart looping	7	1.21107	0.0115789	NDRG4, NOTCH1, SOX17, SOX18, TBX3, ENG, TGFBR2	524	61	16792	3.67739	1	0.292795	0.285076
C1	1	GOTERM_BP_DIRECT	GO:0001937~negative regulation of endothelial cell proliferation	5	0.865052	0.011913	ACVRL1, CAV2, CAV1, PTPRM, ENG	524	29	16792	5.52514	1	0.295768	0.28797
C1	1	GOTERM_BP_DIRECT	GO:0048008~platelet-derived growth factor receptor signaling pathway	5	0.865052	0.011913	MYO1E, CSRNP1, PDGFB, RAPGEF1, PIK3C2A	524	29	16792	5.52514	1	0.295768	0.28797
C1	1	GOTERM_BP_DIRECT	GO:0035264~multicellular organism growth	8	1.38408	0.0122546	WWTR1, CLIC4, HEG1, ATRX, GNAS, SOS1, ADD1, KLF2	524	80	16792	3.20458	1	0.296662	0.288841
C1	1	GOTERM_BP_DIRECT	GO:0007220~Notch receptor processing	4	0.692042	0.0124319	JAG2, DLL4, JAG1, NOTCH4	524	16	16792	8.01145	1	0.296662	0.288841
C1	1	GOTERM_BP_DIRECT	GO:0060216~definitive hemopoiesis	4	0.692042	0.0124319	LYL1, HOXB4, TEK, GATA2	524	16	16792	8.01145	1	0.296662	0.288841
C1	1	GOTERM_BP_DIRECT	GO:0003203~endocardial cushion morphogenesis	4	0.692042	0.0124319	ACVRL1, NOTCH1, HEY1, ENG	524	16	16792	8.01145	1	0.296662	0.288841
C1	1	GOTERM_BP_DIRECT	GO:0000902~cell morphogenesis	7	1.21107	0.0124922	MSX1, SHROOM1, FRY, FRYL, SHROOM4, ADD1, KLF2	524	62	16792	3.61807	1	0.296662	0.288841
C1	1	GOTERM_BP_DIRECT	GO:0031175~neuron projection development	9	1.55709	0.0128043	APP, BTG2, MAP2, STMN1, PTPRM, RAPGEF2, MAP4, FRY, FRYL	524	100	16792	2.88412	1	0.301452	0.293505
C1	1	GOTERM_BP_DIRECT	GO:0043410~positive regulation of MAPK cascade	8	1.38408	0.0130655	FLT1, CAV2, IGFBP3, PDGFB, IGF2, KDR, ADRB2, TNFRSF4	524	81	16792	3.16502	1	0.304973	0.296932
C1	1	GOTERM_BP_DIRECT	GO:0042127~regulation of cell proliferation	13	2.24913	0.0132723	JAG2, JUN, BMPR2, JAG1, BMX, CXCL2, NDRG1, TGFBR2, FES, RAPGEF2, JUNB, TNFRSF4, ENG	524	185	16792	2.25187	1	0.306682	0.298597
C1	1	GOTERM_BP_DIRECT	GO:0048845~venous blood vessel morphogenesis	3	0.519031	0.0133633	EFNB2, HEG1, ENG	524	6	16792	16.0229	1	0.306682	0.298597
C1	1	GOTERM_BP_DIRECT	GO:0051591~response to cAMP	6	1.03806	0.0137773	THBD, JUN, DUSP1, FOS, TEK, JUNB	524	46	16792	4.17989	1	0.313547	0.305281
C1	1	GOTERM_BP_DIRECT	GO:0042493~response to drug	18	3.11419	0.0148525	BCAR3, JUN, ABCB1, STAT3, VEGFC, PTPRM, FOS, ATP1A1, SRP14, ACACB, ASS1, TGFBR2, TJP1, PNP, MDK, GNAS, JUNB, B2M	524	304	16792	1.89745	1	0.333764	0.324965
C1	1	GOTERM_BP_DIRECT	GO:0030513~positive regulation of BMP signaling pathway	5	0.865052	0.0150322	ACVRL1, BMPR2, NOTCH1, MSX1, ENG	524	31	16792	5.16868	1	0.333764	0.324965
C1	1	GOTERM_BP_DIRECT	GO:0043552~positive regulation of phosphatidylinositol 3-kinase activity	5	0.865052	0.0150322	FLT1, PDGFB, TEK, RAC1, FGF2	524	31	16792	5.16868	1	0.333764	0.324965
C1	1	GOTERM_BP_DIRECT	GO:0006909~phagocytosis	6	1.03806	0.0163648	CD93, ANXA3, LEPR, ELMO1, PECAM1, GATA2	524	48	16792	4.00573	1	0.360421	0.350919
C1	1	GOTERM_BP_DIRECT	GO:0046677~response to antibiotic	5	0.865052	0.0167673	HYAL2, ID1, ALPL, ETS1, SKIL	524	32	16792	5.00716	1	0.366331	0.356673
C1	1	GOTERM_BP_DIRECT	GO:0010596~negative regulation of endothelial cell migration	4	0.692042	0.0173008	DLL4, ACVRL1, SP100, PTPRM	524	18	16792	7.12129	1	0.369129	0.359398
C1	1	GOTERM_BP_DIRECT	GO:0001935~endothelial cell proliferation	4	0.692042	0.0173008	BMPR2, PRKX, TEK, CD34	524	18	16792	7.12129	1	0.369129	0.359398
C1	1	GOTERM_BP_DIRECT	GO:0046597~negative regulation of viral entry into host cell	4	0.692042	0.0173008	IFITM3, FCN3, IFITM1, IFITM2	524	18	16792	7.12129	1	0.369129	0.359398
C1	1	GOTERM_BP_DIRECT	GO:0006952~defense response	7	1.21107	0.0178249	IL32, HCP5, CXCL12, MX1, HLA-B, TAP1, CX3CL1	524	67	16792	3.34807	1	0.370721	0.360948
C1	1	GOTERM_BP_DIRECT	GO:0044321~response to leptin	3	0.519031	0.0183257	EDN1, STAT3, LEPR	524	7	16792	13.7339	1	0.370721	0.360948
C1	1	GOTERM_BP_DIRECT	GO:0034340~response to type I interferon	3	0.519031	0.0183257	SP100, MX1, ISG15	524	7	16792	13.7339	1	0.370721	0.360948
C1	1	GOTERM_BP_DIRECT	GO:0002481~antigen processing and presentation of exogenous protein antigen via MHC class Ib, TAP-dependent	3	0.519031	0.0183257	ABCB1, TAP1, B2M	524	7	16792	13.7339	1	0.370721	0.360948
C1	1	GOTERM_BP_DIRECT	GO:0003183~mitral valve morphogenesis	3	0.519031	0.0183257	EFNA1, BMPR2, SMAD6	524	7	16792	13.7339	1	0.370721	0.360948
C1	1	GOTERM_BP_DIRECT	GO:0003344~pericardium morphogenesis	3	0.519031	0.0183257	DLL4, NOTCH1, SOS1	524	7	16792	13.7339	1	0.370721	0.360948
C1	1	GOTERM_BP_DIRECT	GO:0019885~antigen processing and presentation of endogenous peptide antigen via MHC class I	3	0.519031	0.0183257	TAP1, HLA-A, B2M	524	7	16792	13.7339	1	0.370721	0.360948
C1	1	GOTERM_BP_DIRECT	GO:0045747~positive regulation of Notch signaling pathway	5	0.865052	0.0186225	JAG2, DLL4, NOTCH1, JAG1, STAT3	524	33	16792	4.85542	1	0.371226	0.361439
C1	1	GOTERM_BP_DIRECT	GO:0010634~positive regulation of epithelial cell migration	5	0.865052	0.0186225	JUN, BMPR2, CTSH, DOCK1, TGFBR2	524	33	16792	4.85542	1	0.371226	0.361439
C1	1	GOTERM_BP_DIRECT	GO:0007266~Rho protein signal transduction	6	1.03806	0.0192565	PECAM1, ARHGAP29, CDC42EP1, RHOA, RHOB, PHACTR4	524	50	16792	3.8455	1	0.381084	0.371037
C1	1	GOTERM_BP_DIRECT	GO:0006915~apoptotic process	28	4.84429	0.0195095	CSRNP1, NCKAP1, CLIC4, PPP1R13B, HIP1, ECSCR, HIF3A, RPS6KA3, MECOM, TNFSF10, CTSH, MEF2A, GADD45B, GADD45A, IGFBP3, MX1, HIP1R, RHOB, TGFBR2, RNF144B, NR4A1, PLSCR1, ADAM15, IRF1, PDCD4, ELMO1, XAF1, DOCK1	524	567	16792	1.58251	1	0.383312	0.373206
C1	1	GOTERM_BP_DIRECT	GO:0071880~adenylate cyclase-activating adrenergic receptor signaling pathway	4	0.692042	0.0200789	GNAS, RAPGEF2, ADRB2, ADRA2C	524	19	16792	6.74648	1	0.391683	0.381356
C1	1	GOTERM_BP_DIRECT	GO:0071277~cellular response to calcium ion	6	1.03806	0.0208204	MEF2A, EDN1, CLIC4, JUN, FOS, JUNB	524	51	16792	3.77009	1	0.403266	0.392634
C1	1	GOTERM_BP_DIRECT	GO:0007565~female pregnancy	8	1.38408	0.0209881	THBD, CLIC5, RAMP2, GNAS, FOS, ADRA2C, ETS1, ADIPOR2	524	89	16792	2.88052	1	0.403652	0.39301
C1	1	GOTERM_BP_DIRECT	GO:0071356~cellular response to tumor necrosis factor	9	1.55709	0.021607	IKBKB, ZFP36, EDN1, HYAL2, CD58, YBX3, CX3CL1, KLF2, ASS1	524	110	16792	2.62193	1	0.412648	0.401769
C1	1	GOTERM_BP_DIRECT	GO:0071320~cellular response to cAMP	6	1.03806	0.0224649	APP, RAPGEF1, RAPGEF2, ITPR2, RAPGEF3, ASS1	524	52	16792	3.69759	1	0.419022	0.407975
C1	1	GOTERM_BP_DIRECT	GO:0006955~immune response	22	3.80623	0.0226688	IFITM3, IL32, TINAGL1, NOTCH1, IFITM2, HLA-B, IFI6, HLA-C, HLA-A, SMAD6, HLA-F, ETS1, CXCL2, CX3CL1, HLA-E, CXCL12, ZEB1, PNP, TNFSF10, GBP2, B2M, TNFRSF4	524	421	16792	1.6746	1	0.419022	0.407975
C1	1	GOTERM_BP_DIRECT	GO:0050918~positive chemotaxis	5	0.865052	0.0227018	CXCL12, PDGFB, VEGFC, FGF2, MET	524	35	16792	4.57797	1	0.419022	0.407975
C1	1	GOTERM_BP_DIRECT	GO:0019229~regulation of vasoconstriction	4	0.692042	0.0230876	EDN1, ACE, ECE1, ADRA2C	524	20	16792	6.40916	1	0.419022	0.407975
C1	1	GOTERM_BP_DIRECT	GO:0045892~negative regulation of transcription, DNA-templated	25	4.32526	0.0233101	SP100, NOTCH1, PDGFB, ELK3, DACH1, MECOM, HEY1, SOX18, LRRFIP1, SOX7, TNFRSF4, JUN, ATP8B1, KLF4, SMARCA2, TBX3, FOXP1, ZEB1, IRF1, KAT6A, ID1, BHLHE40, PDCD4, ID3, PLCB1	524	499	16792	1.6055	1	0.419022	0.407975
C1	1	GOTERM_BP_DIRECT	GO:0050776~regulation of immune response	12	2.07612	0.0238132	IFITM1, CD81, IRF1, HLA-B, ICAM2, HLA-C, HLA-A, HLA-F, CD34, B2M, CD200, HLA-E	524	178	16792	2.16039	1	0.419022	0.407975
C1	1	GOTERM_BP_DIRECT	GO:0061384~heart trabecula morphogenesis	3	0.519031	0.0239354	NOTCH1, S1PR1, SOS1	524	8	16792	12.0172	1	0.419022	0.407975
C1	1	GOTERM_BP_DIRECT	GO:0001945~lymph vessel development	3	0.519031	0.0239354	EFNB2, FOXC1, HEG1	524	8	16792	12.0172	1	0.419022	0.407975
C1	1	GOTERM_BP_DIRECT	GO:0043297~apical junction assembly	3	0.519031	0.0239354	CTNNA1, RHOC, RHOA	524	8	16792	12.0172	1	0.419022	0.407975
C1	1	GOTERM_BP_DIRECT	GO:0071499~cellular response to laminar fluid shear stress	3	0.519031	0.0239354	KLF4, KLF2, ASS1	524	8	16792	12.0172	1	0.419022	0.407975
C1	1	GOTERM_BP_DIRECT	GO:0043129~surfactant homeostasis	3	0.519031	0.0239354	EPAS1, ADGRF5, CTSH	524	8	16792	12.0172	1	0.419022	0.407975
C1	1	GOTERM_BP_DIRECT	GO:0090286~cytoskeletal anchoring at nuclear membrane	3	0.519031	0.0239354	SUN1, SYNE2, SYNE1	524	8	16792	12.0172	1	0.419022	0.407975
C1	1	GOTERM_BP_DIRECT	GO:0072089~stem cell proliferation	3	0.519031	0.0239354	ABCB1, CD34, NES	524	8	16792	12.0172	1	0.419022	0.407975
C1	1	GOTERM_BP_DIRECT	GO:0007015~actin filament organization	7	1.21107	0.0245408	TPM4, TMOD3, CTNNA1, SORBS2, EMP2, TMSB10, SHROOM4	524	72	16792	3.11556	1	0.426884	0.41563
C1	1	GOTERM_BP_DIRECT	GO:0007166~cell surface receptor signaling pathway	16	2.76817	0.0251773	IFITM1, EDN1, CD81, LIFR, ADRB2, TSPAN13, TSPAN9, ADGRF5, TSPAN7, TNFSF10, LEPR, CD9, CD59, TSPAN2, MET, IRF9	524	274	16792	1.87129	1	0.435185	0.423712
C1	1	GOTERM_BP_DIRECT	GO:0045597~positive regulation of cell differentiation	5	0.865052	0.0272843	RPS6KA3, SOCS3, JUN, SOX17, JUNB	524	37	16792	4.33051	1	0.468638	0.456282
C1	1	GOTERM_BP_DIRECT	GO:0010629~negative regulation of gene expression	10	1.7301	0.0276326	DLL4, ACVRL1, ACE, PDGFB, KLF4, CD46, ACACB, CD34, LDLR, ENG	524	137	16792	2.33911	1	0.470248	0.45785
C1	1	GOTERM_BP_DIRECT	GO:0043066~negative regulation of apoptotic process	23	3.97924	0.0278516	DDX3X, DUSP1, PLK2, STAT3, EIF2AK2, SMAD6, YBX3, IFIT3, TBX3, SOCS2, IKBKB, RPS6KA3, SOCS3, SON, ID1, KDR, PDCD4, CTSH, CD59, TEK, MSX1, LIMS2, TGM2	524	455	16792	1.6199	1	0.470248	0.45785
C1	1	GOTERM_BP_DIRECT	GO:0019882~antigen processing and presentation	6	1.03806	0.0278946	HLA-B, HLA-C, CTSH, HLA-A, PSMB8, HLA-E	524	55	16792	3.49591	1	0.470248	0.45785
C1	1	GOTERM_BP_DIRECT	GO:0043086~negative regulation of catalytic activity	7	1.21107	0.0292877	PPP1R14A, NOTCH1, ANXA3, FRY, CD46, ACACB, NES	524	75	16792	2.99094	1	0.487158	0.474315
C1	1	GOTERM_BP_DIRECT	GO:0007010~cytoskeleton organization	11	1.90311	0.0293994	FGD5, HIP1, DST, MAST4, NEDD9, ARAP3, DOCK1, SPTAN1, SPTBN1, TUBA4A, CD2AP	524	161	16792	2.18946	1	0.487158	0.474315
C1	1	GOTERM_BP_DIRECT	GO:0007596~blood coagulation	12	2.07612	0.0294329	DOCK6, THBD, ENTPD1, F8, DOCK9, IRF1, CAPZA2, CD59, ENPP4, RAC1, GATA2, DOCK1	524	184	16792	2.08994	1	0.487158	0.474315
C1	1	GOTERM_BP_DIRECT	GO:0045332~phospholipid translocation	4	0.692042	0.0297963	TMEM30A, ABCB1, ATP8A1, ATP8B1	524	22	16792	5.82651	1	0.490075	0.477155
C1	1	GOTERM_BP_DIRECT	GO:0003094~glomerular filtration	3	0.519031	0.0301474	MYO1E, CD34, SULF2	524	9	16792	10.6819	1	0.490075	0.477155
C1	1	GOTERM_BP_DIRECT	GO:2000737~negative regulation of stem cell differentiation	3	0.519031	0.0301474	NOTCH1, JAG1, STAT3	524	9	16792	10.6819	1	0.490075	0.477155
C1	1	GOTERM_BP_DIRECT	GO:0060021~palate development	7	1.21107	0.0309948	CLDN5, CSRNP1, CHD7, MSX1, SOS1, TBX3, TGFBR2	524	76	16792	2.95159	1	0.497923	0.484796
C1	1	GOTERM_BP_DIRECT	GO:0030509~BMP signaling pathway	7	1.21107	0.0309948	TMEM100, ACVRL1, EGR1, BMPR2, ID1, SMAD6, ENG	524	76	16792	2.95159	1	0.497923	0.484796
C1	1	GOTERM_BP_DIRECT	GO:0090090~negative regulation of canonical Wnt signaling pathway	11	1.90311	0.031629	WWTR1, EGR1, NOTCH1, SOX17, CAV1, FZD6, RAPGEF1, MCC, MLLT3, PSMB8, PSMB9	524	163	16792	2.1626	1	0.505138	0.491821
C1	1	GOTERM_BP_DIRECT	GO:0032091~negative regulation of protein binding	6	1.03806	0.0319391	ACE, CAV1, CCM2L, PDGFB, NES, IFIT2	524	57	16792	3.37324	1	0.507127	0.493757
C1	1	GOTERM_BP_DIRECT	GO:0006953~acute-phase response	5	0.865052	0.0323801	F8, PLSCR1, STAT3, FN1, ASS1	524	39	16792	4.10844	1	0.511157	0.497681
C1	1	GOTERM_BP_DIRECT	GO:0003148~outflow tract septum morphogenesis	4	0.692042	0.0334942	BMPR2, SMAD6, ENG, TGFBR2	524	23	16792	5.57318	1	0.5227	0.50892
C1	1	GOTERM_BP_DIRECT	GO:0048754~branching morphogenesis of an epithelial tube	4	0.692042	0.0334942	CLIC4, NOTCH1, MET, RASIP1	524	23	16792	5.57318	1	0.5227	0.50892
C1	1	GOTERM_BP_DIRECT	GO:0006661~phosphatidylinositol biosynthetic process	6	1.03806	0.0340917	PLCG2, PIK3R3, SYNJ2, PIK3C2A, FGF2, PIK3C2B	524	58	16792	3.31508	1	0.529002	0.515055
C1	1	GOTERM_BP_DIRECT	GO:0045666~positive regulation of neuron differentiation	7	1.21107	0.0346009	SPAG9, GPRC5B, ZEB1, TCF4, GATA2, ADRA2C, RHOA	524	78	16792	2.87591	1	0.533871	0.519796
C1	1	GOTERM_BP_DIRECT	GO:0007190~activation of adenylate cyclase activity	5	0.865052	0.0351227	AVPR2, ADCY4, GNAS, ADRB2, CALM2	524	40	16792	4.00573	1	0.538877	0.524671
C1	1	GOTERM_BP_DIRECT	GO:0030097~hemopoiesis	6	1.03806	0.0363321	JAG1, NOTCH4, PDGFB, CRIP2, GATA2, CD34	524	59	16792	3.2589	1	0.546472	0.532065
C1	1	GOTERM_BP_DIRECT	GO:0072015~glomerular visceral epithelial cell development	3	0.519031	0.0369191	MYO1E, JAG1, PODXL	524	10	16792	9.61374	1	0.546472	0.532065
C1	1	GOTERM_BP_DIRECT	GO:0043534~blood vessel endothelial cell migration	3	0.519031	0.0369191	SOX18, ID1, EMP2	524	10	16792	9.61374	1	0.546472	0.532065
C1	1	GOTERM_BP_DIRECT	GO:0051272~positive regulation of cellular component movement	3	0.519031	0.0369191	STMN1, ACTN4, ETS1	524	10	16792	9.61374	1	0.546472	0.532065
C1	1	GOTERM_BP_DIRECT	GO:0061001~regulation of dendritic spine morphogenesis	3	0.519031	0.0369191	EPHA4, PDLIM5, SHANK3	524	10	16792	9.61374	1	0.546472	0.532065
C1	1	GOTERM_BP_DIRECT	GO:0042118~endothelial cell activation	3	0.519031	0.0369191	TCF4, APOLD1, FOXP1	524	10	16792	9.61374	1	0.546472	0.532065
C1	1	GOTERM_BP_DIRECT	GO:0051149~positive regulation of muscle cell differentiation	4	0.692042	0.0374187	SPAG9, MEF2A, MAPK11, CTNNA1	524	24	16792	5.34097	1	0.546472	0.532065
C1	1	GOTERM_BP_DIRECT	GO:0045742~positive regulation of epidermal growth factor receptor signaling pathway	4	0.692042	0.0374187	AFAP1L2, HIP1, HIP1R, SOS1	524	24	16792	5.34097	1	0.546472	0.532065
C1	1	GOTERM_BP_DIRECT	GO:0045648~positive regulation of erythrocyte differentiation	4	0.692042	0.0374187	MAPK11, ISG15, GATA2, ETS1	524	24	16792	5.34097	1	0.546472	0.532065
C1	1	GOTERM_BP_DIRECT	GO:0032526~response to retinoic acid	5	0.865052	0.0379959	SP100, DUSP1, TIE1, CTSH, TRIM16	524	41	16792	3.90802	1	0.551951	0.537399
C1	1	GOTERM_BP_DIRECT	GO:0042060~wound healing	7	1.21107	0.0384672	CCM2L, PECAM1, FN1, FGF2, ELK3, ENG, TGFBR2	524	80	16792	2.80401	1	0.552792	0.538218
C1	1	GOTERM_BP_DIRECT	GO:0009952~anterior/posterior pattern specification	7	1.21107	0.0384672	BTG2, BMPR2, PCGF2, HOXB4, MSX1, MLLT3, PCSK5	524	80	16792	2.80401	1	0.552792	0.538218
C1	1	GOTERM_BP_DIRECT	GO:0043433~negative regulation of sequence-specific DNA binding transcription factor activity	6	1.03806	0.038661	SP100, FZD6, ID1, BHLHE40, ID3, TNFRSF4	524	60	16792	3.20458	1	0.552792	0.538218
C1	1	GOTERM_BP_DIRECT	GO:0008104~protein localization	6	1.03806	0.0410791	CLIC5, CMTM8, PLLP, KIF26A, CD81, CAV1	524	61	16792	3.15205	1	0.584307	0.568903
C1	1	GOTERM_BP_DIRECT	GO:0002040~sprouting angiogenesis	4	0.692042	0.0415672	RAMP2, NOTCH1, TEK, ENG	524	25	16792	5.12733	1	0.588186	0.572679
C1	1	GOTERM_BP_DIRECT	GO:0030198~extracellular matrix organization	12	2.07612	0.0434078	APP, LAMA3, GFOD2, PDGFB, PECAM1, ICAM2, FN1, KDR, ITGA6, F11R, FGF2, JAM2	524	196	16792	1.96199	1	0.597704	0.581946
C1	1	GOTERM_BP_DIRECT	GO:0016525~negative regulation of angiogenesis	6	1.03806	0.0435867	FOXC1, TIE1, ECSCR, PTPRM, TCF4, TEK	524	62	16792	3.10121	1	0.597704	0.581946
C1	1	GOTERM_BP_DIRECT	GO:0010941~regulation of cell death	3	0.519031	0.0442095	JUN, JUNB, HSPA1B	524	11	16792	8.73976	1	0.597704	0.581946
C1	1	GOTERM_BP_DIRECT	GO:0003181~atrioventricular valve morphogenesis	3	0.519031	0.0442095	BMPR2, NOTCH1, TGFBR2	524	11	16792	8.73976	1	0.597704	0.581946
C1	1	GOTERM_BP_DIRECT	GO:0032233~positive regulation of actin filament bundle assembly	3	0.519031	0.0442095	SWAP70, ID1, SYNPO	524	11	16792	8.73976	1	0.597704	0.581946
C1	1	GOTERM_BP_DIRECT	GO:0030857~negative regulation of epithelial cell differentiation	3	0.519031	0.0442095	ZEB1, CAV1, TBX3	524	11	16792	8.73976	1	0.597704	0.581946
C1	1	GOTERM_BP_DIRECT	GO:1901653~cellular response to peptide	3	0.519031	0.0442095	ID1, KLF4, KLF2	524	11	16792	8.73976	1	0.597704	0.581946
C1	1	GOTERM_BP_DIRECT	GO:0051024~positive regulation of immunoglobulin secretion	3	0.519031	0.0442095	IL33, TNFRSF4, HLA-E	524	11	16792	8.73976	1	0.597704	0.581946
C1	1	GOTERM_BP_DIRECT	GO:0045603~positive regulation of endothelial cell differentiation	3	0.519031	0.0442095	TMEM100, ACVRL1, NOTCH1	524	11	16792	8.73976	1	0.597704	0.581946
C1	1	GOTERM_BP_DIRECT	GO:0061098~positive regulation of protein tyrosine kinase activity	4	0.692042	0.0459365	GPRC5B, AFAP1L2, ACE, PDGFB	524	26	16792	4.93012	1	0.617994	0.601701
C1	1	GOTERM_BP_DIRECT	GO:0045087~innate immune response	21	3.63322	0.0478643	APP, DDX3X, DDX58, MX1, HLA-B, HLA-C, EIF2AK2, ADARB1, DDX60, BMX, HLA-E, BST2, HERC5, IKBKB, SEC14L1, ADAM15, FES, CAPZA2, CD46, APOL1, B2M	524	430	16792	1.56503	1	0.640771	0.623878
C1	1	GOTERM_BP_DIRECT	GO:0030512~negative regulation of transforming growth factor beta receptor signaling pathway	6	1.03806	0.0488721	CAV2, CAV1, SMAD6, SKIL, ENG, TGFBR2	524	64	16792	3.00429	1	0.651071	0.633906
C1	1	GOTERM_BP_DIRECT	GO:0032728~positive regulation of interferon-beta production	4	0.692042	0.0505232	DDX3X, DDX58, IRF1, FLOT1	524	27	16792	4.74753	1	0.654182	0.636935
C1	1	GOTERM_BP_DIRECT	GO:0035329~hippo signaling	4	0.692042	0.0505232	TJP1, TEAD4, WWTR1, FAT4	524	27	16792	4.74753	1	0.654182	0.636935
C1	1	GOTERM_BP_DIRECT	GO:0032147~activation of protein kinase activity	5	0.865052	0.0507957	GPRC5B, WNK1, PDGFB, EMP2, TGFBR2	524	45	16792	3.56064	1	0.654182	0.636935
C1	1	GOTERM_BP_DIRECT	GO:0008015~blood circulation	5	0.865052	0.0507957	DLL4, ACVRL1, CXCL12, CYB5R3, CHD7	524	45	16792	3.56064	1	0.654182	0.636935
C1	1	GOTERM_BP_DIRECT	GO:0035019~somatic stem cell population maintenance	6	1.03806	0.0516503	EPAS1, STAT3, LDB2, GATA2, KLF4, FGF2	524	65	16792	2.95807	1	0.654182	0.636935
C1	1	GOTERM_BP_DIRECT	GO:0008217~regulation of blood pressure	6	1.03806	0.0516503	ACVRL1, EDN1, RAMP2, ACE, ATP1A1, CD34	524	65	16792	2.95807	1	0.654182	0.636935
C1	1	GOTERM_BP_DIRECT	GO:0060326~cell chemotaxis	6	1.03806	0.0516503	CXCL12, PDGFB, CXCL2, CX3CL1, ENG, HBEGF	524	65	16792	2.95807	1	0.654182	0.636935
C1	1	GOTERM_BP_DIRECT	GO:0001706~endoderm formation	3	0.519031	0.0519801	SOX17, DUSP1, SOX7	524	12	16792	8.01145	1	0.654182	0.636935
C1	1	GOTERM_BP_DIRECT	GO:0031581~hemidesmosome assembly	3	0.519031	0.0519801	DST, LAMA3, ITGA6	524	12	16792	8.01145	1	0.654182	0.636935
C1	1	GOTERM_BP_DIRECT	GO:0060218~hematopoietic stem cell differentiation	3	0.519031	0.0519801	ACE, HOXB4, MEOX1	524	12	16792	8.01145	1	0.654182	0.636935
C1	1	GOTERM_BP_DIRECT	GO:0030195~negative regulation of blood coagulation	3	0.519031	0.0519801	THBD, EDN1, CD34	524	12	16792	8.01145	1	0.654182	0.636935
C1	1	GOTERM_BP_DIRECT	GO:0021954~central nervous system neuron development	3	0.519031	0.0519801	BTG2, MAP2, GATA2	524	12	16792	8.01145	1	0.654182	0.636935
C1	1	GOTERM_BP_DIRECT	GO:0030154~cell differentiation	22	3.80623	0.0534124	JAG2, SLFN5, CLIC4, NDRG4, FLT1, NOTCH1, HIP1, GADD45B, NXN, NOTCH4, ECSCR, ADIRF, APOLD1, RHOB, TGFBR2, ELK3, MECOM, MDK, FLNB, ERG, THSD7A, HES4	524	462	16792	1.52599	1	0.669125	0.651485
C1	1	GOTERM_BP_DIRECT	GO:2000145~regulation of cell motility	4	0.692042	0.0553232	FES, CD81, RHOA, HBEGF	524	28	16792	4.57797	1	0.686762	0.668657
C1	1	GOTERM_BP_DIRECT	GO:0050690~regulation of defense response to virus by virus	4	0.692042	0.0553232	ELMO1, HLA-A, RAC1, B2M	524	28	16792	4.57797	1	0.686762	0.668657
C1	1	GOTERM_BP_DIRECT	GO:0008284~positive regulation of cell proliferation	22	3.80623	0.0567429	WWTR1, EDN1, FLT1, NOTCH1, CD81, AVPR2, STAT3, PDGFB, IGF2, FN1, VEGFC, LIFR, CRIP2, EMP2, ETS1, FGF2, TBX3, TGFBR2, EFNB2, KDR, CTSH, HBEGF	524	466	16792	1.51289	1	0.694913	0.676592
C1	1	GOTERM_BP_DIRECT	GO:0051781~positive regulation of cell division	5	0.865052	0.0579759	MDK, PDGFB, IGF2, VEGFC, FGF2	524	47	16792	3.40913	1	0.694913	0.676592
C1	1	GOTERM_BP_DIRECT	GO:0009267~cellular response to starvation	5	0.865052	0.0579759	BMPR2, CAV1, PPM1D, GLUL, PIK3C2B	524	47	16792	3.40913	1	0.694913	0.676592
C1	1	GOTERM_BP_DIRECT	GO:0010976~positive regulation of neuron projection development	7	1.21107	0.0591883	NDRG4, GPRC5B, TMEM30A, FES, MOB2, RAPGEF1, RAPGEF2	524	89	16792	2.52046	1	0.694913	0.676592
C1	1	GOTERM_BP_DIRECT	GO:0032897~negative regulation of viral transcription	3	0.519031	0.0601938	IFITM3, SP100, ZFP36	524	13	16792	7.39518	1	0.694913	0.676592
C1	1	GOTERM_BP_DIRECT	GO:0060317~cardiac epithelial to mesenchymal transition	3	0.519031	0.0601938	NOTCH1, HEY1, ADAM15	524	13	16792	7.39518	1	0.694913	0.676592
C1	1	GOTERM_BP_DIRECT	GO:0060038~cardiac muscle cell proliferation	3	0.519031	0.0601938	NDRG4, FOXC1, NOTCH1	524	13	16792	7.39518	1	0.694913	0.676592
C1	1	GOTERM_BP_DIRECT	GO:0060334~regulation of interferon-gamma-mediated signaling pathway	3	0.519031	0.0601938	SOCS3, IFNGR1, CDC37	524	13	16792	7.39518	1	0.694913	0.676592
C1	1	GOTERM_BP_DIRECT	GO:0048268~clathrin coat assembly	3	0.519031	0.0601938	HIP1, FCHO2, PIK3C2A	524	13	16792	7.39518	1	0.694913	0.676592
C1	1	GOTERM_BP_DIRECT	GO:0043542~endothelial cell migration	4	0.692042	0.0603321	PTP4A3, PECAM1, PRKX, RHOA	524	29	16792	4.42011	1	0.694913	0.676592
C1	1	GOTERM_BP_DIRECT	GO:0007411~axon guidance	10	1.7301	0.0610624	EFNA1, ENAH, EFNB2, CXCL12, KIF26A, B3GNT2, RAC1, SOS1, SPTAN1, SPTBN1	524	159	16792	2.01546	1	0.694913	0.676592
C1	1	GOTERM_BP_DIRECT	GO:0048866~stem cell fate specification	2	0.346021	0.0613233	SOX17, SOX18	524	2	16792	32.0458	1	0.694913	0.676592
C1	1	GOTERM_BP_DIRECT	GO:1900424~regulation of defense response to bacterium	2	0.346021	0.0613233	SYT11, FOXP1	524	2	16792	32.0458	1	0.694913	0.676592
C1	1	GOTERM_BP_DIRECT	GO:2000588~positive regulation of platelet-derived growth factor receptor-beta signaling pathway	2	0.346021	0.0613233	HIP1, HIP1R	524	2	16792	32.0458	1	0.694913	0.676592
C1	1	GOTERM_BP_DIRECT	GO:2001045~negative regulation of integrin-mediated signaling pathway	2	0.346021	0.0613233	CTNNA1, PHACTR4	524	2	16792	32.0458	1	0.694913	0.676592
C1	1	GOTERM_BP_DIRECT	GO:0071506~cellular response to mycophenolic acid	2	0.346021	0.0613233	EGR1, PDGFB	524	2	16792	32.0458	1	0.694913	0.676592
C1	1	GOTERM_BP_DIRECT	GO:1903849~positive regulation of aorta morphogenesis	2	0.346021	0.0613233	EFNB2, NOTCH1	524	2	16792	32.0458	1	0.694913	0.676592
C1	1	GOTERM_BP_DIRECT	GO:0032511~late endosome to vacuole transport via multivesicular body sorting pathway	2	0.346021	0.0613233	LEPROT, LEPROTL1	524	2	16792	32.0458	1	0.694913	0.676592
C1	1	GOTERM_BP_DIRECT	GO:0055017~cardiac muscle tissue growth	2	0.346021	0.0613233	HEG1, CCM2L	524	2	16792	32.0458	1	0.694913	0.676592
C1	1	GOTERM_BP_DIRECT	GO:1902766~skeletal muscle satellite cell migration	2	0.346021	0.0613233	RHOC, RHOA	524	2	16792	32.0458	1	0.694913	0.676592
C1	1	GOTERM_BP_DIRECT	GO:1902033~regulation of hematopoietic stem cell proliferation	2	0.346021	0.0613233	ACE, EIF2AK2	524	2	16792	32.0458	1	0.694913	0.676592
C1	1	GOTERM_BP_DIRECT	GO:0032355~response to estradiol	7	1.21107	0.0645454	SOCS2, RAMP2, IFI27, DUSP1, STAT3, ETS1, ASS1	524	91	16792	2.46506	1	0.720246	0.701258
C1	1	GOTERM_BP_DIRECT	GO:0001501~skeletal system development	9	1.55709	0.0647528	JAG2, TEAD4, RPS6KA3, FOXC1, GJA5, CHD7, IGF2, ALPL, TBX3	524	137	16792	2.1052	1	0.720246	0.701258
C1	1	GOTERM_BP_DIRECT	GO:0043123~positive regulation of I-kappaB kinase/NF-kappaB signaling	10	1.7301	0.0650038	BST2, IKBKB, GPRC5B, PLK2, TNFSF10, RHOC, APOL3, RHOA, CC2D1A, TGM2	524	161	16792	1.99042	1	0.720246	0.701258
C1	1	GOTERM_BP_DIRECT	GO:0007052~mitotic spindle organization	4	0.692042	0.0655451	PLK2, STMN1, MAP4, EML1	524	30	16792	4.27277	1	0.720246	0.701258
C1	1	GOTERM_BP_DIRECT	GO:0060325~face morphogenesis	4	0.692042	0.0655451	CLDN5, CSRNP1, RRAS, MSX1	524	30	16792	4.27277	1	0.720246	0.701258
C1	1	GOTERM_BP_DIRECT	GO:0044344~cellular response to fibroblast growth factor stimulus	4	0.692042	0.0655451	DLL4, NR4A1, ZFP36, HYAL2	524	30	16792	4.27277	1	0.720246	0.701258
C1	1	GOTERM_BP_DIRECT	GO:0036092~phosphatidylinositol-3-phosphate biosynthetic process	5	0.865052	0.0656687	PIK3R3, SYNJ2, PIK3C2A, FGF2, PIK3C2B	524	49	16792	3.26998	1	0.720246	0.701258
C1	1	GOTERM_BP_DIRECT	GO:0035914~skeletal muscle cell differentiation	5	0.865052	0.0656687	EGR1, NR4A1, BTG2, NOTCH1, FOS	524	49	16792	3.26998	1	0.720246	0.701258
C1	1	GOTERM_BP_DIRECT	GO:0007265~Ras protein signal transduction	6	1.03806	0.0668974	MAPK11, JUN, RRAS, PLK2, SOS1, FGF2	524	70	16792	2.74678	1	0.730788	0.711521
C1	1	GOTERM_BP_DIRECT	GO:0060347~heart trabecula formation	3	0.519031	0.0688157	HEY1, ADAMTS1, TEK	524	14	16792	6.86696	1	0.737003	0.717572
C1	1	GOTERM_BP_DIRECT	GO:0051016~barbed-end actin filament capping	3	0.519031	0.0688157	RDX, CAPZA2, ADD1	524	14	16792	6.86696	1	0.737003	0.717572
C1	1	GOTERM_BP_DIRECT	GO:0045618~positive regulation of keratinocyte differentiation	3	0.519031	0.0688157	NOTCH1, NCOA3, TRIM16	524	14	16792	6.86696	1	0.737003	0.717572
C1	1	GOTERM_BP_DIRECT	GO:0070498~interleukin-1-mediated signaling pathway	3	0.519031	0.0688157	IKBKB, EGR1, PLCB1	524	14	16792	6.86696	1	0.737003	0.717572
C1	1	GOTERM_BP_DIRECT	GO:0009607~response to biotic stimulus	3	0.519031	0.0688157	IFITM3, IFITM1, IFITM2	524	14	16792	6.86696	1	0.737003	0.717572
C1	1	GOTERM_BP_DIRECT	GO:0071260~cellular response to mechanical stimulus	6	1.03806	0.0702169	GADD45A, IRF1, HABP4, RAC1, ATP1A1, ENG	524	71	16792	2.7081	1	0.749072	0.729323
C1	1	GOTERM_BP_DIRECT	GO:1990090~cellular response to nerve growth factor stimulus	4	0.692042	0.0709572	APP, ID1, RAPGEF1, RAPGEF2	524	31	16792	4.13494	1	0.754024	0.734145
C1	1	GOTERM_BP_DIRECT	GO:0008360~regulation of cell shape	9	1.55709	0.0715325	CSNK1G3, FGD5, PALMD, FES, RDX, FN1, KDR, ARAP3, CDC42EP1	524	140	16792	2.06009	1	0.757191	0.737228
C1	1	GOTERM_BP_DIRECT	GO:0045907~positive regulation of vasoconstriction	4	0.692042	0.0765631	CAV1, GJA5, AVPR2, ADRA2C	524	32	16792	4.00573	1	0.807312	0.786028
C1	1	GOTERM_BP_DIRECT	GO:0045444~fat cell differentiation	6	1.03806	0.0771229	NR4A1, ADGRF5, KLF4, PLCB1, SMAD6, PSMB8	524	73	16792	2.6339	1	0.808008	0.786705
C1	1	GOTERM_BP_DIRECT	GO:0097009~energy homeostasis	3	0.519031	0.0778125	STAT3, LEPR, ACACB	524	15	16792	6.40916	1	0.808008	0.786705
C1	1	GOTERM_BP_DIRECT	GO:0006112~energy reserve metabolic process	3	0.519031	0.0778125	ADGRF5, LEPR, GNAS	524	15	16792	6.40916	1	0.808008	0.786705
C1	1	GOTERM_BP_DIRECT	GO:0002063~chondrocyte development	3	0.519031	0.0778125	BMPR2, CHSY1, SULF2	524	15	16792	6.40916	1	0.808008	0.786705
C1	1	GOTERM_BP_DIRECT	GO:0007169~transmembrane receptor protein tyrosine kinase signaling pathway	7	1.21107	0.0791415	FLT1, RAPGEF1, KDR, TEK, BMX, MET, PTPRG	524	96	16792	2.33667	1	0.818695	0.797111
C1	1	GOTERM_BP_DIRECT	GO:0071526~semaphorin-plexin signaling pathway	4	0.692042	0.0823571	PLXNA2, SEMA3G, RAC1, MET	524	33	16792	3.88434	1	0.844118	0.821863
C1	1	GOTERM_BP_DIRECT	GO:0006935~chemotaxis	8	1.38408	0.086856	CMTM8, CXCL12, FES, ECSCR, S1PR1, FGF2, CXCL2, CX3CL1	524	122	16792	2.10136	1	0.844118	0.821863
C1	1	GOTERM_BP_DIRECT	GO:0035162~embryonic hemopoiesis	3	0.519031	0.0871526	TPO, KDR, TGFBR2	524	16	16792	6.00859	1	0.844118	0.821863
C1	1	GOTERM_BP_DIRECT	GO:0030279~negative regulation of ossification	3	0.519031	0.0871526	NOTCH1, CHSY1, SMAD6	524	16	16792	6.00859	1	0.844118	0.821863
C1	1	GOTERM_BP_DIRECT	GO:0070528~protein kinase C signaling	3	0.519031	0.0871526	ADAM15, PDGFB, FLOT1	524	16	16792	6.00859	1	0.844118	0.821863
C1	1	GOTERM_BP_DIRECT	GO:0006940~regulation of smooth muscle contraction	3	0.519031	0.0871526	CAV1, ADRB2, ADRA2C	524	16	16792	6.00859	1	0.844118	0.821863
C1	1	GOTERM_BP_DIRECT	GO:0035994~response to muscle stretch	3	0.519031	0.0871526	EDN1, JUN, FOS	524	16	16792	6.00859	1	0.844118	0.821863
C1	1	GOTERM_BP_DIRECT	GO:0010608~posttranscriptional regulation of gene expression	3	0.519031	0.0871526	ACE, CDC37, CAV1	524	16	16792	6.00859	1	0.844118	0.821863
C1	1	GOTERM_BP_DIRECT	GO:0022617~extracellular matrix disassembly	6	1.03806	0.0881409	ADAM15, LAMA3, FLOT1, FN1, A2M, ENG	524	76	16792	2.52993	1	0.844118	0.821863
C1	1	GOTERM_BP_DIRECT	GO:0007229~integrin-mediated signaling pathway	7	1.21107	0.0887175	FUT8, DST, ADAM15, ADAMTS1, NEDD9, ITGA6, DOCK1	524	99	16792	2.26586	1	0.844118	0.821863
C1	1	GOTERM_BP_DIRECT	GO:0035335~peptidyl-tyrosine dephosphorylation	7	1.21107	0.0887175	PTP4A3, PTPRB, DUSP1, PTPRM, PTPN12, PTPN14, PTPRG	524	99	16792	2.26586	1	0.844118	0.821863
C1	1	GOTERM_BP_DIRECT	GO:0046777~protein autophosphorylation	10	1.7301	0.0895094	EPHA4, FLT1, FES, WNK1, KDR, EIF2AK2, PRKX, TEK, BMX, MAP3K11	524	172	16792	1.86313	1	0.844118	0.821863
C1	1	GOTERM_BP_DIRECT	GO:0030835~negative regulation of actin filament depolymerization	2	0.346021	0.0905626	LIMA1, SWAP70	524	3	16792	21.3639	1	0.844118	0.821863
C1	1	GOTERM_BP_DIRECT	GO:0090500~endocardial cushion to mesenchymal transition	2	0.346021	0.0905626	ACVRL1, ENG	524	3	16792	21.3639	1	0.844118	0.821863
C1	1	GOTERM_BP_DIRECT	GO:0035880~embryonic nail plate morphogenesis	2	0.346021	0.0905626	FZD6, MSX1	524	3	16792	21.3639	1	0.844118	0.821863
C1	1	GOTERM_BP_DIRECT	GO:2001212~regulation of vasculogenesis	2	0.346021	0.0905626	HEY1, EMP2	524	3	16792	21.3639	1	0.844118	0.821863
C1	1	GOTERM_BP_DIRECT	GO:0009912~auditory receptor cell fate commitment	2	0.346021	0.0905626	JAG2, NOTCH1	524	3	16792	21.3639	1	0.844118	0.821863
C1	1	GOTERM_BP_DIRECT	GO:0042447~hormone catabolic process	2	0.346021	0.0905626	ACE, ECE1	524	3	16792	21.3639	1	0.844118	0.821863
C1	1	GOTERM_BP_DIRECT	GO:0090292~nuclear matrix anchoring at nuclear membrane	2	0.346021	0.0905626	SUN1, SYNE1	524	3	16792	21.3639	1	0.844118	0.821863
C1	1	GOTERM_BP_DIRECT	GO:0071409~cellular response to cycloheximide	2	0.346021	0.0905626	KLF4, KLF2	524	3	16792	21.3639	1	0.844118	0.821863
C1	1	GOTERM_BP_DIRECT	GO:0003199~endocardial cushion to mesenchymal transition involved in heart valve formation	2	0.346021	0.0905626	EFNA1, ERG	524	3	16792	21.3639	1	0.844118	0.821863
C1	1	GOTERM_BP_DIRECT	GO:0072011~glomerular endothelium development	2	0.346021	0.0905626	PECAM1, CD34	524	3	16792	21.3639	1	0.844118	0.821863
C1	1	GOTERM_BP_DIRECT	GO:0090271~positive regulation of fibroblast growth factor production	2	0.346021	0.0905626	HEG1, CCM2L	524	3	16792	21.3639	1	0.844118	0.821863
C1	1	GOTERM_BP_DIRECT	GO:0060193~positive regulation of lipase activity	2	0.346021	0.0905626	RHOC, RHOA	524	3	16792	21.3639	1	0.844118	0.821863
C1	1	GOTERM_BP_DIRECT	GO:0032675~regulation of interleukin-6 production	2	0.346021	0.0905626	AFAP1L2, HLA-B	524	3	16792	21.3639	1	0.844118	0.821863
C1	1	GOTERM_BP_DIRECT	GO:0072017~distal tubule development	2	0.346021	0.0905626	NOTCH1, JAG1	524	3	16792	21.3639	1	0.844118	0.821863
C1	1	GOTERM_BP_DIRECT	GO:0019065~receptor-mediated endocytosis of virus by host cell	2	0.346021	0.0905626	CAV2, CAV1	524	3	16792	21.3639	1	0.844118	0.821863
C1	1	GOTERM_BP_DIRECT	GO:0034111~negative regulation of homotypic cell-cell adhesion	2	0.346021	0.0905626	RDX, CCM2L	524	3	16792	21.3639	1	0.844118	0.821863
C1	1	GOTERM_BP_DIRECT	GO:1904693~midbrain morphogenesis	2	0.346021	0.0905626	FZD6, SOS1	524	3	16792	21.3639	1	0.844118	0.821863
C1	1	GOTERM_BP_DIRECT	GO:0048565~digestive tract development	4	0.692042	0.0944866	ITGA6, FAT4, GATA2, TGFBR2	524	35	16792	3.66238	1	0.872532	0.849528
C1	1	GOTERM_BP_DIRECT	GO:0031648~protein destabilization	4	0.692042	0.0944866	SOX17, ID1, CCDC88C, CTSH	524	35	16792	3.66238	1	0.872532	0.849528
C1	1	GOTERM_BP_DIRECT	GO:0018105~peptidyl-serine phosphorylation	8	1.38408	0.0957704	CSNK1G3, MAST4, PKN3, PLK2, RPS6KA2, PDGFB, PRKX, TGFBR2	524	125	16792	2.05093	1	0.872532	0.849528
C1	1	GOTERM_BP_DIRECT	GO:0008286~insulin receptor signaling pathway	6	1.03806	0.0959169	CAV2, IGF2, PIK3R3, PIK3C2A, SOS1, ATP6V1C2	524	78	16792	2.46506	1	0.872532	0.849528
[truncated: 6,688 more rows]
